# Supplementary material for: LncRBase: An Enriched Resource for lncRNA Information
Source: PLoS One. 2014 Sep 18;9(9):e108010. doi: 10.1371/journal.pone.0108010 (PMC4169474; doi:10.1371/journal.pone.0108010)
Supplement: Data S1 — List of ambiguous lncRNAs in human and mouse. (XLSX) [file pone.0108010.s002.xlsx]

## Sheet: hsa_ambiguous
LncRBase ID	Original ID	LncRNA Subtype	Chromosome	Transcript Start	Transcript End	Strand
hsaLB_3UO_65300.2	HIT000017712	3UTR Overlapping	chr11	250784	252983	+
hsaLB_IO_65300.2	HIT000017712	Intron Overlapping	chr11	250784	252983	+
hsaLB_3UO_30559.1	HIT000058648	3UTR Overlapping	chr4	103183266	103183758	-
hsaLB_CI_30559.1	HIT000058648	Completely Intronic	chr4	103183266	103183758	-
hsaLB_5UO_66890.1	HIT000059238	5UTR Overlapping	chr11	27680022	27742225	-
hsaLB_AN_66890.1	HIT000059238	Antisense	chr11	27680022	27742225	-
hsaLB_IO_66890.1	HIT000059238	Intron Overlapping	chr11	27680022	27742225	-
hsaLB_5UO_119765.1	HIT000059568	5UTR Overlapping	chrX	102931907	102941622	-
hsaLB_IO_119765.1	HIT000059568	Intron Overlapping	chrX	102931907	102941622	-
hsaLB_3UO_70606.1	HIT000066903	3UTR Overlapping	chr11	110100908	110101283	-
hsaLB_CI_70606.1	HIT000066903	Completely Intronic	chr11	110100908	110101283	-
hsaLB_3UO_75828.1	HIT000067565	3UTR Overlapping	chr12	76441483	76441882	-
hsaLB_IO_75828.1	HIT000067565	Intron Overlapping	chr12	76441483	76441882	-
hsaLB_3UO_37299.1	HIT000069398	3UTR Overlapping	chr5	143191726	143200283	+
hsaLB_5UO_37299.1	HIT000069398	5UTR Overlapping	chr5	143191726	143200283	+
hsaLB_3UO_80639.1	HIT000071392	3UTR Overlapping	chr13	103492684	103493041	+
hsaLB_CI_80639.1	HIT000071392	Completely Intronic	chr13	103492684	103493041	+
hsaLB_5UO_55066.1	HIT000074558	5UTR Overlapping	chr8	134296492	134309495	-
hsaLB_IO_55066.1	HIT000074558	Intron Overlapping	chr8	134296492	134309495	-
hsaLB_3UO_104900.1	HIT000074985	3UTR Overlapping	chr19	3290227	3293421	+
hsaLB_IO_104900.1	HIT000074985	Intron Overlapping	chr19	3290227	3293421	+
hsaLB_5UO_41589.1	HIT000076062	5UTR Overlapping	chr6	44982538	45144232	-
hsaLB_IO_41589.1	HIT000076062	Intron Overlapping	chr6	44982538	45144232	-
hsaLB_5UO_113088.1	HIT000076251	5UTR Overlapping	chr20	62711435	62724090	+
hsaLB_AN_113088.1	HIT000076251	Antisense	chr20	62711435	62724090	+
hsaLB_5UO_113091.1	HIT000076252	5UTR Overlapping	chr20	62723318	62724090	+
hsaLB_IO_113091.1	HIT000076252	Intron Overlapping	chr20	62723318	62724090	+
hsaLB_5UO_113090.1	HIT000076253	5UTR Overlapping	chr20	62711526	62724090	+
hsaLB_AN_113090.1	HIT000076253	Antisense	chr20	62711526	62724090	+
hsaLB_5UO_113087.1	HIT000076255	5UTR Overlapping	chr20	62708239	62711161	-
hsaLB_IO_113087.1	HIT000076255	Intron Overlapping	chr20	62708239	62711161	-
hsaLB_AN_28335.1	HIT000076303	Antisense	chr4	7194475	7677958	+
hsaLB_IO_28335.1	HIT000076303	Intron Overlapping	chr4	7194475	7677958	+
hsaLB_5UO_57982.1	HIT000076724	5UTR Overlapping	chr9	90341037	90342636	+
hsaLB_IO_57982.1	HIT000076724	Intron Overlapping	chr9	90341037	90342636	+
hsaLB_5UO_55291.1	HIT000077399	5UTR Overlapping	chr8	143856695	143859223	-
hsaLB_IO_55291.1	HIT000077399	Intron Overlapping	chr8	143856695	143859223	-
hsaLB_5UO_65742.1	HIT000077687	5UTR Overlapping	chr11	3147740	3150490	-
hsaLB_IO_65742.1	HIT000077687	Intron Overlapping	chr11	3147740	3150490	-
hsaLB_3UO_80404.1	HIT000077943	3UTR Overlapping	chr13	96230456	96230856	-
hsaLB_AN_80404.1	HIT000077943	Antisense	chr13	96230456	96230856	-
hsaLB_5UO_45969.1	HIT000078371	5UTR Overlapping	chr7	30721836	30739661	-
hsaLB_IO_45969.1	HIT000078371	Intron Overlapping	chr7	30721836	30739661	-
hsaLB_5UO_61708.1	HIT000079323	5UTR Overlapping	chr10	35456444	35456731	+
hsaLB_CI_61708.1	HIT000079323	Completely Intronic	chr10	35456444	35456731	+
hsaLB_5UO_108697.1	HIT000079619	5UTR Overlapping	chr19	45926527	45927152	-
hsaLB_IO_108697.1	HIT000079619	Intron Overlapping	chr19	45926527	45927152	-
hsaLB_5UO_12896.1	HIT000079729	5UTR Overlapping	chr2	27430438	27434820	-
hsaLB_IO_12896.1	HIT000079729	Intron Overlapping	chr2	27430438	27434820	-
hsaLB_LI_121121.2	HIT000081264_03	lincRNA	chrY	6311475	6315118	+
hsaLB_LI_121237.2	HIT000081264_04	lincRNA	chrY	9555262	9558905	-
hsaLB_5UO_59453.1	HIT000083106	5UTR Overlapping	chr9	130565518	130566672	+
hsaLB_IO_59453.1	HIT000083106	Intron Overlapping	chr9	130565518	130566672	+
hsaLB_5UO_117332.1	HIT000085633	5UTR Overlapping	chr22	46567183	46594307	+
hsaLB_IO_117332.1	HIT000085633	Intron Overlapping	chr22	46567183	46594307	+
hsaLB_5UO_117333.1	HIT000085635	5UTR Overlapping	chr22	46567231	46594307	+
hsaLB_IO_117333.1	HIT000085635	Intron Overlapping	chr22	46567231	46594307	+
hsaLB_5UO_32577.1	HIT000090184	5UTR Overlapping	chr4	187187126	187187915	+
hsaLB_IO_32577.1	HIT000090184	Intron Overlapping	chr4	187187126	187187915	+
hsaLB_5UO_32287.1	HIT000092860	5UTR Overlapping	chr4	176733491	176734182	-
hsaLB_CI_32287.1	HIT000092860	Completely Intronic	chr4	176733491	176734182	-
hsaLB_5UO_321.1	HIT000093973_03	5UTR Overlapping	chr1	1310086	1310531	-
hsaLB_IO_321.1	HIT000093973_03	Intron Overlapping	chr1	1310086	1310531	-
hsaLB_5UO_36674.1	HIT000096175	5UTR Overlapping	chr5	132298761	132299302	-
hsaLB_IO_36674.1	HIT000096175	Intron Overlapping	chr5	132298761	132299302	-
hsaLB_5UO_37042.1	HIT000099006	5UTR Overlapping	chr5	138940752	138941982	+
hsaLB_IO_37042.1	HIT000099006	Intron Overlapping	chr5	138940752	138941982	+
hsaLB_5UO_115807.1	HIT000192427	5UTR Overlapping	chr22	24999182	25006498	+
hsaLB_IO_115807.1	HIT000192427	Intron Overlapping	chr22	24999182	25006498	+
hsaLB_5UO_37526.1	HIT000195365	5UTR Overlapping	chr5	149516570	149535313	-
hsaLB_IO_37526.1	HIT000195365	Intron Overlapping	chr5	149516570	149535313	-
hsaLB_5UO_100734.1	HIT000215737	5UTR Overlapping	chr17	66508582	66511680	+
hsaLB_IO_100734.1	HIT000215737	Intron Overlapping	chr17	66508582	66511680	+
hsaLB_5UO_19688.1	HIT000218061	5UTR Overlapping	chr2	218990428	218999569	+
hsaLB_IO_19688.1	HIT000218061	Intron Overlapping	chr2	218990428	218999569	+
hsaLB_5UO_19689.1	HIT000218062	5UTR Overlapping	chr2	218990742	218999569	+
hsaLB_IO_19689.1	HIT000218062	Intron Overlapping	chr2	218990742	218999569	+
hsaLB_5UO_19690.1	HIT000218063	5UTR Overlapping	chr2	218990752	218999569	+
hsaLB_IO_19690.1	HIT000218063	Intron Overlapping	chr2	218990752	218999569	+
hsaLB_5UO_19691.1	HIT000218066	5UTR Overlapping	chr2	218999319	218999569	+
hsaLB_IO_19691.1	HIT000218066	Intron Overlapping	chr2	218999319	218999569	+
hsaLB_5UO_89075.1	HIT000218119	5UTR Overlapping	chr15	89346667	89347046	+
hsaLB_IO_89075.1	HIT000218119	Intron Overlapping	chr15	89346667	89347046	+
hsaLB_5UO_62723.1	HIT000219540	5UTR Overlapping	chr10	71029756	71055449	+
hsaLB_IO_62723.1	HIT000219540	Intron Overlapping	chr10	71029756	71055449	+
hsaLB_5UO_44013.1	HIT000221037	5UTR Overlapping	chr6	152128454	152129116	+
hsaLB_IO_44013.1	HIT000221037	Intron Overlapping	chr6	152128454	152129116	+
hsaLB_5UO_1804.1	HIT000243873	5UTR Overlapping	chr1	25256360	25256769	-
hsaLB_CI_1804.1	HIT000243873	Completely Intronic	chr1	25256360	25256769	-
hsaLB_5UO_36998.2	HIT000244861	5UTR Overlapping	chr5	138609820	138615275	+
hsaLB_IO_36998.2	HIT000244861	Intron Overlapping	chr5	138609820	138615275	+
hsaLB_5UO_66756.1	HIT000248178	5UTR Overlapping	chr11	20044388	20044678	+
hsaLB_CI_66756.1	HIT000248178	Completely Intronic	chr11	20044388	20044678	+
hsaLB_IO_66756.1	HIT000248178	Intron Overlapping	chr11	20044388	20044678	+
hsaLB_3UO_114591.1	HIT000248860	3UTR Overlapping	chr21	45958864	45959193	-
hsaLB_CI_114591.1	HIT000248860	Completely Intronic	chr21	45958864	45959193	-
hsaLB_3UO_114594.1	HIT000248864	3UTR Overlapping	chr21	45999332	45999676	-
hsaLB_CI_114594.1	HIT000248864	Completely Intronic	chr21	45999332	45999676	-
hsaLB_5UO_41397.1	HIT000249223	5UTR Overlapping	chr6	41658917	41701566	-
hsaLB_IO_41397.1	HIT000249223	Intron Overlapping	chr6	41658917	41701566	-
hsaLB_5UO_41396.1	HIT000249225	5UTR Overlapping	chr6	41658854	41691464	-
hsaLB_IO_41396.1	HIT000249225	Intron Overlapping	chr6	41658854	41691464	-
hsaLB_5UO_47879.2	HIT000254567	5UTR Overlapping	chr7	87229433	87342570	-
hsaLB_AN_47879.2	HIT000254567	Antisense	chr7	87229433	87342570	-
hsaLB_5UO_47879.1	HIT000254568	5UTR Overlapping	chr7	87229433	87342570	-
hsaLB_AN_47879.1	HIT000254568	Antisense	chr7	87229433	87342570	-
hsaLB_5UO_29948.1	HIT000255353	5UTR Overlapping	chr4	76932357	77003001	+
hsaLB_AN_29948.1	HIT000255353	Antisense	chr4	76932357	77003001	+
hsaLB_5UO_29948.2	HIT000255354	5UTR Overlapping	chr4	76932357	77003001	+
hsaLB_AN_29948.2	HIT000255354	Antisense	chr4	76932357	77003001	+
hsaLB_5UO_73414.2	HIT000255975	5UTR Overlapping	chr12	26112053	26208309	+
hsaLB_AN_73414.2	HIT000255975	Antisense	chr12	26112053	26208309	+
hsaLB_5UO_73414.1	HIT000255976	5UTR Overlapping	chr12	26112053	26208309	+
hsaLB_AN_73414.1	HIT000255976	Antisense	chr12	26112053	26208309	+
hsaLB_5UO_84362.1	HIT000257890	5UTR Overlapping	chr14	95599757	95624347	-
hsaLB_AN_84362.1	HIT000257890	Antisense	chr14	95599757	95624347	-
hsaLB_5UO_62793.1	HIT000259192	5UTR Overlapping	chr10	72575717	72580240	+
hsaLB_IO_62793.1	HIT000259192	Intron Overlapping	chr10	72575717	72580240	+
hsaLB_5UO_62793.2	HIT000262921	5UTR Overlapping	chr10	72575717	72580240	+
hsaLB_IO_62793.2	HIT000262921	Intron Overlapping	chr10	72575717	72580240	+
hsaLB_3UO_50744.1	HIT000274576	3UTR Overlapping	chr7	157178628	157178996	+
hsaLB_CI_50744.1	HIT000274576	Completely Intronic	chr7	157178628	157178996	+
hsaLB_3UO_66308.1	HIT000277951	3UTR Overlapping	chr11	10818631	10819442	-
hsaLB_IO_66308.1	HIT000277951	Intron Overlapping	chr11	10818631	10819442	-
hsaLB_3UO_118832.1	HIT000281954	3UTR Overlapping	chrX	53221340	53222143	-
hsaLB_IO_118832.1	HIT000281954	Intron Overlapping	chrX	53221340	53222143	-
hsaLB_3UO_75100.1	HIT000282808	3UTR Overlapping	chr12	57488594	57489256	+
hsaLB_AN_75100.1	HIT000282808	Antisense	chr12	57488594	57489256	+
hsaLB_3UO_10912.1	HIT000284226	3UTR Overlapping	chr1	229439770	229440154	+
hsaLB_5UO_10912.1	HIT000284226	5UTR Overlapping	chr1	229439770	229440154	+
hsaLB_3UO_118481.1	HIT000284266	3UTR Overlapping	chrX	47430990	47431326	+
hsaLB_AN_118481.1	HIT000284266	Antisense	chrX	47430990	47431326	+
hsaLB_3UO_66309.1	HIT000290421	3UTR Overlapping	chr11	10818702	10819442	-
hsaLB_IO_66309.1	HIT000290421	Intron Overlapping	chr11	10818702	10819442	-
hsaLB_5UO_84337.1	HIT000321150	5UTR Overlapping	chr14	94854897	94856996	-
hsaLB_IO_84337.1	HIT000321150	Intron Overlapping	chr14	94854897	94856996	-
hsaLB_3UO_108683.1	HIT000321739	3UTR Overlapping	chr19	45854721	45854995	-
hsaLB_AN_108683.1	HIT000321739	Antisense	chr19	45854721	45854995	-
hsaLB_IO_108683.1	HIT000321739	Intron Overlapping	chr19	45854721	45854995	-
hsaLB_5UO_112981.1	HIT000324379	5UTR Overlapping	chr20	61990751	61991191	-
hsaLB_IO_112981.1	HIT000324379	Intron Overlapping	chr20	61990751	61991191	-
hsaLB_5UO_111869.1	HIT000326568	5UTR Overlapping	chr20	35974557	36011190	+
hsaLB_IO_111869.1	HIT000326568	Intron Overlapping	chr20	35974557	36011190	+
hsaLB_5UO_51551.1	HIT000330125	5UTR Overlapping	chr8	18069900	18070283	+
hsaLB_CI_51551.1	HIT000330125	Completely Intronic	chr8	18069900	18070283	+
hsaLB_IO_51551.1	HIT000330125	Intron Overlapping	chr8	18069900	18070283	+
hsaLB_5UO_4710.1	HIT000332576	5UTR Overlapping	chr1	84630580	84644903	+
hsaLB_IO_4710.1	HIT000332576	Intron Overlapping	chr1	84630580	84644903	+
hsaLB_5UO_37587.1	HIT000383682	5UTR Overlapping	chr5	150443174	150460635	-
hsaLB_IO_37587.1	HIT000383682	Intron Overlapping	chr5	150443174	150460635	-
hsaLB_5UO_117755.1	HIT000385522	5UTR Overlapping	chrX	7066048	7171264	+
hsaLB_AN_117755.1	HIT000385522	Antisense	chrX	7066048	7171264	+
hsaLB_CI_1095.1	HIT000393280	Completely Intronic	chr1	12567316	12567698	+
hsaLB_5UO_102702.1	HIT000393298	5UTR Overlapping	chr18	11897185	11908300	-
hsaLB_IO_102702.1	HIT000393298	Intron Overlapping	chr18	11897185	11908300	-
hsaLB_5UO_43817.1	HIT000394866	5UTR Overlapping	chr6	144263761	144329255	-
hsaLB_IO_43817.1	HIT000394866	Intron Overlapping	chr6	144263761	144329255	-
hsaLB_3UO_115157.1	HIT000395416	3UTR Overlapping	chr22	19950160	19956376	+
hsaLB_5UO_115157.1	HIT000395416	5UTR Overlapping	chr22	19950160	19956376	+
hsaLB_3UO_115157.2	HIT000395417	3UTR Overlapping	chr22	19950160	19956376	+
hsaLB_5UO_115157.2	HIT000395417	5UTR Overlapping	chr22	19950160	19956376	+
hsaLB_5UO_103558.1	HIT000430586	5UTR Overlapping	chr18	47017234	47018820	-
hsaLB_IO_103558.1	HIT000430586	Intron Overlapping	chr18	47017234	47018820	-
hsaLB_5UO_52875.1	HIT000468827	5UTR Overlapping	chr8	57080864	57092074	-
hsaLB_IO_52875.1	HIT000468827	Intron Overlapping	chr8	57080864	57092074	-
hsaLB_CI_21361.1	HIT000469042	Completely Intronic	chr3	10332511	10332804	-
hsaLB_IO_21361.1	HIT000469042	Intron Overlapping	chr3	10332511	10332804	-
hsaLB_CI_21360.1	HIT000469045	Completely Intronic	chr3	10332511	10332767	-
hsaLB_IO_21360.1	HIT000469045	Intron Overlapping	chr3	10332511	10332767	-
hsaLB_3UO_31521.1	HIT000557635	3UTR Overlapping	chr4	144917350	144940477	-
hsaLB_5UO_31521.1	HIT000557635	5UTR Overlapping	chr4	144917350	144940477	-
hsaLB_5UO_93893.1	HIT000558863	5UTR Overlapping	chr16	69140512	69143415	+
hsaLB_IO_93893.1	HIT000558863	Intron Overlapping	chr16	69140512	69143415	+
hsaLB_3UO_99140.1	n104	3UTR Overlapping	chr17	42927836	42928156	+
hsaLB_AN_99140.1	n104	Antisense	chr17	42927836	42928156	+
hsaLB_AN_79974.1	n1175	Antisense	chr13	70682043	70705678	+
hsaLB_IO_79974.1	n1175	Intron Overlapping	chr13	70682043	70705678	+
hsaLB_AN_85572.1	n1849	Antisense	chr15	25463498	25620623	+
hsaLB_IO_85572.1	n1849	Intron Overlapping	chr15	25463498	25620623	+
hsaLB_3UO_119127.1	n323861	3UTR Overlapping	chrX	70320133	70334750	-
hsaLB_5UO_119127.1	n323861	5UTR Overlapping	chrX	70320133	70334750	-
hsaLB_AN_119127.1	n323861	Antisense	chrX	70320133	70334750	-
hsaLB_3UO_119024.1	n323865	3UTR Overlapping	chrX	64725002	64737355	+
hsaLB_AN_119024.1	n323865	Antisense	chrX	64725002	64737355	+
hsaLB_5UO_59636.1	n323950	5UTR Overlapping	chr9	131305101	131315617	+
hsaLB_IO_59636.1	n323950	Intron Overlapping	chr9	131305101	131315617	+
hsaLB_3UO_59635.1	n323951	3UTR Overlapping	chr9	131304089	131315786	+
hsaLB_5UO_59635.1	n323951	5UTR Overlapping	chr9	131304089	131315786	+
hsaLB_IO_59635.1	n323951	Intron Overlapping	chr9	131304089	131315786	+
hsaLB_3UO_59633.1	n323952	3UTR Overlapping	chr9	131300438	131305765	+
hsaLB_IO_59633.1	n323952	Intron Overlapping	chr9	131300438	131305765	+
hsaLB_3UO_59632.1	n323953	3UTR Overlapping	chr9	131293091	131305674	+
hsaLB_IO_59632.1	n323953	Intron Overlapping	chr9	131293091	131305674	+
hsaLB_3UO_59631.1	n323954	3UTR Overlapping	chr9	131292918	131304614	+
hsaLB_IO_59631.1	n323954	Intron Overlapping	chr9	131292918	131304614	+
hsaLB_3UO_59630.1	n323955	3UTR Overlapping	chr9	131291206	131315768	+
hsaLB_5UO_59630.1	n323955	5UTR Overlapping	chr9	131291206	131315768	+
hsaLB_IO_59630.1	n323955	Intron Overlapping	chr9	131291206	131315768	+
hsaLB_3UO_59629.1	n323956	3UTR Overlapping	chr9	131291199	131307181	+
hsaLB_IO_59629.1	n323956	Intron Overlapping	chr9	131291199	131307181	+
hsaLB_3UO_59627.1	n323957	3UTR Overlapping	chr9	131290644	131306374	+
hsaLB_IO_59627.1	n323957	Intron Overlapping	chr9	131290644	131306374	+
hsaLB_3UO_59625.1	n323958	3UTR Overlapping	chr9	131285550	131306374	+
hsaLB_IO_59625.1	n323958	Intron Overlapping	chr9	131285550	131306374	+
hsaLB_5UO_59594.1	n323963	5UTR Overlapping	chr9	131084557	131087828	+
hsaLB_AN_59594.1	n323963	Antisense	chr9	131084557	131087828	+
hsaLB_IO_59594.1	n323963	Intron Overlapping	chr9	131084557	131087828	+
hsaLB_3UO_59356.1	n323968	3UTR Overlapping	chr9	129841234	129859462	-
hsaLB_IO_59356.1	n323968	Intron Overlapping	chr9	129841234	129859462	-
hsaLB_AN_59043.1	n323984	Antisense	chr9	119264392	119268359	-
hsaLB_CI_59043.1	n323984	Completely Intronic	chr9	119264392	119268359	-
hsaLB_3UO_58889.1	n323992	3UTR Overlapping	chr9	115421328	115424735	+
hsaLB_IO_58889.1	n323992	Intron Overlapping	chr9	115421328	115424735	+
hsaLB_3UO_58832.1	n323993	3UTR Overlapping	chr9	112941346	113086937	-
hsaLB_5UO_58832.1	n323993	5UTR Overlapping	chr9	112941346	113086937	-
hsaLB_IO_58832.1	n323993	Intron Overlapping	chr9	112941346	113086937	-
hsaLB_5UO_58824.1	n323994	5UTR Overlapping	chr9	112401575	112407320	+
hsaLB_IO_58824.1	n323994	Intron Overlapping	chr9	112401575	112407320	+
hsaLB_3UO_58714.1	n324000	3UTR Overlapping	chr9	108418159	108481900	+
hsaLB_5UO_58714.1	n324000	5UTR Overlapping	chr9	108418159	108481900	+
hsaLB_IO_58714.1	n324000	Intron Overlapping	chr9	108418159	108481900	+
hsaLB_3UO_58707.1	n324003	3UTR Overlapping	chr9	108252917	108406897	+
hsaLB_5UO_58707.1	n324003	5UTR Overlapping	chr9	108252917	108406897	+
hsaLB_IO_58707.1	n324003	Intron Overlapping	chr9	108252917	108406897	+
hsaLB_3UO_58702.1	n324004	3UTR Overlapping	chr9	108080493	108406897	+
hsaLB_5UO_58702.1	n324004	5UTR Overlapping	chr9	108080493	108406897	+
hsaLB_IO_58702.1	n324004	Intron Overlapping	chr9	108080493	108406897	+
hsaLB_3UO_58513.1	n324012	3UTR Overlapping	chr9	101387888	101621992	-
hsaLB_5UO_58513.1	n324012	5UTR Overlapping	chr9	101387888	101621992	-
hsaLB_AN_58513.1	n324012	Antisense	chr9	101387888	101621992	-
hsaLB_IO_58513.1	n324012	Intron Overlapping	chr9	101387888	101621992	-
hsaLB_5UO_58302.1	n324019	5UTR Overlapping	chr9	97401647	97408389	-
hsaLB_IO_58302.1	n324019	Intron Overlapping	chr9	97401647	97408389	-
hsaLB_3UO_56582.1	n324126	3UTR Overlapping	chr9	34655661	34671295	+
hsaLB_AN_56582.1	n324126	Antisense	chr9	34655661	34671295	+
hsaLB_5UO_47934.1	n324202	5UTR Overlapping	chr7	89779745	89789842	+
hsaLB_IO_47934.1	n324202	Intron Overlapping	chr7	89779745	89789842	+
hsaLB_3UO_45547.1	n324220	3UTR Overlapping	chr7	23212156	23214189	+
hsaLB_IO_45547.1	n324220	Intron Overlapping	chr7	23212156	23214189	+
hsaLB_3UO_45374.1	n324236	3UTR Overlapping	chr7	17381015	17472813	+
hsaLB_IO_45374.1	n324236	Intron Overlapping	chr7	17381015	17472813	+
hsaLB_5UO_44826.1	n324260	5UTR Overlapping	chr7	1715249	1751313	+
hsaLB_IO_44826.1	n324260	Intron Overlapping	chr7	1715249	1751313	+
hsaLB_3UO_44248.1	n324323	3UTR Overlapping	chr6	160240207	160243532	+
hsaLB_IO_44248.1	n324323	Intron Overlapping	chr6	160240207	160243532	+
hsaLB_5UO_43886.1	n324351	5UTR Overlapping	chr6	147521753	147543821	+
hsaLB_AN_43886.1	n324351	Antisense	chr6	147521753	147543821	+
hsaLB_IO_43886.1	n324351	Intron Overlapping	chr6	147521753	147543821	+
hsaLB_AN_43776.1	n324354	Antisense	chr6	143329862	143384783	-
hsaLB_IO_43776.1	n324354	Intron Overlapping	chr6	143329862	143384783	-
hsaLB_AN_43775.1	n324355	Antisense	chr6	143329253	143400412	-
hsaLB_IO_43775.1	n324355	Intron Overlapping	chr6	143329253	143400412	-
hsaLB_AN_43650.1	n324372	Antisense	chr6	138186502	138188724	-
hsaLB_IO_43650.1	n324372	Intron Overlapping	chr6	138186502	138188724	-
hsaLB_3UO_43485.1	n324384	3UTR Overlapping	chr6	134200014	134214631	+
hsaLB_5UO_43485.1	n324384	5UTR Overlapping	chr6	134200014	134214631	+
hsaLB_3UO_43484.1	n324385	3UTR Overlapping	chr6	134183977	134214119	+
hsaLB_5UO_43484.1	n324385	5UTR Overlapping	chr6	134183977	134214119	+
hsaLB_IO_43484.1	n324385	Intron Overlapping	chr6	134183977	134214119	+
hsaLB_3UO_43331.1	n324399	3UTR Overlapping	chr6	129889463	129915425	-
hsaLB_IO_43331.1	n324399	Intron Overlapping	chr6	129889463	129915425	-
hsaLB_5UO_43242.1	n324401	5UTR Overlapping	chr6	126037197	126080937	+
hsaLB_IO_43242.1	n324401	Intron Overlapping	chr6	126037197	126080937	+
hsaLB_5UO_42327.1	n324461	5UTR Overlapping	chr6	84750165	84773761	+
hsaLB_IO_42327.1	n324461	Intron Overlapping	chr6	84750165	84773761	+
hsaLB_CI_42029.1	n324484	Completely Intronic	chr6	71161310	71165841	+
hsaLB_IO_42029.1	n324484	Intron Overlapping	chr6	71161310	71165841	+
hsaLB_3UO_41574.1	n324511	3UTR Overlapping	chr6	44149627	44153667	+
hsaLB_IO_41574.1	n324511	Intron Overlapping	chr6	44149627	44153667	+
hsaLB_3UO_40522.1	n324543	3UTR Overlapping	chr6	31129962	31135632	+
hsaLB_AN_40522.1	n324543	Antisense	chr6	31129962	31135632	+
hsaLB_IO_40522.1	n324543	Intron Overlapping	chr6	31129962	31135632	+
hsaLB_3UO_40512.1	n324544	3UTR Overlapping	chr6	31105667	31110464	+
hsaLB_AN_40512.1	n324544	Antisense	chr6	31105667	31110464	+
hsaLB_IO_40512.1	n324544	Intron Overlapping	chr6	31105667	31110464	+
hsaLB_3UO_40473.1	n324547	3UTR Overlapping	chr6	30857713	30868006	+
hsaLB_IO_40473.1	n324547	Intron Overlapping	chr6	30857713	30868006	+
hsaLB_3UO_40466.1	n324548	3UTR Overlapping	chr6	30842580	30868006	+
hsaLB_5UO_40466.1	n324548	5UTR Overlapping	chr6	30842580	30868006	+
hsaLB_3UO_40423.1	n324549	3UTR Overlapping	chr6	30592021	30594973	+
hsaLB_5UO_40423.1	n324549	5UTR Overlapping	chr6	30592021	30594973	+
hsaLB_IO_40423.1	n324549	Intron Overlapping	chr6	30592021	30594973	+
hsaLB_3UO_40154.1	n324559	3UTR Overlapping	chr6	28237537	28245351	+
hsaLB_5UO_40154.1	n324559	5UTR Overlapping	chr6	28237537	28245351	+
hsaLB_IO_40154.1	n324559	Intron Overlapping	chr6	28237537	28245351	+
hsaLB_3UO_39604.1	n324593	3UTR Overlapping	chr6	11525568	11589458	+
hsaLB_5UO_39604.1	n324593	5UTR Overlapping	chr6	11525568	11589458	+
hsaLB_3UO_39397.1	n324603	3UTR Overlapping	chr6	6637975	6659207	+
hsaLB_IO_39397.1	n324603	Intron Overlapping	chr6	6637975	6659207	+
hsaLB_5UO_30963.1	n324637	5UTR Overlapping	chr4	118975003	119010551	+
hsaLB_IO_30963.1	n324637	Intron Overlapping	chr4	118975003	119010551	+
hsaLB_3UO_117162.1	n324655	3UTR Overlapping	chr22	44210407	44223288	-
hsaLB_IO_117162.1	n324655	Intron Overlapping	chr22	44210407	44223288	-
hsaLB_3UO_116253.1	n324674	3UTR Overlapping	chr22	31053157	31069092	-
hsaLB_5UO_116253.1	n324674	5UTR Overlapping	chr22	31053157	31069092	-
hsaLB_5UO_116246.1	n324675	5UTR Overlapping	chr22	30999406	31003173	+
hsaLB_AN_116246.1	n324675	Antisense	chr22	30999406	31003173	+
hsaLB_5UO_116132.1	n324680	5UTR Overlapping	chr22	29697352	29704831	+
hsaLB_IO_116132.1	n324680	Intron Overlapping	chr22	29697352	29704831	+
hsaLB_3UO_116131.1	n324681	3UTR Overlapping	chr22	29695642	29704831	+
hsaLB_5UO_116131.1	n324681	5UTR Overlapping	chr22	29695642	29704831	+
hsaLB_IO_116131.1	n324681	Intron Overlapping	chr22	29695642	29704831	+
hsaLB_3UO_115837.1	n324698	3UTR Overlapping	chr22	25584596	25591749	+
hsaLB_IO_115837.1	n324698	Intron Overlapping	chr22	25584596	25591749	+
hsaLB_5UO_115174.1	n324713	5UTR Overlapping	chr22	20003558	20009256	-
hsaLB_AN_115174.1	n324713	Antisense	chr22	20003558	20009256	-
hsaLB_IO_115174.1	n324713	Intron Overlapping	chr22	20003558	20009256	-
hsaLB_5UO_115172.1	n324715	5UTR Overlapping	chr22	19996028	20009331	-
hsaLB_AN_115172.1	n324715	Antisense	chr22	19996028	20009331	-
hsaLB_IO_115172.1	n324715	Intron Overlapping	chr22	19996028	20009331	-
hsaLB_5UO_115171.1	n324716	5UTR Overlapping	chr22	19996028	20009226	-
hsaLB_AN_115171.1	n324716	Antisense	chr22	19996028	20009226	-
hsaLB_IO_115171.1	n324716	Intron Overlapping	chr22	19996028	20009226	-
hsaLB_5UO_115170.1	n324717	5UTR Overlapping	chr22	19994109	20007143	-
hsaLB_IO_115170.1	n324717	Intron Overlapping	chr22	19994109	20007143	-
hsaLB_5UO_115169.1	n324718	5UTR Overlapping	chr22	19985285	20009331	-
hsaLB_AN_115169.1	n324718	Antisense	chr22	19985285	20009331	-
hsaLB_IO_115169.1	n324718	Intron Overlapping	chr22	19985285	20009331	-
hsaLB_5UO_115167.1	n324720	5UTR Overlapping	chr22	19985278	20009331	-
hsaLB_AN_115167.1	n324720	Antisense	chr22	19985278	20009331	-
hsaLB_IO_115167.1	n324720	Intron Overlapping	chr22	19985278	20009331	-
hsaLB_CI_115057.1	n324722	Completely Intronic	chr22	18974407	18975991	+
hsaLB_IO_115057.1	n324722	Intron Overlapping	chr22	18974407	18975991	+
hsaLB_3UO_114599.1	n324769	3UTR Overlapping	chr21	46072302	46080761	-
hsaLB_5UO_114599.1	n324769	5UTR Overlapping	chr21	46072302	46080761	-
hsaLB_AN_114599.1	n324769	Antisense	chr21	46072302	46080761	-
hsaLB_CI_114599.1	n324769	Completely Intronic	chr21	46072302	46080761	-
hsaLB_5UO_114073.1	n324791	5UTR Overlapping	chr21	39282502	39299949	-
hsaLB_IO_114073.1	n324791	Intron Overlapping	chr21	39282502	39299949	-
hsaLB_5UO_114068.1	n324793	5UTR Overlapping	chr21	39174100	39250262	-
hsaLB_IO_114068.1	n324793	Intron Overlapping	chr21	39174100	39250262	-
hsaLB_3UO_113671.1	n324819	3UTR Overlapping	chr21	32374499	32491996	-
hsaLB_5UO_113671.1	n324819	5UTR Overlapping	chr21	32374499	32491996	-
hsaLB_3UO_113668.1	n324821	3UTR Overlapping	chr21	32201356	32202078	-
hsaLB_5UO_113668.1	n324821	5UTR Overlapping	chr21	32201356	32202078	-
hsaLB_3UO_113305.1	n324892	3UTR Overlapping	chr21	18908619	18944549	+
hsaLB_IO_113305.1	n324892	Intron Overlapping	chr21	18908619	18944549	+
hsaLB_3UO_113304.1	n324893	3UTR Overlapping	chr21	18906250	19047217	-
hsaLB_5UO_113304.1	n324893	5UTR Overlapping	chr21	18906250	19047217	-
hsaLB_AN_113304.1	n324893	Antisense	chr21	18906250	19047217	-
hsaLB_3UO_113300.1	n324894	3UTR Overlapping	chr21	18855803	19053993	-
hsaLB_5UO_113300.1	n324894	5UTR Overlapping	chr21	18855803	19053993	-
hsaLB_AN_113300.1	n324894	Antisense	chr21	18855803	19053993	-
hsaLB_3UO_113299.1	n324895	3UTR Overlapping	chr21	18855453	19054192	-
hsaLB_5UO_113299.1	n324895	5UTR Overlapping	chr21	18855453	19054192	-
hsaLB_AN_113299.1	n324895	Antisense	chr21	18855453	19054192	-
hsaLB_5UO_112881.1	n324917	5UTR Overlapping	chr20	61139807	61155660	+
hsaLB_AN_112881.1	n324917	Antisense	chr20	61139807	61155660	+
hsaLB_IO_112881.1	n324917	Intron Overlapping	chr20	61139807	61155660	+
hsaLB_3UO_112083.1	n324983	3UTR Overlapping	chr20	42718505	42758151	-
hsaLB_IO_112083.1	n324983	Intron Overlapping	chr20	42718505	42758151	-
hsaLB_3UO_111265.1	n325027	3UTR Overlapping	chr20	23583861	23585027	-
hsaLB_IO_111265.1	n325027	Intron Overlapping	chr20	23583861	23585027	-
hsaLB_3UO_111064.1	n325049	3UTR Overlapping	chr20	19686791	19737926	+
hsaLB_IO_111064.1	n325049	Intron Overlapping	chr20	19686791	19737926	+
hsaLB_3UO_111063.1	n325050	3UTR Overlapping	chr20	19686351	19728320	+
hsaLB_IO_111063.1	n325050	Intron Overlapping	chr20	19686351	19728320	+
hsaLB_5UO_20624.1	n325099	5UTR Overlapping	chr2	239084069	239128434	-
hsaLB_IO_20624.1	n325099	Intron Overlapping	chr2	239084069	239128434	-
hsaLB_5UO_20229.1	n325110	5UTR Overlapping	chr2	231569084	231598014	+
hsaLB_IO_20229.1	n325110	Intron Overlapping	chr2	231569084	231598014	+
hsaLB_5UO_19937.1	n325118	5UTR Overlapping	chr2	220259952	220287652	+
hsaLB_IO_19937.1	n325118	Intron Overlapping	chr2	220259952	220287652	+
hsaLB_5UO_17120.1	n325141	5UTR Overlapping	chr2	131876943	131883092	+
hsaLB_CI_17120.1	n325141	Completely Intronic	chr2	131876943	131883092	+
hsaLB_IO_17120.1	n325141	Intron Overlapping	chr2	131876943	131883092	+
hsaLB_3UO_16201.1	n325189	3UTR Overlapping	chr2	107368519	107525537	-
hsaLB_5UO_16201.1	n325189	5UTR Overlapping	chr2	107368519	107525537	-
hsaLB_5UO_14615.1	n325254	5UTR Overlapping	chr2	70483569	70503314	+
hsaLB_IO_14615.1	n325254	Intron Overlapping	chr2	70483569	70503314	+
hsaLB_3UO_14152.1	n325294	3UTR Overlapping	chr2	62692510	62743267	-
hsaLB_5UO_14152.1	n325294	5UTR Overlapping	chr2	62692510	62743267	-
hsaLB_3UO_14149.1	n325295	3UTR Overlapping	chr2	62670893	62743293	-
hsaLB_5UO_14149.1	n325295	5UTR Overlapping	chr2	62670893	62743293	-
hsaLB_3UO_13946.1	n325303	3UTR Overlapping	chr2	56043829	56127965	-
hsaLB_IO_13946.1	n325303	Intron Overlapping	chr2	56043829	56127965	-
hsaLB_3UO_13772.1	n325312	3UTR Overlapping	chr2	48022338	48321626	-
hsaLB_5UO_13772.1	n325312	5UTR Overlapping	chr2	48022338	48321626	-
hsaLB_AN_13772.1	n325312	Antisense	chr2	48022338	48321626	-
hsaLB_3UO_12383.1	n325433	3UTR Overlapping	chr2	11923461	12367536	+
hsaLB_AN_12383.1	n325433	Antisense	chr2	11923461	12367536	+
hsaLB_IO_12383.1	n325433	Intron Overlapping	chr2	11923461	12367536	+
hsaLB_3UO_103927.1	n325524	3UTR Overlapping	chr18	59965422	59977508	+
hsaLB_IO_103927.1	n325524	Intron Overlapping	chr18	59965422	59977508	+
hsaLB_3UO_101118.1	n325529	3UTR Overlapping	chr17	73511843	73539525	+
hsaLB_5UO_101118.1	n325529	5UTR Overlapping	chr17	73511843	73539525	+
hsaLB_5UO_97774.1	n325558	5UTR Overlapping	chr17	28256792	28257715	+
hsaLB_AN_97774.1	n325558	Antisense	chr17	28256792	28257715	+
hsaLB_IO_97774.1	n325558	Intron Overlapping	chr17	28256792	28257715	+
hsaLB_3UO_96457.1	n325572	3UTR Overlapping	chr17	14218180	14265068	+
hsaLB_IO_96457.1	n325572	Intron Overlapping	chr17	14218180	14265068	+
hsaLB_5UO_96186.1	n325581	5UTR Overlapping	chr17	8064684	8068086	-
hsaLB_IO_96186.1	n325581	Intron Overlapping	chr17	8064684	8068086	-
hsaLB_3UO_91616.1	n325592	3UTR Overlapping	chr16	21927030	22006356	+
hsaLB_5UO_91616.1	n325592	5UTR Overlapping	chr16	21927030	22006356	+
hsaLB_AN_91616.1	n325592	Antisense	chr16	21927030	22006356	+
hsaLB_3UO_84592.1	n325599	3UTR Overlapping	chr14	100610053	100613761	-
hsaLB_AN_84592.1	n325599	Antisense	chr14	100610053	100613761	-
hsaLB_IO_84592.1	n325599	Intron Overlapping	chr14	100610053	100613761	-
hsaLB_3UO_82623.1	n325615	3UTR Overlapping	chr14	53305409	53387350	-
hsaLB_IO_82623.1	n325615	Intron Overlapping	chr14	53305409	53387350	-
hsaLB_AN_82600.1	n325617	Antisense	chr14	52905848	53062710	+
hsaLB_IO_82600.1	n325617	Intron Overlapping	chr14	52905848	53062710	+
hsaLB_AN_79563.1	n325727	Antisense	chr13	50557560	50583079	-
hsaLB_IO_79563.1	n325727	Intron Overlapping	chr13	50557560	50583079	-
hsaLB_3UO_79059.1	n325760	3UTR Overlapping	chr13	37522953	37615369	-
hsaLB_5UO_79059.1	n325760	5UTR Overlapping	chr13	37522953	37615369	-
hsaLB_AN_79059.1	n325760	Antisense	chr13	37522953	37615369	-
hsaLB_IO_79059.1	n325760	Intron Overlapping	chr13	37522953	37615369	-
hsaLB_5UO_78456.1	n325800	5UTR Overlapping	chr13	21344908	21348817	-
hsaLB_IO_78456.1	n325800	Intron Overlapping	chr13	21344908	21348817	-
hsaLB_5UO_68425.1	n325827	5UTR Overlapping	chr11	63952208	63956718	+
hsaLB_IO_68425.1	n325827	Intron Overlapping	chr11	63952208	63956718	+
hsaLB_3UO_67989.2	n325831	3UTR Overlapping	chr11	60139799	60211198	+
hsaLB_5UO_67989.2	n325831	5UTR Overlapping	chr11	60139799	60211198	+
hsaLB_IO_67989.2	n325831	Intron Overlapping	chr11	60139799	60211198	+
hsaLB_3UO_67988.1	n325832	3UTR Overlapping	chr11	60139784	60211198	+
hsaLB_5UO_67988.1	n325832	5UTR Overlapping	chr11	60139784	60211198	+
hsaLB_IO_67988.1	n325832	Intron Overlapping	chr11	60139784	60211198	+
hsaLB_AN_65601.1	n325837	Antisense	chr11	1880452	1885721	+
hsaLB_CI_65601.1	n325837	Completely Intronic	chr11	1880452	1885721	+
hsaLB_3UO_65582.1	n325838	3UTR Overlapping	chr11	1754735	1756194	-
hsaLB_CI_65582.1	n325838	Completely Intronic	chr11	1754735	1756194	-
hsaLB_3UO_65165.1	n325842	3UTR Overlapping	chr10	134607460	134628918	-
hsaLB_IO_65165.1	n325842	Intron Overlapping	chr10	134607460	134628918	-
hsaLB_5UO_63214.1	n325938	5UTR Overlapping	chr10	81194491	81216205	-
hsaLB_IO_63214.1	n325938	Intron Overlapping	chr10	81194491	81216205	-
hsaLB_3UO_63032.1	n325944	3UTR Overlapping	chr10	76726153	76791442	+
hsaLB_IO_63032.1	n325944	Intron Overlapping	chr10	76726153	76791442	+
hsaLB_5UO_62521.1	n325961	5UTR Overlapping	chr10	63211519	63251010	-
hsaLB_IO_62521.1	n325961	Intron Overlapping	chr10	63211519	63251010	-
hsaLB_3UO_61888.1	n325994	3UTR Overlapping	chr10	43674864	43710887	+
hsaLB_AN_61888.1	n325994	Antisense	chr10	43674864	43710887	+
hsaLB_IO_61888.1	n325994	Intron Overlapping	chr10	43674864	43710887	+
hsaLB_5UO_60938.1	n326058	5UTR Overlapping	chr10	11042119	11052785	+
hsaLB_IO_60938.1	n326058	Intron Overlapping	chr10	11042119	11052785	+
hsaLB_AN_60615.1	n326091	Antisense	chr10	4683352	4710324	-
hsaLB_IO_60615.1	n326091	Intron Overlapping	chr10	4683352	4710324	-
hsaLB_AN_60613.1	n326093	Antisense	chr10	4683008	4710346	-
hsaLB_IO_60613.1	n326093	Intron Overlapping	chr10	4683008	4710346	-
hsaLB_AN_11343.1	n326151	Antisense	chr1	241286238	241331669	-
hsaLB_CI_11343.1	n326151	Completely Intronic	chr1	241286238	241331669	-
hsaLB_3UO_11251.1	n326162	3UTR Overlapping	chr1	236710306	236715946	-
hsaLB_AN_11251.1	n326162	Antisense	chr1	236710306	236715946	-
hsaLB_IO_11251.1	n326162	Intron Overlapping	chr1	236710306	236715946	-
hsaLB_3UO_10561.1	n326199	3UTR Overlapping	chr1	223965292	223990599	-
hsaLB_IO_10561.1	n326199	Intron Overlapping	chr1	223965292	223990599	-
hsaLB_3UO_10556.1	n326200	3UTR Overlapping	chr1	223954928	224006568	+
hsaLB_AN_10556.1	n326200	Antisense	chr1	223954928	224006568	+
hsaLB_IO_10556.1	n326200	Intron Overlapping	chr1	223954928	224006568	+
hsaLB_3UO_10545.1	n326201	3UTR Overlapping	chr1	223702315	223719608	-
hsaLB_IO_10545.1	n326201	Intron Overlapping	chr1	223702315	223719608	-
hsaLB_3UO_10544.1	n326202	3UTR Overlapping	chr1	223701567	223719668	-
hsaLB_IO_10544.1	n326202	Intron Overlapping	chr1	223701567	223719668	-
hsaLB_3UO_10452.1	n326209	3UTR Overlapping	chr1	221055093	221077265	+
hsaLB_IO_10452.1	n326209	Intron Overlapping	chr1	221055093	221077265	+
hsaLB_3UO_10451.1	n326210	3UTR Overlapping	chr1	221055075	221067547	+
hsaLB_IO_10451.1	n326210	Intron Overlapping	chr1	221055075	221067547	+
hsaLB_3UO_10450.1	n326211	3UTR Overlapping	chr1	221055042	221077348	+
hsaLB_IO_10450.1	n326211	Intron Overlapping	chr1	221055042	221077348	+
hsaLB_3UO_10449.1	n326213	3UTR Overlapping	chr1	221055025	221077349	+
hsaLB_IO_10449.1	n326213	Intron Overlapping	chr1	221055025	221077349	+
hsaLB_3UO_10448.1	n326214	3UTR Overlapping	chr1	221055024	221077347	+
hsaLB_IO_10448.1	n326214	Intron Overlapping	chr1	221055024	221077347	+
hsaLB_3UO_10447.1	n326215	3UTR Overlapping	chr1	221055015	221077349	+
hsaLB_IO_10447.1	n326215	Intron Overlapping	chr1	221055015	221077349	+
hsaLB_3UO_10446.1	n326216	3UTR Overlapping	chr1	221055011	221077194	+
hsaLB_IO_10446.1	n326216	Intron Overlapping	chr1	221055011	221077194	+
hsaLB_3UO_10445.1	n326217	3UTR Overlapping	chr1	221055001	221077304	+
hsaLB_IO_10445.1	n326217	Intron Overlapping	chr1	221055001	221077304	+
hsaLB_3UO_10444.1	n326218	3UTR Overlapping	chr1	221054986	221077349	+
hsaLB_IO_10444.1	n326218	Intron Overlapping	chr1	221054986	221077349	+
hsaLB_AN_10396.1	n326221	Antisense	chr1	220206374	220224929	+
hsaLB_CI_10396.1	n326221	Completely Intronic	chr1	220206374	220224929	+
hsaLB_AN_10395.1	n326222	Antisense	chr1	220206305	220223108	+
hsaLB_CI_10395.1	n326222	Completely Intronic	chr1	220206305	220223108	+
hsaLB_3UO_10389.1	n326224	3UTR Overlapping	chr1	220120945	220158677	-
hsaLB_AN_10389.1	n326224	Antisense	chr1	220120945	220158677	-
hsaLB_IO_10389.1	n326224	Intron Overlapping	chr1	220120945	220158677	-
hsaLB_5UO_10153.1	n326238	5UTR Overlapping	chr1	212205859	212226119	+
hsaLB_AN_10153.1	n326238	Antisense	chr1	212205859	212226119	+
hsaLB_IO_10153.1	n326238	Intron Overlapping	chr1	212205859	212226119	+
hsaLB_3UO_10145.1	n326239	3UTR Overlapping	chr1	212080693	212206224	-
hsaLB_IO_10145.1	n326239	Intron Overlapping	chr1	212080693	212206224	-
hsaLB_3UO_10144.1	n326240	3UTR Overlapping	chr1	212059600	212206231	-
hsaLB_IO_10144.1	n326240	Intron Overlapping	chr1	212059600	212206231	-
hsaLB_3UO_10071.1	n326249	3UTR Overlapping	chr1	210408171	210430224	+
hsaLB_5UO_10071.1	n326249	5UTR Overlapping	chr1	210408171	210430224	+
hsaLB_IO_10071.1	n326249	Intron Overlapping	chr1	210408171	210430224	+
hsaLB_5UO_10055.1	n326251	5UTR Overlapping	chr1	209926486	209930068	+
hsaLB_IO_10055.1	n326251	Intron Overlapping	chr1	209926486	209930068	+
hsaLB_5UO_10051.1	n326254	5UTR Overlapping	chr1	209875870	209882832	+
hsaLB_IO_10051.1	n326254	Intron Overlapping	chr1	209875870	209882832	+
hsaLB_5UO_9927.1	n326263	5UTR Overlapping	chr1	206968655	206973152	+
hsaLB_IO_9927.1	n326263	Intron Overlapping	chr1	206968655	206973152	+
hsaLB_3UO_9834.1	n326265	3UTR Overlapping	chr1	205489034	205549089	+
hsaLB_5UO_9834.1	n326265	5UTR Overlapping	chr1	205489034	205549089	+
hsaLB_AN_9834.1	n326265	Antisense	chr1	205489034	205549089	+
hsaLB_IO_9834.1	n326265	Intron Overlapping	chr1	205489034	205549089	+
hsaLB_5UO_9415.1	n326275	5UTR Overlapping	chr1	197251884	197312487	+
hsaLB_IO_9415.1	n326275	Intron Overlapping	chr1	197251884	197312487	+
hsaLB_5UO_9408.1	n326279	5UTR Overlapping	chr1	197135769	197173181	-
hsaLB_AN_9408.1	n326279	Antisense	chr1	197135769	197173181	-
hsaLB_IO_9408.1	n326279	Intron Overlapping	chr1	197135769	197173181	-
hsaLB_3UO_9405.1	n326280	3UTR Overlapping	chr1	197043409	197173162	-
hsaLB_5UO_9405.1	n326280	5UTR Overlapping	chr1	197043409	197173162	-
hsaLB_AN_9405.1	n326280	Antisense	chr1	197043409	197173162	-
hsaLB_3UO_9404.1	n326281	3UTR Overlapping	chr1	197043244	197062968	-
hsaLB_IO_9404.1	n326281	Intron Overlapping	chr1	197043244	197062968	-
hsaLB_5UO_9240.1	n326302	5UTR Overlapping	chr1	185679382	185712977	+
hsaLB_IO_9240.1	n326302	Intron Overlapping	chr1	185679382	185712977	+
hsaLB_5UO_9239.1	n326303	5UTR Overlapping	chr1	185679360	185705994	+
hsaLB_IO_9239.1	n326303	Intron Overlapping	chr1	185679360	185705994	+
hsaLB_5UO_8893.1	n326320	5UTR Overlapping	chr1	175629437	175833467	-
hsaLB_IO_8893.1	n326320	Intron Overlapping	chr1	175629437	175833467	-
hsaLB_5UO_8892.1	n326321	5UTR Overlapping	chr1	175629045	175812707	-
hsaLB_IO_8892.1	n326321	Intron Overlapping	chr1	175629045	175812707	-
hsaLB_3UO_8729.1	n326328	3UTR Overlapping	chr1	171653835	171677859	-
hsaLB_IO_8729.1	n326328	Intron Overlapping	chr1	171653835	171677859	-
hsaLB_3UO_8728.1	n326329	3UTR Overlapping	chr1	171653554	171697124	-
hsaLB_IO_8728.1	n326329	Intron Overlapping	chr1	171653554	171697124	-
hsaLB_3UO_8599.1	n326334	3UTR Overlapping	chr1	168507531	168519973	-
hsaLB_5UO_8599.1	n326334	5UTR Overlapping	chr1	168507531	168519973	-
hsaLB_3UO_8598.1	n326335	3UTR Overlapping	chr1	168507367	168514697	-
hsaLB_5UO_8598.1	n326335	5UTR Overlapping	chr1	168507367	168514697	-
hsaLB_5UO_8443.1	n326345	5UTR Overlapping	chr1	165412207	165431653	-
hsaLB_IO_8443.1	n326345	Intron Overlapping	chr1	165412207	165431653	-
hsaLB_5UO_8442.1	n326346	5UTR Overlapping	chr1	165412081	165431609	-
hsaLB_IO_8442.1	n326346	Intron Overlapping	chr1	165412081	165431609	-
hsaLB_5UO_8441.1	n326347	5UTR Overlapping	chr1	165411934	165431341	-
hsaLB_IO_8441.1	n326347	Intron Overlapping	chr1	165411934	165431341	-
hsaLB_5UO_8440.1	n326348	5UTR Overlapping	chr1	165411777	165431650	-
hsaLB_IO_8440.1	n326348	Intron Overlapping	chr1	165411777	165431650	-
hsaLB_AN_8021.1	n326357	Antisense	chr1	159168152	159170794	-
hsaLB_IO_8021.1	n326357	Intron Overlapping	chr1	159168152	159170794	-
hsaLB_3UO_7839.1	n326361	3UTR Overlapping	chr1	156434335	156440291	-
hsaLB_IO_7839.1	n326361	Intron Overlapping	chr1	156434335	156440291	-
hsaLB_3UO_7814.1	n326362	3UTR Overlapping	chr1	156368457	156377053	-
hsaLB_IO_7814.1	n326362	Intron Overlapping	chr1	156368457	156377053	-
hsaLB_3UO_7813.1	n326363	3UTR Overlapping	chr1	156368457	156377044	-
hsaLB_IO_7813.1	n326363	Intron Overlapping	chr1	156368457	156377044	-
hsaLB_5UO_7424.1	n326368	5UTR Overlapping	chr1	154924112	154928413	-
hsaLB_IO_7424.1	n326368	Intron Overlapping	chr1	154924112	154928413	-
hsaLB_3UO_7371.1	n326373	3UTR Overlapping	chr1	154227804	154238202	+
hsaLB_IO_7371.1	n326373	Intron Overlapping	chr1	154227804	154238202	+
hsaLB_3UO_6753.1	n326384	3UTR Overlapping	chr1	147572533	147579700	-
hsaLB_IO_6753.1	n326384	Intron Overlapping	chr1	147572533	147579700	-
hsaLB_3UO_6522.1	n326400	3UTR Overlapping	chr1	144837899	144870459	-
hsaLB_IO_6522.1	n326400	Intron Overlapping	chr1	144837899	144870459	-
hsaLB_3UO_6261.1	n326457	3UTR Overlapping	chr1	120840136	120906506	+
hsaLB_IO_6261.1	n326457	Intron Overlapping	chr1	120840136	120906506	+
hsaLB_3UO_6131.1	n326463	3UTR Overlapping	chr1	117639664	117665481	+
hsaLB_AN_6131.1	n326463	Antisense	chr1	117639664	117665481	+
hsaLB_IO_6131.1	n326463	Intron Overlapping	chr1	117639664	117665481	+
hsaLB_3UO_5900.1	n326477	3UTR Overlapping	chr1	113194220	113222012	+
hsaLB_5UO_5900.1	n326477	5UTR Overlapping	chr1	113194220	113222012	+
hsaLB_IO_5900.1	n326477	Intron Overlapping	chr1	113194220	113222012	+
hsaLB_3UO_5899.1	n326478	3UTR Overlapping	chr1	113194172	113222016	+
hsaLB_5UO_5899.1	n326478	5UTR Overlapping	chr1	113194172	113222016	+
hsaLB_IO_5899.1	n326478	Intron Overlapping	chr1	113194172	113222016	+
hsaLB_5UO_5858.1	n326482	5UTR Overlapping	chr1	112521378	112704673	-
hsaLB_AN_5858.1	n326482	Antisense	chr1	112521378	112704673	-
hsaLB_IO_5858.1	n326482	Intron Overlapping	chr1	112521378	112704673	-
hsaLB_3UO_5640.1	n326486	3UTR Overlapping	chr1	110172499	110215581	+
hsaLB_5UO_5640.1	n326486	5UTR Overlapping	chr1	110172499	110215581	+
hsaLB_IO_5640.1	n326486	Intron Overlapping	chr1	110172499	110215581	+
hsaLB_5UO_5416.1	n326500	5UTR Overlapping	chr1	102437882	102627774	-
hsaLB_IO_5416.1	n326500	Intron Overlapping	chr1	102437882	102627774	-
hsaLB_5UO_4489.1	n326561	5UTR Overlapping	chr1	76249596	76257629	+
hsaLB_IO_4489.1	n326561	Intron Overlapping	chr1	76249596	76257629	+
hsaLB_3UO_3981.1	n326601	3UTR Overlapping	chr1	59121127	59134925	-
hsaLB_IO_3981.1	n326601	Intron Overlapping	chr1	59121127	59134925	-
hsaLB_5UO_3374.1	n326629	5UTR Overlapping	chr1	46694081	46720734	+
hsaLB_IO_3374.1	n326629	Intron Overlapping	chr1	46694081	46720734	+
hsaLB_5UO_3373.1	n326630	5UTR Overlapping	chr1	46684931	46687963	-
hsaLB_AN_3373.1	n326630	Antisense	chr1	46684931	46687963	-
hsaLB_IO_3373.1	n326630	Intron Overlapping	chr1	46684931	46687963	-
hsaLB_5UO_2158.1	n326663	5UTR Overlapping	chr1	29528718	29549213	-
hsaLB_IO_2158.1	n326663	Intron Overlapping	chr1	29528718	29549213	-
hsaLB_5UO_2126.1	n326665	5UTR Overlapping	chr1	29066673	29070366	+
hsaLB_IO_2126.1	n326665	Intron Overlapping	chr1	29066673	29070366	+
hsaLB_3UO_2021.1	n326666	3UTR Overlapping	chr1	27859425	27861820	-
hsaLB_IO_2021.1	n326666	Intron Overlapping	chr1	27859425	27861820	-
hsaLB_5UO_1802.1	n326672	5UTR Overlapping	chr1	25242784	25312197	-
hsaLB_IO_1802.1	n326672	Intron Overlapping	chr1	25242784	25312197	-
hsaLB_3UO_1244.1	n326697	3UTR Overlapping	chr1	16358347	16360965	+
hsaLB_IO_1244.1	n326697	Intron Overlapping	chr1	16358347	16360965	+
hsaLB_3UO_881.1	n326709	3UTR Overlapping	chr1	9150913	9185265	-
hsaLB_IO_881.1	n326709	Intron Overlapping	chr1	9150913	9185265	-
hsaLB_5UO_449.1	n326733	5UTR Overlapping	chr1	1934511	1936829	-
hsaLB_IO_449.1	n326733	Intron Overlapping	chr1	1934511	1936829	-
hsaLB_3UO_348.1	n326734	3UTR Overlapping	chr1	1353364	1355498	-
hsaLB_IO_348.1	n326734	Intron Overlapping	chr1	1353364	1355498	-
hsaLB_3UO_117757.1	n337625	3UTR Overlapping	chrX	7810302	7812180	+
hsaLB_5UO_117757.1	n337625	5UTR Overlapping	chrX	7810302	7812180	+
hsaLB_3UO_118145.1	n337651	3UTR Overlapping	chrX	30322322	30327715	-
hsaLB_5UO_118145.1	n337651	5UTR Overlapping	chrX	30322322	30327715	-
hsaLB_3UO_118205.1	n337653	3UTR Overlapping	chrX	37208545	37316548	+
hsaLB_5UO_118205.1	n337653	5UTR Overlapping	chrX	37208545	37316548	+
hsaLB_3UO_118437.1	n337672	3UTR Overlapping	chrX	46771867	46920640	+
hsaLB_5UO_118437.1	n337672	5UTR Overlapping	chrX	46771867	46920640	+
hsaLB_3UO_118652.1	n337689	3UTR Overlapping	chrX	48916230	48927504	+
hsaLB_5UO_118652.1	n337689	5UTR Overlapping	chrX	48916230	48927504	+
hsaLB_3UO_1103.1	n337720	3UTR Overlapping	chr1	12806166	12823847	+
hsaLB_5UO_1103.1	n337720	5UTR Overlapping	chr1	12806166	12823847	+
hsaLB_5UO_1554.1	n337743	5UTR Overlapping	chr1	21599374	21671906	-
hsaLB_AN_1554.1	n337743	Antisense	chr1	21599374	21671906	-
hsaLB_3UO_86836.1	n337752	3UTR Overlapping	chr15	49280966	49338630	-
hsaLB_5UO_86836.1	n337752	5UTR Overlapping	chr15	49280966	49338630	-
hsaLB_3UO_87012.1	n337765	3UTR Overlapping	chr15	52393788	52403225	-
hsaLB_IO_87012.1	n337765	Intron Overlapping	chr15	52393788	52403225	-
hsaLB_3UO_1988.1	n337799	3UTR Overlapping	chr1	27425306	27481403	-
hsaLB_5UO_1988.1	n337799	5UTR Overlapping	chr1	27425306	27481403	-
hsaLB_3UO_119691.1	n337800	3UTR Overlapping	chrX	101854453	101905073	+
hsaLB_5UO_119691.1	n337800	5UTR Overlapping	chrX	101854453	101905073	+
hsaLB_3UO_119747.1	n337801	3UTR Overlapping	chrX	102692411	102772411	-
hsaLB_5UO_119747.1	n337801	5UTR Overlapping	chrX	102692411	102772411	-
hsaLB_3UO_119776.1	n337804	3UTR Overlapping	chrX	103031503	103087187	-
hsaLB_5UO_119776.1	n337804	5UTR Overlapping	chrX	103031503	103087187	-
hsaLB_AN_119776.1	n337804	Antisense	chrX	103031503	103087187	-
hsaLB_3UO_2062.1	n337807	3UTR Overlapping	chr1	28476183	28520663	-
hsaLB_5UO_2062.1	n337807	5UTR Overlapping	chr1	28476183	28520663	-
hsaLB_AN_2205.1	n337812	Antisense	chr1	31196181	31197911	+
hsaLB_CI_2205.1	n337812	Completely Intronic	chr1	31196181	31197911	+
hsaLB_3UO_120111.1	n337842	3UTR Overlapping	chrX	119748595	119763894	-
hsaLB_5UO_120111.1	n337842	5UTR Overlapping	chrX	119748595	119763894	-
hsaLB_AN_120111.1	n337842	Antisense	chrX	119748595	119763894	-
hsaLB_5UO_120704.1	n337884	5UTR Overlapping	chrX	152159704	152225148	-
hsaLB_AN_120704.1	n337884	Antisense	chrX	152159704	152225148	-
hsaLB_3UO_3133.1	n337901	3UTR Overlapping	chr1	44463154	44482997	-
hsaLB_5UO_3133.1	n337901	5UTR Overlapping	chr1	44463154	44482997	-
hsaLB_IO_3133.1	n337901	Intron Overlapping	chr1	44463154	44482997	-
hsaLB_3UO_3330.1	n337908	3UTR Overlapping	chr1	46162729	46165067	-
hsaLB_CI_3330.1	n337908	Completely Intronic	chr1	46162729	46165067	-
hsaLB_5UO_87879.1	n337945	5UTR Overlapping	chr15	71389290	72030170	+
hsaLB_AN_87879.1	n337945	Antisense	chr15	71389290	72030170	+
hsaLB_5UO_87918.1	n337951	5UTR Overlapping	chr15	72244114	72338977	-
hsaLB_IO_87918.1	n337951	Intron Overlapping	chr15	72244114	72338977	-
hsaLB_5UO_4075.1	n337976	5UTR Overlapping	chr1	61542790	61544920	+
hsaLB_IO_4075.1	n337976	Intron Overlapping	chr1	61542790	61544920	+
hsaLB_3UO_115523.1	n337979	3UTR Overlapping	chr22	22051835	22054023	-
hsaLB_AN_115523.1	n337979	Antisense	chr22	22051835	22054023	-
hsaLB_3UO_4266.1	n337985	3UTR Overlapping	chr1	67465064	67519782	-
hsaLB_5UO_4266.1	n337985	5UTR Overlapping	chr1	67465064	67519782	-
hsaLB_5UO_115827.1	n337993	5UTR Overlapping	chr22	25202285	25289490	+
hsaLB_IO_115827.1	n337993	Intron Overlapping	chr22	25202285	25289490	+
hsaLB_3UO_4371.1	n338001	3UTR Overlapping	chr1	71472541	71473814	-
hsaLB_CI_4371.1	n338001	Completely Intronic	chr1	71472541	71473814	-
hsaLB_AN_116440.1	n338032	Antisense	chr22	33256005	33256421	-
hsaLB_CI_116440.1	n338032	Completely Intronic	chr22	33256005	33256421	-
hsaLB_3UO_116626.1	n338065	3UTR Overlapping	chr22	37735623	37781323	-
hsaLB_5UO_116626.1	n338065	5UTR Overlapping	chr22	37735623	37781323	-
hsaLB_IO_116626.1	n338065	Intron Overlapping	chr22	37735623	37781323	-
hsaLB_3UO_116759.1	n338076	3UTR Overlapping	chr22	38879445	38902316	-
hsaLB_5UO_116759.1	n338076	5UTR Overlapping	chr22	38879445	38902316	-
hsaLB_AN_116759.1	n338076	Antisense	chr22	38879445	38902316	-
hsaLB_5UO_88754.1	n338077	5UTR Overlapping	chr15	83328032	83378612	-
hsaLB_AN_88754.1	n338077	Antisense	chr15	83328032	83378612	-
hsaLB_3UO_5861.1	n338137	3UTR Overlapping	chr1	112533157	112541464	+
hsaLB_5UO_5861.1	n338137	5UTR Overlapping	chr1	112533157	112541464	+
hsaLB_3UO_5987.1	n338184	3UTR Overlapping	chr1	114420789	114430081	-
hsaLB_5UO_5987.1	n338184	5UTR Overlapping	chr1	114420789	114430081	-
hsaLB_5UO_117519.1	n338193	5UTR Overlapping	chr22	50964214	50968481	-
hsaLB_IO_117519.1	n338193	Intron Overlapping	chr22	50964214	50968481	-
hsaLB_AN_6093.2	n338194	Antisense	chr1	116941621	116961197	-
hsaLB_IO_6093.2	n338194	Intron Overlapping	chr1	116941621	116961197	-
hsaLB_3UO_81535.1	n338219	3UTR Overlapping	chr14	23776035	23780958	+
hsaLB_5UO_81535.1	n338219	5UTR Overlapping	chr14	23776035	23780958	+
hsaLB_IO_81535.1	n338219	Intron Overlapping	chr14	23776035	23780958	+
hsaLB_AN_81625.1	n338222	Antisense	chr14	24408821	24423375	-
hsaLB_IO_81625.1	n338222	Intron Overlapping	chr14	24408821	24423375	-
hsaLB_3UO_7245.1	n338236	3UTR Overlapping	chr1	152658598	152659877	+
hsaLB_5UO_7245.1	n338236	5UTR Overlapping	chr1	152658598	152659877	+
hsaLB_3UO_7263.1	n338240	3UTR Overlapping	chr1	153233401	153234598	+
hsaLB_5UO_7263.1	n338240	5UTR Overlapping	chr1	153233401	153234598	+
hsaLB_IO_7263.1	n338240	Intron Overlapping	chr1	153233401	153234598	+
hsaLB_3UO_7240.1	n338241	3UTR Overlapping	chr1	152551504	152552980	-
hsaLB_5UO_7240.1	n338241	5UTR Overlapping	chr1	152551504	152552980	-
hsaLB_3UO_7282.1	n338245	3UTR Overlapping	chr1	153591283	153603836	-
hsaLB_5UO_7282.1	n338245	5UTR Overlapping	chr1	153591283	153603836	-
hsaLB_AN_7282.1	n338245	Antisense	chr1	153591283	153603836	-
hsaLB_IO_7282.1	n338245	Intron Overlapping	chr1	153591283	153603836	-
hsaLB_3UO_82159.1	n338254	3UTR Overlapping	chr14	36942411	36988726	-
hsaLB_5UO_82159.1	n338254	5UTR Overlapping	chr14	36942411	36988726	-
hsaLB_IO_82159.1	n338254	Intron Overlapping	chr14	36942411	36988726	-
hsaLB_AN_7447.1	n338274	Antisense	chr1	155017692	155023641	-
hsaLB_IO_7447.1	n338274	Intron Overlapping	chr1	155017692	155023641	-
hsaLB_3UO_7816.1	n338286	3UTR Overlapping	chr1	156374047	156399371	-
hsaLB_5UO_7816.1	n338286	5UTR Overlapping	chr1	156374047	156399371	-
hsaLB_5UO_7907.1	n338289	5UTR Overlapping	chr1	156828328	156828666	-
hsaLB_IO_7907.1	n338289	Intron Overlapping	chr1	156828328	156828666	-
hsaLB_3UO_105382.1	n338293	3UTR Overlapping	chr19	8166026	8537075	-
hsaLB_5UO_105382.1	n338293	5UTR Overlapping	chr19	8166026	8537075	-
hsaLB_AN_105382.1	n338293	Antisense	chr19	8166026	8537075	-
hsaLB_IO_105382.1	n338293	Intron Overlapping	chr19	8166026	8537075	-
hsaLB_5UO_106038.1	n338323	5UTR Overlapping	chr19	14272219	14294451	-
hsaLB_AN_106038.1	n338323	Antisense	chr19	14272219	14294451	-
hsaLB_3UO_8484.1	n338343	3UTR Overlapping	chr1	165880632	166059452	+
hsaLB_AN_8484.1	n338343	Antisense	chr1	165880632	166059452	+
hsaLB_3UO_83127.1	n338352	3UTR Overlapping	chr14	65400530	65402086	+
hsaLB_CI_83127.1	n338352	Completely Intronic	chr14	65400530	65402086	+
hsaLB_3UO_9004.1	n338393	3UTR Overlapping	chr1	179831572	179833589	-
hsaLB_CI_9004.1	n338393	Completely Intronic	chr1	179831572	179833589	-
hsaLB_3UO_106579.1	n338397	3UTR Overlapping	chr19	18682348	18705245	-
hsaLB_AN_106579.1	n338397	Antisense	chr19	18682348	18705245	-
hsaLB_3UO_83649.1	n338402	3UTR Overlapping	chr14	74872602	74874510	-
hsaLB_IO_83649.1	n338402	Intron Overlapping	chr14	74872602	74874510	-
hsaLB_3UO_84294.1	n338458	3UTR Overlapping	chr14	93709202	93799385	-
hsaLB_5UO_84294.1	n338458	5UTR Overlapping	chr14	93709202	93799385	-
hsaLB_5UO_9863.1	n338490	5UTR Overlapping	chr1	205739472	205744084	-
hsaLB_IO_9863.1	n338490	Intron Overlapping	chr1	205739472	205744084	-
hsaLB_3UO_10035.1	n338507	3UTR Overlapping	chr1	209602164	209605890	+
hsaLB_5UO_10035.1	n338507	5UTR Overlapping	chr1	209602164	209605890	+
hsaLB_CI_11013.1	n338556	Completely Intronic	chr1	231753507	231753805	+
hsaLB_IO_11013.1	n338556	Intron Overlapping	chr1	231753507	231753805	+
hsaLB_3UO_11027.1	n338558	3UTR Overlapping	chr1	232000351	232002422	+
hsaLB_CI_11027.1	n338558	Completely Intronic	chr1	232000351	232002422	+
hsaLB_IO_11027.1	n338558	Intron Overlapping	chr1	232000351	232002422	+
hsaLB_3UO_107769.1	n338573	3UTR Overlapping	chr19	37341831	37403930	+
hsaLB_5UO_107769.1	n338573	5UTR Overlapping	chr19	37341831	37403930	+
hsaLB_AN_107769.1	n338573	Antisense	chr19	37341831	37403930	+
hsaLB_IO_107769.1	n338573	Intron Overlapping	chr19	37341831	37403930	+
hsaLB_5UO_11296.1	n338589	5UTR Overlapping	chr1	239549864	240049896	+
hsaLB_IO_11296.1	n338589	Intron Overlapping	chr1	239549864	240049896	+
hsaLB_3UO_11371.1	n338592	3UTR Overlapping	chr1	241792154	241794724	-
hsaLB_CI_11371.1	n338592	Completely Intronic	chr1	241792154	241794724	-
hsaLB_3UO_79192.1	n338666	3UTR Overlapping	chr13	41701736	41706922	-
hsaLB_5UO_79192.1	n338666	5UTR Overlapping	chr13	41701736	41706922	-
hsaLB_3UO_12366.1	n338674	3UTR Overlapping	chr2	11674241	11751152	+
hsaLB_5UO_12366.1	n338674	5UTR Overlapping	chr2	11674241	11751152	+
hsaLB_AN_12366.1	n338674	Antisense	chr2	11674241	11751152	+
hsaLB_3UO_12408.1	n338680	3UTR Overlapping	chr2	12857207	12882860	+
hsaLB_5UO_12408.1	n338680	5UTR Overlapping	chr2	12857207	12882860	+
hsaLB_IO_12408.1	n338680	Intron Overlapping	chr2	12857207	12882860	+
hsaLB_AN_79323.1	n338684	Antisense	chr13	45006279	45006814	+
hsaLB_LI_79323.1	n338684	lincRNA	chr13	45006279	45006814	+
hsaLB_3UO_108567.1	n338696	3UTR Overlapping	chr19	44635343	44680495	+
hsaLB_5UO_108567.1	n338696	5UTR Overlapping	chr19	44635343	44680495	+
hsaLB_3UO_79486.1	n338711	3UTR Overlapping	chr13	48627460	48669198	-
hsaLB_5UO_79486.1	n338711	5UTR Overlapping	chr13	48627460	48669198	-
hsaLB_AN_79486.1	n338711	Antisense	chr13	48627460	48669198	-
hsaLB_3UO_12839.1	n338712	3UTR Overlapping	chr2	26785902	26802397	+
hsaLB_IO_12839.1	n338712	Intron Overlapping	chr2	26785902	26802397	+
hsaLB_3UO_108686.1	n338715	3UTR Overlapping	chr19	45855465	45874176	-
hsaLB_5UO_108686.1	n338715	5UTR Overlapping	chr19	45855465	45874176	-
hsaLB_IO_108686.1	n338715	Intron Overlapping	chr19	45855465	45874176	-
hsaLB_3UO_108730.1	n338718	3UTR Overlapping	chr19	46144948	46146098	+
hsaLB_5UO_108730.1	n338718	5UTR Overlapping	chr19	46144948	46146098	+
hsaLB_AN_108730.1	n338718	Antisense	chr19	46144948	46146098	+
hsaLB_3UO_79497.1	n338720	3UTR Overlapping	chr13	48963706	49018803	-
hsaLB_5UO_79497.1	n338720	5UTR Overlapping	chr13	48963706	49018803	-
hsaLB_AN_108918.1	n338747	Antisense	chr19	47987538	47999639	+
hsaLB_IO_108918.1	n338747	Intron Overlapping	chr19	47987538	47999639	+
hsaLB_5UO_79848.1	n338749	5UTR Overlapping	chr13	60544077	60738041	-
hsaLB_AN_79848.1	n338749	Antisense	chr13	60544077	60738041	-
hsaLB_IO_79848.1	n338749	Intron Overlapping	chr13	60544077	60738041	-
hsaLB_AN_80136.1	n338785	Antisense	chr13	78493823	79158297	+
hsaLB_IO_80136.1	n338785	Intron Overlapping	chr13	78493823	79158297	+
hsaLB_AN_80165.1	n338786	Antisense	chr13	79170263	79173754	+
hsaLB_CI_80165.1	n338786	Completely Intronic	chr13	79170263	79173754	+
hsaLB_3UO_80371.1	n338806	3UTR Overlapping	chr13	95092005	95131857	-
hsaLB_5UO_80371.1	n338806	5UTR Overlapping	chr13	95092005	95131857	-
hsaLB_3UO_80403.1	n338817	3UTR Overlapping	chr13	96229523	96255577	+
hsaLB_AN_80403.1	n338817	Antisense	chr13	96229523	96255577	+
hsaLB_AN_71997.1	n338826	Antisense	chr12	248699	258281	-
hsaLB_IO_71997.1	n338826	Intron Overlapping	chr12	248699	258281	-
hsaLB_5UO_13879.1	n338841	5UTR Overlapping	chr2	54684397	54856341	+
hsaLB_IO_13879.1	n338841	Intron Overlapping	chr2	54684397	54856341	+
hsaLB_3UO_14728.1	n338879	3UTR Overlapping	chr2	73143388	73161457	+
hsaLB_5UO_14728.1	n338879	5UTR Overlapping	chr2	73143388	73161457	+
hsaLB_3UO_14936.1	n338887	3UTR Overlapping	chr2	74740717	74743895	+
hsaLB_5UO_14936.1	n338887	5UTR Overlapping	chr2	74740717	74743895	+
hsaLB_3UO_15254.1	n338895	3UTR Overlapping	chr2	85978466	86015185	+
hsaLB_5UO_15254.1	n338895	5UTR Overlapping	chr2	85978466	86015185	+
hsaLB_3UO_109341.1	n338898	3UTR Overlapping	chr19	50432458	50437191	+
hsaLB_5UO_109341.1	n338898	5UTR Overlapping	chr19	50432458	50437191	+
hsaLB_AN_109341.1	n338898	Antisense	chr19	50432458	50437191	+
hsaLB_IO_109341.1	n338898	Intron Overlapping	chr19	50432458	50437191	+
hsaLB_3UO_109525.1	n338909	3UTR Overlapping	chr19	51874875	51875969	-
hsaLB_5UO_109525.1	n338909	5UTR Overlapping	chr19	51874875	51875969	-
hsaLB_5UO_15852.1	n338918	5UTR Overlapping	chr2	99242185	99347589	-
hsaLB_IO_15852.1	n338918	Intron Overlapping	chr2	99242185	99347589	-
hsaLB_AN_15960.1	n338921	Antisense	chr2	101627701	101628378	+
hsaLB_CI_15960.1	n338921	Completely Intronic	chr2	101627701	101628378	+
hsaLB_AN_15961.1	n338922	Antisense	chr2	101635003	101637620	-
hsaLB_CI_15961.1	n338922	Completely Intronic	chr2	101635003	101637620	-
hsaLB_3UO_16752.1	n338945	3UTR Overlapping	chr2	120436774	120481191	+
hsaLB_5UO_16752.1	n338945	5UTR Overlapping	chr2	120436774	120481191	+
hsaLB_5UO_110073.1	n338955	5UTR Overlapping	chr19	56104725	56113336	-
hsaLB_AN_110073.1	n338955	Antisense	chr19	56104725	56113336	-
hsaLB_CI_110168.1	n338959	Completely Intronic	chr19	56979087	56987270	-
hsaLB_IO_110168.1	n338959	Intron Overlapping	chr19	56979087	56987270	-
hsaLB_3UO_110299.1	n338971	3UTR Overlapping	chr19	58571101	58597677	+
hsaLB_5UO_110299.1	n338971	5UTR Overlapping	chr19	58571101	58597677	+
hsaLB_AN_110299.1	n338971	Antisense	chr19	58571101	58597677	+
hsaLB_IO_110299.1	n338971	Intron Overlapping	chr19	58571101	58597677	+
hsaLB_3UO_18335.1	n339022	3UTR Overlapping	chr2	175612599	175629170	-
hsaLB_5UO_18335.1	n339022	5UTR Overlapping	chr2	175612599	175629170	-
hsaLB_AN_18507.1	n339035	Antisense	chr2	179387950	179484941	+
hsaLB_CI_18507.1	n339035	Completely Intronic	chr2	179387950	179484941	+
hsaLB_IO_18507.1	n339035	Intron Overlapping	chr2	179387950	179484941	+
hsaLB_AN_18539.1	n339036	Antisense	chr2	179413610	179415408	+
hsaLB_CI_18539.1	n339036	Completely Intronic	chr2	179413610	179415408	+
hsaLB_AN_18540.1	n339037	Antisense	chr2	179419287	179423693	+
hsaLB_CI_18540.1	n339037	Completely Intronic	chr2	179419287	179423693	+
hsaLB_AN_18542.1	n339038	Antisense	chr2	179443516	179445633	+
hsaLB_CI_18542.1	n339038	Completely Intronic	chr2	179443516	179445633	+
hsaLB_3UO_18639.1	n339045	3UTR Overlapping	chr2	182819222	182994893	+
hsaLB_5UO_18639.1	n339045	5UTR Overlapping	chr2	182819222	182994893	+
hsaLB_3UO_18624.1	n339047	3UTR Overlapping	chr2	182541194	182545254	-
hsaLB_5UO_18624.1	n339047	5UTR Overlapping	chr2	182541194	182545254	-
hsaLB_3UO_18788.1	n339061	3UTR Overlapping	chr2	190611389	190613707	-
hsaLB_IO_18788.1	n339061	Intron Overlapping	chr2	190611389	190613707	-
hsaLB_3UO_91063.1	n339077	3UTR Overlapping	chr16	11374697	11375207	-
hsaLB_5UO_91063.1	n339077	5UTR Overlapping	chr16	11374697	11375207	-
hsaLB_3UO_91132.1	n339083	3UTR Overlapping	chr16	13002792	13005504	+
hsaLB_CI_91132.1	n339083	Completely Intronic	chr16	13002792	13005504	+
hsaLB_5UO_91417.1	n339110	5UTR Overlapping	chr16	19179581	19261374	+
hsaLB_IO_91417.1	n339110	Intron Overlapping	chr16	19179581	19261374	+
hsaLB_5UO_19529.1	n339122	5UTR Overlapping	chr2	215632202	215674388	-
hsaLB_IO_19529.1	n339122	Intron Overlapping	chr2	215632202	215674388	-
hsaLB_3UO_20113.1	n339161	3UTR Overlapping	chr2	227599937	227664475	-
hsaLB_5UO_20113.1	n339161	5UTR Overlapping	chr2	227599937	227664475	-
hsaLB_3UO_92276.1	n339178	3UTR Overlapping	chr16	30770175	30772490	+
hsaLB_AN_92276.1	n339178	Antisense	chr16	30770175	30772490	+
hsaLB_IO_92276.1	n339178	Intron Overlapping	chr16	30770175	30772490	+
hsaLB_AN_20766.1	n339210	Antisense	chr2	242014095	242034916	-
hsaLB_IO_20766.1	n339210	Intron Overlapping	chr2	242014095	242034916	-
hsaLB_AN_20881.1	n339224	Antisense	chr2	242497867	242499088	-
hsaLB_IO_20881.1	n339224	Intron Overlapping	chr2	242497867	242499088	-
hsaLB_3UO_21545.1	n339259	3UTR Overlapping	chr3	15087057	15090778	+
hsaLB_AN_21545.1	n339259	Antisense	chr3	15087057	15090778	+
hsaLB_3UO_93806.1	n339260	3UTR Overlapping	chr16	68261128	68263048	+
hsaLB_AN_93806.1	n339260	Antisense	chr16	68261128	68263048	+
hsaLB_3UO_21643.1	n339265	3UTR Overlapping	chr3	17199898	17782399	-
hsaLB_5UO_21643.1	n339265	5UTR Overlapping	chr3	17199898	17782399	-
hsaLB_IO_21643.1	n339265	Intron Overlapping	chr3	17199898	17782399	-
hsaLB_3UO_94099.1	n339276	3UTR Overlapping	chr16	71885532	71891231	+
hsaLB_CI_94099.1	n339276	Completely Intronic	chr16	71885532	71891231	+
hsaLB_3UO_94113.1	n339277	3UTR Overlapping	chr16	71962989	71964542	+
hsaLB_AN_94113.1	n339277	Antisense	chr16	71962989	71964542	+
hsaLB_3UO_94128.1	n339281	3UTR Overlapping	chr16	72127833	72146802	+
hsaLB_5UO_94128.1	n339281	5UTR Overlapping	chr16	72127833	72146802	+
hsaLB_AN_94128.1	n339281	Antisense	chr16	72127833	72146802	+
hsaLB_3UO_94340.1	n339296	3UTR Overlapping	chr16	77246171	77246900	+
hsaLB_IO_94340.1	n339296	Intron Overlapping	chr16	77246171	77246900	+
hsaLB_3UO_94962.1	n339330	3UTR Overlapping	chr16	88781754	88802659	-
hsaLB_AN_94962.1	n339330	Antisense	chr16	88781754	88802659	-
hsaLB_3UO_95090.1	n339345	3UTR Overlapping	chr16	89724457	89736835	+
hsaLB_5UO_95090.1	n339345	5UTR Overlapping	chr16	89724457	89736835	+
hsaLB_IO_95090.1	n339345	Intron Overlapping	chr16	89724457	89736835	+
hsaLB_3UO_22629.1	n339350	3UTR Overlapping	chr3	47455202	47517435	-
hsaLB_5UO_22629.1	n339350	5UTR Overlapping	chr3	47455202	47517435	-
hsaLB_3UO_95194.1	n339351	3UTR Overlapping	chr16	90086146	90111282	-
hsaLB_5UO_95194.1	n339351	5UTR Overlapping	chr16	90086146	90111282	-
hsaLB_AN_95194.1	n339351	Antisense	chr16	90086146	90111282	-
hsaLB_IO_95194.1	n339351	Intron Overlapping	chr16	90086146	90111282	-
hsaLB_3UO_95188.1	n339352	3UTR Overlapping	chr16	90071280	90086328	-
hsaLB_5UO_95188.1	n339352	5UTR Overlapping	chr16	90071280	90086328	-
hsaLB_3UO_23249.1	n339367	3UTR Overlapping	chr3	52435028	52444018	-
hsaLB_5UO_23249.1	n339367	5UTR Overlapping	chr3	52435028	52444018	-
hsaLB_3UO_23271.1	n339368	3UTR Overlapping	chr3	52529370	52558509	+
hsaLB_5UO_23271.1	n339368	5UTR Overlapping	chr3	52529370	52558509	+
hsaLB_AN_23271.1	n339368	Antisense	chr3	52529370	52558509	+
hsaLB_3UO_23501.1	n339381	3UTR Overlapping	chr3	58291998	58304211	+
hsaLB_5UO_23501.1	n339381	5UTR Overlapping	chr3	58291998	58304211	+
hsaLB_AN_23698.1	n339388	Antisense	chr3	65858489	65940233	-
hsaLB_CI_23698.1	n339388	Completely Intronic	chr3	65858489	65940233	-
hsaLB_CDS_113742.1	n339466	CDS Overlapping	chr21	34162983	34163477	-
hsaLB_IA_113742.1	n339466	Intronic Antisense	chr21	34162983	34163477	-
hsaLB_3UO_24780.1	n339467	3UTR Overlapping	chr3	120461608	120500910	+
hsaLB_5UO_24780.1	n339467	5UTR Overlapping	chr3	120461608	120500910	+
hsaLB_3UO_24824.1	n339470	3UTR Overlapping	chr3	122144526	122233645	-
hsaLB_5UO_24824.1	n339470	5UTR Overlapping	chr3	122144526	122233645	-
hsaLB_3UO_25036.1	n339515	3UTR Overlapping	chr3	126169967	126171749	-
hsaLB_CI_25036.1	n339515	Completely Intronic	chr3	126169967	126171749	-
hsaLB_AN_114776.1	n339544	Antisense	chr21	47656136	47672765	+
hsaLB_IO_114776.1	n339544	Intron Overlapping	chr21	47656136	47672765	+
hsaLB_AN_114772.1	n339545	Antisense	chr21	47649440	47655367	+
hsaLB_CI_114772.1	n339545	Completely Intronic	chr21	47649440	47655367	+
hsaLB_3UO_110456.1	n339549	3UTR Overlapping	chr20	584440	590953	-
hsaLB_5UO_110456.1	n339549	5UTR Overlapping	chr20	584440	590953	-
hsaLB_3UO_25388.1	n339566	3UTR Overlapping	chr3	133319449	133380690	-
hsaLB_5UO_25388.1	n339566	5UTR Overlapping	chr3	133319449	133380690	-
hsaLB_3UO_111476.1	n339618	3UTR Overlapping	chr20	30252263	30311729	-
hsaLB_5UO_111476.1	n339618	5UTR Overlapping	chr20	30252263	30311729	-
hsaLB_5UO_25619.1	n339619	5UTR Overlapping	chr3	141121659	141161439	+
hsaLB_IO_25619.1	n339619	Intron Overlapping	chr3	141121659	141161439	+
hsaLB_5UO_25794.1	n339638	5UTR Overlapping	chr3	147113643	147123920	-
hsaLB_IO_25794.1	n339638	Intron Overlapping	chr3	147113643	147123920	-
hsaLB_5UO_26070.1	n339650	5UTR Overlapping	chr3	155203176	155394205	-
hsaLB_IO_26070.1	n339650	Intron Overlapping	chr3	155203176	155394205	-
hsaLB_3UO_112063.1	n339679	3UTR Overlapping	chr20	42193357	42216877	+
hsaLB_5UO_112063.1	n339679	5UTR Overlapping	chr20	42193357	42216877	+
hsaLB_IO_112063.1	n339679	Intron Overlapping	chr20	42193357	42216877	+
hsaLB_3UO_26762.1	n339708	3UTR Overlapping	chr3	181281508	181458628	+
hsaLB_5UO_26762.1	n339708	5UTR Overlapping	chr3	181281508	181458628	+
hsaLB_5UO_112787.1	n339738	5UTR Overlapping	chr20	58515524	58520105	+
hsaLB_IO_112787.1	n339738	Intron Overlapping	chr20	58515524	58520105	+
hsaLB_3UO_113062.1	n339759	3UTR Overlapping	chr20	62605466	62611362	-
hsaLB_5UO_113062.1	n339759	5UTR Overlapping	chr20	62605466	62611362	-
hsaLB_5UO_113089.1	n339761	5UTR Overlapping	chr20	62711487	62730040	+
hsaLB_AN_113089.1	n339761	Antisense	chr20	62711487	62730040	+
hsaLB_3UO_27731.1	n339763	3UTR Overlapping	chr3	197398855	197476259	-
hsaLB_5UO_27731.1	n339763	5UTR Overlapping	chr3	197398855	197476259	-
hsaLB_3UO_102316.1	n339766	3UTR Overlapping	chr18	2916999	3011945	-
hsaLB_5UO_102316.1	n339766	5UTR Overlapping	chr18	2916999	3011945	-
hsaLB_3UO_28104.1	n339806	3UTR Overlapping	chr4	2845576	2931757	+
hsaLB_5UO_28104.1	n339806	5UTR Overlapping	chr4	2845576	2931757	+
hsaLB_CDS_28337.1	n339837	CDS Overlapping	chr4	7432020	7433304	-
hsaLB_IA_28337.1	n339837	Intronic Antisense	chr4	7432020	7433304	-
hsaLB_3UO_103316.1	n339841	3UTR Overlapping	chr18	34366799	34408805	-
hsaLB_5UO_103316.1	n339841	5UTR Overlapping	chr18	34366799	34408805	-
hsaLB_AN_28341.1	n339844	Antisense	chr4	7773930	7776364	+
hsaLB_IO_28341.1	n339844	Intron Overlapping	chr4	7773930	7776364	+
hsaLB_5UO_103469.1	n339862	5UTR Overlapping	chr18	43913930	43917609	+
hsaLB_IO_103469.1	n339862	Intron Overlapping	chr18	43913930	43917609	+
hsaLB_5UO_28736.1	n339887	5UTR Overlapping	chr4	21701948	21805365	-
hsaLB_IO_28736.1	n339887	Intron Overlapping	chr4	21701948	21805365	-
hsaLB_5UO_104032.1	n339910	5UTR Overlapping	chr18	66382549	66422236	+
hsaLB_IO_104032.1	n339910	Intron Overlapping	chr18	66382549	66422236	+
hsaLB_3UO_104232.1	n339927	3UTR Overlapping	chr18	74072229	74207146	-
hsaLB_5UO_104232.1	n339927	5UTR Overlapping	chr18	74072229	74207146	-
hsaLB_AN_104402.1	n339932	Antisense	chr18	77905931	77929612	+
hsaLB_IO_104402.1	n339932	Intron Overlapping	chr18	77905931	77929612	+
hsaLB_3UO_61123.1	n339978	3UTR Overlapping	chr10	16554078	16556515	-
hsaLB_AN_61123.1	n339978	Antisense	chr10	16554078	16556515	-
hsaLB_3UO_29234.1	n339979	3UTR Overlapping	chr4	46251705	46391945	-
hsaLB_5UO_29234.1	n339979	5UTR Overlapping	chr4	46251705	46391945	-
hsaLB_5UO_29290.1	n339990	5UTR Overlapping	chr4	48638866	48782288	-
hsaLB_IO_29290.1	n339990	Intron Overlapping	chr4	48638866	48782288	-
hsaLB_3UO_61169.1	n339991	3UTR Overlapping	chr10	18429605	18830039	+
hsaLB_5UO_61169.1	n339991	5UTR Overlapping	chr10	18429605	18830039	+
hsaLB_3UO_62094.1	n340022	3UTR Overlapping	chr10	47011752	47174018	-
hsaLB_5UO_62094.1	n340022	5UTR Overlapping	chr10	47011752	47174018	-
hsaLB_AN_62094.1	n340022	Antisense	chr10	47011752	47174018	-
hsaLB_5UO_62554.1	n340045	5UTR Overlapping	chr10	64974646	65225606	-
hsaLB_AN_62554.1	n340045	Antisense	chr10	64974646	65225606	-
hsaLB_AN_62612.1	n340047	Antisense	chr10	68653867	68771911	-
hsaLB_CI_62612.1	n340047	Completely Intronic	chr10	68653867	68771911	-
hsaLB_3UO_62830.1	n340064	3UTR Overlapping	chr10	73818792	73848767	-
hsaLB_5UO_62830.1	n340064	5UTR Overlapping	chr10	73818792	73848767	-
hsaLB_AN_62896.1	n340067	Antisense	chr10	75008049	75036742	+
hsaLB_IO_62896.1	n340067	Intron Overlapping	chr10	75008049	75036742	+
hsaLB_3UO_63029.1	n340076	3UTR Overlapping	chr10	76672543	76944815	+
hsaLB_5UO_63029.1	n340076	5UTR Overlapping	chr10	76672543	76944815	+
hsaLB_AN_63029.1	n340076	Antisense	chr10	76672543	76944815	+
hsaLB_IO_63029.1	n340076	Intron Overlapping	chr10	76672543	76944815	+
hsaLB_3UO_29669.1	n340080	3UTR Overlapping	chr4	68605045	68620067	-
hsaLB_5UO_29669.1	n340080	5UTR Overlapping	chr4	68605045	68620067	-
hsaLB_3UO_63400.1	n340099	3UTR Overlapping	chr10	88414373	88426605	+
hsaLB_5UO_63400.1	n340099	5UTR Overlapping	chr10	88414373	88426605	+
hsaLB_AN_63605.1	n340103	Antisense	chr10	93066720	93334930	-
hsaLB_IO_63605.1	n340103	Intron Overlapping	chr10	93066720	93334930	-
hsaLB_3UO_63797.1	n340111	3UTR Overlapping	chr10	97889828	97965044	+
hsaLB_5UO_63797.1	n340111	5UTR Overlapping	chr10	97889828	97965044	+
hsaLB_AN_63797.1	n340111	Antisense	chr10	97889828	97965044	+
hsaLB_IO_63797.1	n340111	Intron Overlapping	chr10	97889828	97965044	+
hsaLB_AN_30378.1	n340181	Antisense	chr4	90757574	90761746	+
hsaLB_IO_30378.1	n340181	Intron Overlapping	chr4	90757574	90761746	+
hsaLB_3UO_30629.1	n340194	3UTR Overlapping	chr4	105390670	105416058	-
hsaLB_5UO_30629.1	n340194	5UTR Overlapping	chr4	105390670	105416058	-
hsaLB_3UO_31009.1	n340204	3UTR Overlapping	chr4	119957648	119959674	+
hsaLB_CI_31009.1	n340204	Completely Intronic	chr4	119957648	119959674	+
hsaLB_IO_31009.1	n340204	Intron Overlapping	chr4	119957648	119959674	+
hsaLB_AN_31039.1	n340205	Antisense	chr4	120409797	120473179	+
hsaLB_IO_31039.1	n340205	Intron Overlapping	chr4	120409797	120473179	+
hsaLB_3UO_31139.1	n340213	3UTR Overlapping	chr4	123372624	123377642	-
hsaLB_5UO_31139.1	n340213	5UTR Overlapping	chr4	123372624	123377642	-
hsaLB_5UO_32532.1	n340297	5UTR Overlapping	chr4	186515037	186696442	-
hsaLB_IO_32532.1	n340297	Intron Overlapping	chr4	186515037	186696442	-
hsaLB_3UO_95255.1	n340410	3UTR Overlapping	chr17	181024	183276	+
hsaLB_5UO_95255.1	n340410	5UTR Overlapping	chr17	181024	183276	+
hsaLB_CI_34013.1	n340442	Completely Intronic	chr5	42548314	42548633	+
hsaLB_IO_34013.1	n340442	Intron Overlapping	chr5	42548314	42548633	+
hsaLB_5UO_95563.1	n340459	5UTR Overlapping	chr17	3379295	3402700	+
hsaLB_IO_95563.1	n340459	Intron Overlapping	chr17	3379295	3402700	+
hsaLB_3UO_34547.1	n340484	3UTR Overlapping	chr5	64961756	64965240	-
hsaLB_AN_34547.1	n340484	Antisense	chr5	64961756	64965240	-
hsaLB_3UO_34599.1	n340489	3UTR Overlapping	chr5	66478115	66492612	-
hsaLB_5UO_34599.1	n340489	5UTR Overlapping	chr5	66478115	66492612	-
hsaLB_3UO_96041.1	n340492	3UTR Overlapping	chr17	7323421	7347400	+
hsaLB_5UO_96041.1	n340492	5UTR Overlapping	chr17	7323421	7347400	+
hsaLB_3UO_96188.1	n340499	3UTR Overlapping	chr17	8076558	8079671	-
hsaLB_5UO_96188.1	n340499	5UTR Overlapping	chr17	8076558	8079671	-
hsaLB_AN_35099.1	n340508	Antisense	chr5	76382838	76444336	+
hsaLB_IO_35099.1	n340508	Intron Overlapping	chr5	76382838	76444336	+
hsaLB_3UO_35232.1	n340528	3UTR Overlapping	chr5	79434702	79435990	-
hsaLB_CI_35232.1	n340528	Completely Intronic	chr5	79434702	79435990	-
hsaLB_AN_96629.1	n340529	Antisense	chr17	16342300	16345332	+
hsaLB_IO_96629.1	n340529	Intron Overlapping	chr17	16342300	16345332	+
hsaLB_5UO_35279.1	n340532	5UTR Overlapping	chr5	80256557	80521586	+
hsaLB_IO_35279.1	n340532	Intron Overlapping	chr5	80256557	80521586	+
hsaLB_3UO_35636.1	n340549	3UTR Overlapping	chr5	92929722	92930317	+
hsaLB_CI_35636.1	n340549	Completely Intronic	chr5	92929722	92930317	+
hsaLB_3UO_96915.1	n340556	3UTR Overlapping	chr17	18228889	18231369	+
hsaLB_AN_96915.1	n340556	Antisense	chr17	18228889	18231369	+
hsaLB_3UO_97084.1	n340559	3UTR Overlapping	chr17	19246487	19281469	-
hsaLB_5UO_97084.1	n340559	5UTR Overlapping	chr17	19246487	19281469	-
hsaLB_AN_97084.1	n340559	Antisense	chr17	19246487	19281469	-
hsaLB_IO_97084.1	n340559	Intron Overlapping	chr17	19246487	19281469	-
hsaLB_5UO_35757.1	n340565	5UTR Overlapping	chr5	96149730	96271513	-
hsaLB_AN_35757.1	n340565	Antisense	chr5	96149730	96271513	-
hsaLB_IO_35757.1	n340565	Intron Overlapping	chr5	96149730	96271513	-
hsaLB_3UO_98441.1	n340640	3UTR Overlapping	chr17	36886611	36891297	+
hsaLB_5UO_98441.1	n340640	5UTR Overlapping	chr17	36886611	36891297	+
hsaLB_AN_98441.1	n340640	Antisense	chr17	36886611	36891297	+
hsaLB_3UO_37333.1	n340675	3UTR Overlapping	chr5	145493027	145562128	-
hsaLB_5UO_37333.1	n340675	5UTR Overlapping	chr5	145493027	145562128	-
hsaLB_3UO_99118.2	n340685	3UTR Overlapping	chr17	42746748	42767676	+
hsaLB_AN_99118.2	n340685	Antisense	chr17	42746748	42767676	+
hsaLB_IO_99118.2	n340685	Intron Overlapping	chr17	42746748	42767676	+
hsaLB_3UO_37619.1	n340690	3UTR Overlapping	chr5	151121876	151131987	-
hsaLB_IO_37619.1	n340690	Intron Overlapping	chr5	151121876	151131987	-
hsaLB_AN_37683.1	n340696	Antisense	chr5	153798763	153799256	-
hsaLB_CI_37683.1	n340696	Completely Intronic	chr5	153798763	153799256	-
hsaLB_AN_99229.1	n340702	Antisense	chr17	43339557	43345630	+
hsaLB_IO_99229.1	n340702	Intron Overlapping	chr17	43339557	43345630	+
hsaLB_AN_99319.1	n340707	Antisense	chr17	43921242	43972139	-
hsaLB_IO_99319.1	n340707	Intron Overlapping	chr17	43921242	43972139	-
hsaLB_3UO_99600.1	n340733	3UTR Overlapping	chr17	46970128	46973230	+
hsaLB_5UO_99600.1	n340733	5UTR Overlapping	chr17	46970128	46973230	+
hsaLB_AN_100358.1	n340789	Antisense	chr17	60783566	60815283	+
hsaLB_IO_100358.1	n340789	Intron Overlapping	chr17	60783566	60815283	+
hsaLB_3UO_39254.1	n340828	3UTR Overlapping	chr6	4049127	4087566	-
hsaLB_5UO_39254.1	n340828	5UTR Overlapping	chr6	4049127	4087566	-
hsaLB_AN_39254.1	n340828	Antisense	chr6	4049127	4087566	-
hsaLB_3UO_101172.1	n340854	3UTR Overlapping	chr17	73642645	73644053	+
hsaLB_5UO_101172.1	n340854	5UTR Overlapping	chr17	73642645	73644053	+
hsaLB_3UO_101319.1	n340870	3UTR Overlapping	chr17	74523667	74549660	+
hsaLB_5UO_101319.1	n340870	5UTR Overlapping	chr17	74523667	74549660	+
hsaLB_AN_101319.1	n340870	Antisense	chr17	74523667	74549660	+
hsaLB_AN_39819.1	n340873	Antisense	chr6	21898950	22214735	+
hsaLB_IO_39819.1	n340873	Intron Overlapping	chr6	21898950	22214735	+
hsaLB_AN_101528.1	n340907	Antisense	chr17	76498224	76506753	-
hsaLB_IO_101528.1	n340907	Intron Overlapping	chr17	76498224	76506753	-
hsaLB_3UO_101685.1	n340916	3UTR Overlapping	chr17	78440634	78448592	-
hsaLB_IO_101685.1	n340916	Intron Overlapping	chr17	78440634	78448592	-
hsaLB_3UO_65660.1	n340941	3UTR Overlapping	chr11	2316869	2323290	-
hsaLB_5UO_65660.1	n340941	5UTR Overlapping	chr11	2316869	2323290	-
hsaLB_AN_65660.1	n340941	Antisense	chr11	2316869	2323290	-
hsaLB_3UO_66043.1	n340956	3UTR Overlapping	chr11	6627525	6633179	-
hsaLB_AN_66043.1	n340956	Antisense	chr11	6627525	6633179	-
hsaLB_IO_66043.1	n340956	Intron Overlapping	chr11	6627525	6633179	-
hsaLB_5UO_66617.1	n340983	5UTR Overlapping	chr11	17757537	17794177	+
hsaLB_IO_66617.1	n340983	Intron Overlapping	chr11	17757537	17794177	+
hsaLB_3UO_66619.1	n340984	3UTR Overlapping	chr11	17795942	17799369	+
hsaLB_CI_66619.1	n340984	Completely Intronic	chr11	17795942	17799369	+
hsaLB_3UO_66770.1	n340993	3UTR Overlapping	chr11	20691167	21597006	+
hsaLB_5UO_66770.1	n340993	5UTR Overlapping	chr11	20691167	21597006	+
hsaLB_5UO_66892.1	n341001	5UTR Overlapping	chr11	27717858	27899195	-
hsaLB_AN_66892.1	n341001	Antisense	chr11	27717858	27899195	-
hsaLB_IO_66892.1	n341001	Intron Overlapping	chr11	27717858	27899195	-
hsaLB_3UO_67342.1	n341021	3UTR Overlapping	chr11	44951561	44953972	+
hsaLB_AN_67342.1	n341021	Antisense	chr11	44951561	44953972	+
hsaLB_3UO_68098.1	n341038	3UTR Overlapping	chr11	61114589	61116612	+
hsaLB_AN_68098.1	n341038	Antisense	chr11	61114589	61116612	+
hsaLB_3UO_68277.1	n341043	3UTR Overlapping	chr11	62529071	62534182	+
hsaLB_5UO_68277.1	n341043	5UTR Overlapping	chr11	62529071	62534182	+
hsaLB_5UO_68465.1	n341046	5UTR Overlapping	chr11	64037533	64055562	+
hsaLB_AN_68465.1	n341046	Antisense	chr11	64037533	64055562	+
hsaLB_IO_68465.1	n341046	Intron Overlapping	chr11	64037533	64055562	+
hsaLB_5UO_69208.1	n341058	5UTR Overlapping	chr11	68228238	68350597	+
hsaLB_IO_69208.1	n341058	Intron Overlapping	chr11	68228238	68350597	+
hsaLB_3UO_69533.1	n341065	3UTR Overlapping	chr11	73111844	73309091	-
hsaLB_5UO_69533.1	n341065	5UTR Overlapping	chr11	73111844	73309091	-
hsaLB_3UO_69784.1	n341074	3UTR Overlapping	chr11	77184415	77467427	+
hsaLB_5UO_69784.1	n341074	5UTR Overlapping	chr11	77184415	77467427	+
hsaLB_AN_69784.1	n341074	Antisense	chr11	77184415	77467427	+
hsaLB_3UO_70042.1	n341084	3UTR Overlapping	chr11	86511596	86663830	+
hsaLB_5UO_70042.1	n341084	5UTR Overlapping	chr11	86511596	86663830	+
hsaLB_AN_70042.1	n341084	Antisense	chr11	86511596	86663830	+
hsaLB_5UO_70211.1	n341095	5UTR Overlapping	chr11	93063155	93148366	+
hsaLB_IO_70211.1	n341095	Intron Overlapping	chr11	93063155	93148366	+
hsaLB_3UO_70247.2	n341099	3UTR Overlapping	chr11	93800139	93862566	+
hsaLB_5UO_70247.2	n341099	5UTR Overlapping	chr11	93800139	93862566	+
hsaLB_IO_70247.2	n341099	Intron Overlapping	chr11	93800139	93862566	+
hsaLB_3UO_70340.1	n341103	3UTR Overlapping	chr11	96123152	96240738	+
hsaLB_5UO_70340.1	n341103	5UTR Overlapping	chr11	96123152	96240738	+
hsaLB_AN_70340.1	n341103	Antisense	chr11	96123152	96240738	+
hsaLB_5UO_70666.1	n341121	5UTR Overlapping	chr11	111746065	111751967	-
hsaLB_AN_70666.1	n341121	Antisense	chr11	111746065	111751967	-
hsaLB_3UO_71369.1	n341141	3UTR Overlapping	chr11	121500202	121504387	+
hsaLB_IO_71369.1	n341141	Intron Overlapping	chr11	121500202	121504387	+
hsaLB_3UO_71384.1	n341142	3UTR Overlapping	chr11	121959812	122051108	-
hsaLB_5UO_71384.1	n341142	5UTR Overlapping	chr11	121959812	122051108	-
hsaLB_IO_71384.1	n341142	Intron Overlapping	chr11	121959812	122051108	-
hsaLB_3UO_45897.1	n341217	3UTR Overlapping	chr7	30118701	30124266	+
hsaLB_CI_45897.1	n341217	Completely Intronic	chr7	30118701	30124266	+
hsaLB_3UO_46579.1	n341244	3UTR Overlapping	chr7	47834988	47872414	+
hsaLB_AN_46579.1	n341244	Antisense	chr7	47834988	47872414	+
hsaLB_3UO_46680.2	n341249	3UTR Overlapping	chr7	54624662	54639419	+
hsaLB_IO_46680.2	n341249	Intron Overlapping	chr7	54624662	54639419	+
hsaLB_3UO_47364.1	n341258	3UTR Overlapping	chr7	73442487	73484510	+
hsaLB_5UO_47364.1	n341258	5UTR Overlapping	chr7	73442487	73484510	+
hsaLB_CDS_47666.1	n341260	CDS Overlapping	chr7	76822687	76823690	-
hsaLB_IA_47666.1	n341260	Intronic Antisense	chr7	76822687	76823690	-
hsaLB_3UO_48222.1	n341278	3UTR Overlapping	chr7	97840777	97844754	+
hsaLB_5UO_48222.1	n341278	5UTR Overlapping	chr7	97840777	97844754	+
hsaLB_3UO_48935.1	n341295	3UTR Overlapping	chr7	107220796	107262285	+
hsaLB_5UO_48935.1	n341295	5UTR Overlapping	chr7	107220796	107262285	+
hsaLB_IO_48935.1	n341295	Intron Overlapping	chr7	107220796	107262285	+
hsaLB_3UO_49701.1	n341328	3UTR Overlapping	chr7	134777114	134855447	-
hsaLB_5UO_49701.1	n341328	5UTR Overlapping	chr7	134777114	134855447	-
hsaLB_AN_49701.1	n341328	Antisense	chr7	134777114	134855447	-
hsaLB_3UO_49734.1	n341331	3UTR Overlapping	chr7	135242687	135333497	+
hsaLB_5UO_49734.1	n341331	5UTR Overlapping	chr7	135242687	135333497	+
hsaLB_3UO_49924.1	n341342	3UTR Overlapping	chr7	140860426	141203524	+
hsaLB_IO_49924.1	n341342	Intron Overlapping	chr7	140860426	141203524	+
hsaLB_3UO_50361.1	n341360	3UTR Overlapping	chr7	150419044	150420240	+
hsaLB_CI_50361.1	n341360	Completely Intronic	chr7	150419044	150420240	+
hsaLB_AN_50601.1	n341369	Antisense	chr7	154720207	154738546	+
hsaLB_IO_50601.1	n341369	Intron Overlapping	chr7	154720207	154738546	+
hsaLB_3UO_80606.1	n341422	3UTR Overlapping	chr13	102371306	102373206	+
hsaLB_AN_80606.1	n341422	Antisense	chr13	102371306	102373206	+
hsaLB_3UO_80607.1	n341425	3UTR Overlapping	chr13	102372162	102373830	-
hsaLB_AN_80607.1	n341425	Antisense	chr13	102372162	102373830	-
hsaLB_3UO_80833.1	n341438	3UTR Overlapping	chr13	111944866	111947538	+
hsaLB_CI_80833.1	n341438	Completely Intronic	chr13	111944866	111947538	+
hsaLB_3UO_80848.1	n341443	3UTR Overlapping	chr13	112711196	112764884	+
hsaLB_5UO_80848.1	n341443	5UTR Overlapping	chr13	112711196	112764884	+
hsaLB_3UO_51745.1	n341462	3UTR Overlapping	chr8	22545237	22550815	-
hsaLB_5UO_51745.1	n341462	5UTR Overlapping	chr8	22545237	22550815	-
hsaLB_3UO_52103.1	n341475	3UTR Overlapping	chr8	30242042	30428273	+
hsaLB_5UO_52103.1	n341475	5UTR Overlapping	chr8	30242042	30428273	+
hsaLB_AN_52103.1	n341475	Antisense	chr8	30242042	30428273	+
hsaLB_3UO_52122.1	n341478	3UTR Overlapping	chr8	30601698	30624522	+
hsaLB_5UO_52122.1	n341478	5UTR Overlapping	chr8	30601698	30624522	+
hsaLB_3UO_52709.1	n341496	3UTR Overlapping	chr8	49623350	49647793	-
hsaLB_5UO_52709.1	n341496	5UTR Overlapping	chr8	49623350	49647793	-
hsaLB_3UO_53568.1	n341538	3UTR Overlapping	chr8	79428335	79515449	+
hsaLB_5UO_53568.1	n341538	5UTR Overlapping	chr8	79428335	79515449	+
hsaLB_3UO_53738.1	n341553	3UTR Overlapping	chr8	86132844	86361265	+
hsaLB_5UO_53738.1	n341553	5UTR Overlapping	chr8	86132844	86361265	+
hsaLB_AN_53738.1	n341553	Antisense	chr8	86132844	86361265	+
hsaLB_5UO_54428.1	n341582	5UTR Overlapping	chr8	107282480	107285003	+
hsaLB_IO_54428.1	n341582	Intron Overlapping	chr8	107282480	107285003	+
hsaLB_3UO_54461.1	n341583	3UTR Overlapping	chr8	109619078	109799823	-
hsaLB_5UO_54461.1	n341583	5UTR Overlapping	chr8	109619078	109799823	-
hsaLB_3UO_54807.1	n341602	3UTR Overlapping	chr8	126036508	126104005	-
hsaLB_5UO_54807.1	n341602	5UTR Overlapping	chr8	126036508	126104005	-
hsaLB_5UO_55341.1	n341632	5UTR Overlapping	chr8	144425368	144442151	-
hsaLB_IO_55341.1	n341632	Intron Overlapping	chr8	144425368	144442151	-
hsaLB_3UO_55860.1	n341650	3UTR Overlapping	chr9	3824126	4300035	-
hsaLB_5UO_55860.1	n341650	5UTR Overlapping	chr9	3824126	4300035	-
hsaLB_AN_55860.1	n341650	Antisense	chr9	3824126	4300035	-
hsaLB_3UO_56228.2	n341661	3UTR Overlapping	chr9	21324050	21335352	-
hsaLB_5UO_56228.2	n341661	5UTR Overlapping	chr9	21324050	21335352	-
hsaLB_3UO_56806.1	n341687	3UTR Overlapping	chr9	37485958	37506551	+
hsaLB_5UO_56806.1	n341687	5UTR Overlapping	chr9	37485958	37506551	+
hsaLB_5UO_57549.1	n341694	5UTR Overlapping	chr9	71736385	71833277	+
hsaLB_IO_57549.1	n341694	Intron Overlapping	chr9	71736385	71833277	+
hsaLB_5UO_58499.1	n341735	5UTR Overlapping	chr9	100807888	100845327	+
hsaLB_AN_58499.1	n341735	Antisense	chr9	100807888	100845327	+
hsaLB_5UO_58744.1	n341749	5UTR Overlapping	chr9	109625381	109689383	+
hsaLB_AN_58744.1	n341749	Antisense	chr9	109625381	109689383	+
hsaLB_AN_58753.1	n341750	Antisense	chr9	109737113	109865269	-
hsaLB_IO_58753.1	n341750	Intron Overlapping	chr9	109737113	109865269	-
hsaLB_3UO_60065.1	n341806	3UTR Overlapping	chr9	138317614	138569779	-
hsaLB_5UO_60065.1	n341806	5UTR Overlapping	chr9	138317614	138569779	-
hsaLB_AN_60065.1	n341806	Antisense	chr9	138317614	138569779	-
hsaLB_3UO_72638.1	n341818	3UTR Overlapping	chr12	7268333	7281485	-
hsaLB_5UO_72638.1	n341818	5UTR Overlapping	chr12	7268333	7281485	-
hsaLB_AN_72638.1	n341818	Antisense	chr12	7268333	7281485	-
hsaLB_3UO_72999.1	n341825	3UTR Overlapping	chr12	11460016	11463366	-
hsaLB_5UO_72999.1	n341825	5UTR Overlapping	chr12	11460016	11463366	-
hsaLB_3UO_73123.1	n341839	3UTR Overlapping	chr12	14765565	14849497	-
hsaLB_5UO_73123.1	n341839	5UTR Overlapping	chr12	14765565	14849497	-
hsaLB_3UO_41429.1	n341850	3UTR Overlapping	chr6	42714695	42836128	+
hsaLB_5UO_41429.1	n341850	5UTR Overlapping	chr6	42714695	42836128	+
hsaLB_3UO_41441.1	n341851	3UTR Overlapping	chr6	42895739	42907000	+
hsaLB_5UO_41441.1	n341851	5UTR Overlapping	chr6	42895739	42907000	+
hsaLB_3UO_75132.1	n341933	3UTR Overlapping	chr12	57628693	57634527	-
hsaLB_5UO_75132.1	n341933	5UTR Overlapping	chr12	57628693	57634527	-
hsaLB_AN_75132.1	n341933	Antisense	chr12	57628693	57634527	-
hsaLB_3UO_76524.1	n341999	3UTR Overlapping	chr12	101988748	102079658	+
hsaLB_5UO_76524.1	n341999	5UTR Overlapping	chr12	101988748	102079658	+
hsaLB_AN_76739.1	n342009	Antisense	chr12	107074535	107078478	-
hsaLB_CI_76739.1	n342009	Completely Intronic	chr12	107074535	107078478	-
hsaLB_3UO_42319.1	n342077	3UTR Overlapping	chr6	84563308	84567232	+
hsaLB_IO_42319.1	n342077	Intron Overlapping	chr6	84563308	84567232	+
hsaLB_3UO_43115.1	n342113	3UTR Overlapping	chr6	117639373	117894734	-
hsaLB_5UO_43115.1	n342113	5UTR Overlapping	chr6	117639373	117894734	-
hsaLB_AN_43115.1	n342113	Antisense	chr6	117639373	117894734	-
hsaLB_3UO_43134.1	n342114	3UTR Overlapping	chr6	118869490	118881592	+
hsaLB_5UO_43134.1	n342114	5UTR Overlapping	chr6	118869490	118881592	+
hsaLB_5UO_43460.1	n342129	5UTR Overlapping	chr6	133562510	133569991	+
hsaLB_IO_43460.1	n342129	Intron Overlapping	chr6	133562510	133569991	+
hsaLB_3UO_44106.2	n342158	3UTR Overlapping	chr6	155574273	155577858	-
hsaLB_AN_44106.2	n342158	Antisense	chr6	155574273	155577858	-
hsaLB_3UO_117761.1	n342199	3UTR Overlapping	chrX	8432870	8434547	+
hsaLB_5UO_117761.1	n342199	5UTR Overlapping	chrX	8432870	8434547	+
hsaLB_3UO_119682.1	n342240	3UTR Overlapping	chrX	101768610	101771673	-
hsaLB_5UO_119682.1	n342240	5UTR Overlapping	chrX	101768610	101771673	-
hsaLB_3UO_119852.1	n342244	3UTR Overlapping	chrX	107327438	107334848	-
hsaLB_5UO_119852.1	n342244	5UTR Overlapping	chrX	107327438	107334848	-
hsaLB_3UO_119938.1	n342246	3UTR Overlapping	chrX	111125124	111147218	+
hsaLB_5UO_119938.1	n342246	5UTR Overlapping	chrX	111125124	111147218	+
hsaLB_3UO_116503.1	n342275	3UTR Overlapping	chr22	35796127	35820494	+
hsaLB_5UO_116503.1	n342275	5UTR Overlapping	chr22	35796127	35820494	+
hsaLB_3UO_6137.1	n342297	3UTR Overlapping	chr1	117686211	117753549	-
hsaLB_5UO_6137.1	n342297	5UTR Overlapping	chr1	117686211	117753549	-
hsaLB_3UO_7249.1	n342307	3UTR Overlapping	chr1	152758752	152760902	+
hsaLB_5UO_7249.1	n342307	5UTR Overlapping	chr1	152758752	152760902	+
hsaLB_3UO_106329.1	n342328	3UTR Overlapping	chr19	16741574	16770941	-
hsaLB_5UO_106329.1	n342328	5UTR Overlapping	chr19	16741574	16770941	-
hsaLB_3UO_78580.1	n342371	3UTR Overlapping	chr13	24463025	24466243	+
hsaLB_5UO_78580.1	n342371	5UTR Overlapping	chr13	24463025	24466243	+
hsaLB_AN_78580.1	n342371	Antisense	chr13	24463025	24466243	+
hsaLB_3UO_11697.1	n342381	3UTR Overlapping	chr2	218148	264392	-
hsaLB_5UO_11697.1	n342381	5UTR Overlapping	chr2	218148	264392	-
hsaLB_3UO_108423.1	n342391	3UTR Overlapping	chr19	43084395	43099066	-
hsaLB_5UO_108423.1	n342391	5UTR Overlapping	chr19	43084395	43099066	-
hsaLB_3UO_108438.1	n342392	3UTR Overlapping	chr19	43341148	43570753	-
hsaLB_5UO_108438.1	n342392	5UTR Overlapping	chr19	43341148	43570753	-
hsaLB_3UO_108626.1	n342399	3UTR Overlapping	chr19	45349782	45391633	+
hsaLB_5UO_108626.1	n342399	5UTR Overlapping	chr19	45349782	45391633	+
hsaLB_3UO_13038.1	n342404	3UTR Overlapping	chr2	29117535	29171084	+
hsaLB_5UO_13038.1	n342404	5UTR Overlapping	chr2	29117535	29171084	+
hsaLB_3UO_13128.1	n342406	3UTR Overlapping	chr2	32092895	32236385	-
hsaLB_5UO_13128.1	n342406	5UTR Overlapping	chr2	32092895	32236385	-
hsaLB_3UO_108951.1	n342407	3UTR Overlapping	chr19	48281920	48287938	+
hsaLB_5UO_108951.1	n342407	5UTR Overlapping	chr19	48281920	48287938	+
hsaLB_3UO_14076.1	n342415	3UTR Overlapping	chr2	61404583	61416060	+
hsaLB_5UO_14076.1	n342415	5UTR Overlapping	chr2	61404583	61416060	+
hsaLB_AN_14076.1	n342415	Antisense	chr2	61404583	61416060	+
hsaLB_3UO_109759.2	n342435	3UTR Overlapping	chr19	53901194	53930574	+
hsaLB_5UO_109759.2	n342435	5UTR Overlapping	chr19	53901194	53930574	+
hsaLB_IO_109759.2	n342435	Intron Overlapping	chr19	53901194	53930574	+
hsaLB_AN_16831.1	n342441	Antisense	chr2	122407703	122486136	+
hsaLB_IO_16831.1	n342441	Intron Overlapping	chr2	122407703	122486136	+
hsaLB_3UO_19542.1	n342461	3UTR Overlapping	chr2	216176790	216214479	+
hsaLB_5UO_19542.1	n342461	5UTR Overlapping	chr2	216176790	216214479	+
hsaLB_3UO_20298.1	n342466	3UTR Overlapping	chr2	232573235	232578249	+
hsaLB_5UO_20298.1	n342466	5UTR Overlapping	chr2	232573235	232578249	+
hsaLB_3UO_91972.1	n342469	3UTR Overlapping	chr16	28854107	28857678	-
hsaLB_5UO_91972.1	n342469	5UTR Overlapping	chr16	28854107	28857678	-
hsaLB_3UO_20585.1	n342474	3UTR Overlapping	chr2	238617184	238688130	+
hsaLB_IO_20585.1	n342474	Intron Overlapping	chr2	238617184	238688130	+
hsaLB_3UO_21344.1	n342487	3UTR Overlapping	chr3	10290218	10322900	+
hsaLB_5UO_21344.1	n342487	5UTR Overlapping	chr3	10290218	10322900	+
hsaLB_3UO_21611.1	n342488	3UTR Overlapping	chr3	16014886	16431067	-
hsaLB_5UO_21611.1	n342488	5UTR Overlapping	chr3	16014886	16431067	-
hsaLB_AN_21611.1	n342488	Antisense	chr3	16014886	16431067	-
hsaLB_IO_21611.1	n342488	Intron Overlapping	chr3	16014886	16431067	-
hsaLB_3UO_21864.1	n342491	3UTR Overlapping	chr3	28283074	28361253	+
hsaLB_5UO_21864.1	n342491	5UTR Overlapping	chr3	28283074	28361253	+
hsaLB_3UO_94310.1	n342492	3UTR Overlapping	chr16	75661629	75681577	-
hsaLB_5UO_94310.1	n342492	5UTR Overlapping	chr16	75661629	75681577	-
hsaLB_5UO_94445.1	n342493	5UTR Overlapping	chr16	81009698	81040500	-
hsaLB_AN_94445.1	n342493	Antisense	chr16	81009698	81040500	-
hsaLB_3UO_94566.1	n342494	3UTR Overlapping	chr16	84087370	84150511	-
hsaLB_5UO_94566.1	n342494	5UTR Overlapping	chr16	84087370	84150511	-
hsaLB_3UO_22706.1	n342502	3UTR Overlapping	chr3	48481666	48485616	+
hsaLB_5UO_22706.1	n342502	5UTR Overlapping	chr3	48481666	48485616	+
hsaLB_3UO_113306.1	n342525	3UTR Overlapping	chr21	18940620	18942413	+
hsaLB_CI_113306.1	n342525	Completely Intronic	chr21	18940620	18942413	+
hsaLB_3UO_114014.1	n342531	3UTR Overlapping	chr21	38455246	38575406	+
hsaLB_5UO_114014.1	n342531	5UTR Overlapping	chr21	38455246	38575406	+
hsaLB_IO_114014.1	n342531	Intron Overlapping	chr21	38455246	38575406	+
hsaLB_5UO_114083.1	n342533	5UTR Overlapping	chr21	39601884	39663669	+
hsaLB_IO_114083.1	n342533	Intron Overlapping	chr21	39601884	39663669	+
hsaLB_3UO_111833.1	n342556	3UTR Overlapping	chr20	35169918	35178224	+
hsaLB_5UO_111833.1	n342556	5UTR Overlapping	chr20	35169918	35178224	+
hsaLB_3UO_112578.1	n342561	3UTR Overlapping	chr20	54944465	54965722	-
hsaLB_5UO_112578.1	n342561	5UTR Overlapping	chr20	54944465	54965722	-
hsaLB_IO_112578.1	n342561	Intron Overlapping	chr20	54944465	54965722	-
hsaLB_3UO_102846.1	n342569	3UTR Overlapping	chr18	14075988	14132452	-
hsaLB_5UO_102846.1	n342569	5UTR Overlapping	chr18	14075988	14132452	-
hsaLB_5UO_28486.1	n342576	5UTR Overlapping	chr4	10452510	10459032	-
hsaLB_IO_28486.1	n342576	Intron Overlapping	chr4	10452510	10459032	-
hsaLB_5UO_28857.1	n342579	5UTR Overlapping	chr4	26322300	26432628	+
hsaLB_IO_28857.1	n342579	Intron Overlapping	chr4	26322300	26432628	+
hsaLB_3UO_103865.1	n342580	3UTR Overlapping	chr18	57567236	57571537	+
hsaLB_5UO_103865.1	n342580	5UTR Overlapping	chr18	57567236	57571537	+
hsaLB_3UO_62188.1	n342595	3UTR Overlapping	chr10	48927412	49248867	-
hsaLB_5UO_62188.1	n342595	5UTR Overlapping	chr10	48927412	49248867	-
hsaLB_AN_62188.1	n342595	Antisense	chr10	48927412	49248867	-
hsaLB_3UO_30259.1	n342611	3UTR Overlapping	chr4	87515884	87736302	+
hsaLB_5UO_30259.1	n342611	5UTR Overlapping	chr4	87515884	87736302	+
hsaLB_3UO_31641.1	n342623	3UTR Overlapping	chr4	148402129	148466105	+
hsaLB_5UO_31641.1	n342623	5UTR Overlapping	chr4	148402129	148466105	+
hsaLB_5UO_32724.1	n342630	5UTR Overlapping	chr5	214012	217394	-
hsaLB_IO_32724.1	n342630	Intron Overlapping	chr5	214012	217394	-
hsaLB_3UO_97018.1	n342667	3UTR Overlapping	chr17	18602489	18639425	+
hsaLB_5UO_97018.1	n342667	5UTR Overlapping	chr17	18602489	18639425	+
hsaLB_3UO_97340.1	n342675	3UTR Overlapping	chr17	21435875	21477731	-
hsaLB_5UO_97340.1	n342675	5UTR Overlapping	chr17	21435875	21477731	-
hsaLB_3UO_97845.1	n342688	3UTR Overlapping	chr17	28937714	29359588	+
hsaLB_5UO_97845.1	n342688	5UTR Overlapping	chr17	28937714	29359588	+
hsaLB_AN_97845.1	n342688	Antisense	chr17	28937714	29359588	+
hsaLB_IO_97845.1	n342688	Intron Overlapping	chr17	28937714	29359588	+
hsaLB_3UO_98227.1	n342692	3UTR Overlapping	chr17	34415623	34417515	-
hsaLB_5UO_98227.1	n342692	5UTR Overlapping	chr17	34415623	34417515	-
hsaLB_5UO_36995.1	n342695	5UTR Overlapping	chr5	138609819	138643213	+
hsaLB_IO_36995.1	n342695	Intron Overlapping	chr5	138609819	138643213	+
hsaLB_3UO_37085.1	n342697	3UTR Overlapping	chr5	139554735	139623371	+
hsaLB_5UO_37085.1	n342697	5UTR Overlapping	chr5	139554735	139623371	+
hsaLB_3UO_37578.1	n342706	3UTR Overlapping	chr5	150400123	150408543	+
hsaLB_5UO_37578.1	n342706	5UTR Overlapping	chr5	150400123	150408543	+
hsaLB_AN_100717.1	n342721	Antisense	chr17	66263169	66263537	+
hsaLB_CI_100717.1	n342721	Completely Intronic	chr17	66263169	66263537	+
hsaLB_3UO_40011.1	n342731	3UTR Overlapping	chr6	26538594	26547141	+
hsaLB_5UO_40011.1	n342731	5UTR Overlapping	chr6	26538594	26547141	+
hsaLB_AN_65568.1	n342742	Antisense	chr11	1594476	1623308	+
hsaLB_IO_65568.1	n342742	Intron Overlapping	chr11	1594476	1623308	+
hsaLB_AN_65572.1	n342746	Antisense	chr11	1618406	1619524	-
hsaLB_CI_65572.1	n342746	Completely Intronic	chr11	1618406	1619524	-
hsaLB_3UO_65951.1	n342750	3UTR Overlapping	chr11	5699549	5959849	-
hsaLB_5UO_65951.1	n342750	5UTR Overlapping	chr11	5699549	5959849	-
hsaLB_AN_65951.1	n342750	Antisense	chr11	5699549	5959849	-
hsaLB_3UO_40897.1	n342755	3UTR Overlapping	chr6	32793191	32796122	-
hsaLB_CI_40897.1	n342755	Completely Intronic	chr6	32793191	32796122	-
hsaLB_3UO_68872.1	n342769	3UTR Overlapping	chr11	66202550	66234209	-
hsaLB_5UO_68872.1	n342769	5UTR Overlapping	chr11	66202550	66234209	-
hsaLB_AN_68872.1	n342769	Antisense	chr11	66202550	66234209	-
hsaLB_3UO_69228.1	n342771	3UTR Overlapping	chr11	68658746	68671303	-
hsaLB_5UO_69228.1	n342771	5UTR Overlapping	chr11	68658746	68671303	-
hsaLB_3UO_69394.1	n342775	3UTR Overlapping	chr11	71498559	71512276	+
hsaLB_5UO_69394.1	n342775	5UTR Overlapping	chr11	71498559	71512276	+
hsaLB_AN_69394.1	n342775	Antisense	chr11	71498559	71512276	+
hsaLB_3UO_70213.1	n342779	3UTR Overlapping	chr11	93211637	93276546	-
hsaLB_5UO_70213.1	n342779	5UTR Overlapping	chr11	93211637	93276546	-
hsaLB_3UO_70547.1	n342784	3UTR Overlapping	chr11	108028119	108093329	-
hsaLB_5UO_70547.1	n342784	5UTR Overlapping	chr11	108028119	108093329	-
hsaLB_5UO_70904.1	n342786	5UTR Overlapping	chr11	117015043	117041761	+
hsaLB_IO_70904.1	n342786	Intron Overlapping	chr11	117015043	117041761	+
hsaLB_3UO_71837.1	n342794	3UTR Overlapping	chr11	130745774	130786362	-
hsaLB_5UO_71837.1	n342794	5UTR Overlapping	chr11	130745774	130786362	-
hsaLB_3UO_46008.1	n342802	3UTR Overlapping	chr7	32524950	32530006	-
hsaLB_5UO_46008.1	n342802	5UTR Overlapping	chr7	32524950	32530006	-
hsaLB_IO_46008.1	n342802	Intron Overlapping	chr7	32524950	32530006	-
hsaLB_AN_46378.1	n342805	Antisense	chr7	44078769	44082082	+
hsaLB_IO_46378.1	n342805	Intron Overlapping	chr7	44078769	44082082	+
hsaLB_5UO_47609.1	n342815	5UTR Overlapping	chr7	76026846	76071361	+
hsaLB_AN_47609.1	n342815	Antisense	chr7	76026846	76071361	+
hsaLB_3UO_49679.1	n342822	3UTR Overlapping	chr7	134212663	134264298	+
hsaLB_5UO_49679.1	n342822	5UTR Overlapping	chr7	134212663	134264298	+
hsaLB_AN_51250.1	n342829	Antisense	chr8	11279006	11280443	+
hsaLB_CI_51250.1	n342829	Completely Intronic	chr8	11279006	11280443	+
hsaLB_3UO_51433.1	n342832	3UTR Overlapping	chr8	15966967	16050148	-
hsaLB_5UO_51433.1	n342832	5UTR Overlapping	chr8	15966967	16050148	-
hsaLB_AN_53415.1	n342844	Antisense	chr8	72756337	72968547	+
hsaLB_IO_53415.1	n342844	Intron Overlapping	chr8	72756337	72968547	+
hsaLB_3UO_58039.1	n342869	3UTR Overlapping	chr9	91628166	91793555	-
hsaLB_5UO_58039.1	n342869	5UTR Overlapping	chr9	91628166	91793555	-
hsaLB_3UO_60013.1	n342880	3UTR Overlapping	chr9	136895486	136897308	-
hsaLB_AN_60013.1	n342880	Antisense	chr9	136895486	136897308	-
hsaLB_AN_60206.1	n342881	Antisense	chr9	139702412	139735634	-
hsaLB_IO_60206.1	n342881	Intron Overlapping	chr9	139702412	139735634	-
hsaLB_3UO_41091.1	n342882	3UTR Overlapping	chr6	34204649	34214007	+
hsaLB_5UO_41091.1	n342882	5UTR Overlapping	chr6	34204649	34214007	+
hsaLB_3UO_73000.1	n342885	3UTR Overlapping	chr12	11504756	11508525	-
hsaLB_5UO_73000.1	n342885	5UTR Overlapping	chr12	11504756	11508525	-
hsaLB_3UO_42008.1	n342894	3UTR Overlapping	chr6	70576447	70917153	+
hsaLB_5UO_42008.1	n342894	5UTR Overlapping	chr6	70576447	70917153	+
hsaLB_3UO_74133.1	n342897	3UTR Overlapping	chr12	49521754	49580621	-
hsaLB_5UO_74133.1	n342897	5UTR Overlapping	chr12	49521754	49580621	-
hsaLB_IO_74133.1	n342897	Intron Overlapping	chr12	49521754	49580621	-
hsaLB_3UO_75697.1	n342899	3UTR Overlapping	chr12	71031861	71314586	-
hsaLB_5UO_75697.1	n342899	5UTR Overlapping	chr12	71031861	71314586	-
hsaLB_3UO_76652.1	n342902	3UTR Overlapping	chr12	104343979	104359473	-
hsaLB_5UO_76652.1	n342902	5UTR Overlapping	chr12	104343979	104359473	-
hsaLB_3UO_43027.1	n342920	3UTR Overlapping	chr6	114178523	114182980	+
hsaLB_5UO_43027.1	n342920	5UTR Overlapping	chr6	114178523	114182980	+
hsaLB_3UO_43438.1	n342922	3UTR Overlapping	chr6	133065009	133079033	-
hsaLB_5UO_43438.1	n342922	5UTR Overlapping	chr6	133065009	133079033	-
hsaLB_IO_43438.1	n342922	Intron Overlapping	chr6	133065009	133079033	-
hsaLB_5UO_44233.1	n342928	5UTR Overlapping	chr6	160183084	160200087	+
hsaLB_AN_44233.1	n342928	Antisense	chr6	160183084	160200087	+
hsaLB_AN_45747.1	n342994	Antisense	chr7	27186781	27193904	+
hsaLB_IO_45747.1	n342994	Intron Overlapping	chr7	27186781	27193904	+
hsaLB_5UO_2080.1	n343016	5UTR Overlapping	chr1	28832454	28837404	+
hsaLB_IO_2080.1	n343016	Intron Overlapping	chr1	28832454	28837404	+
hsaLB_5UO_36988.1	n343019	5UTR Overlapping	chr5	138609440	138615317	+
hsaLB_IO_36988.1	n343019	Intron Overlapping	chr5	138609440	138615317	+
hsaLB_3UO_96119.1	n343020	3UTR Overlapping	chr17	7571719	7590863	-
hsaLB_5UO_96119.1	n343020	5UTR Overlapping	chr17	7571719	7590863	-
hsaLB_AN_96119.1	n343020	Antisense	chr17	7571719	7590863	-
hsaLB_3UO_37111.1	n343053	3UTR Overlapping	chr5	139929652	139937678	-
hsaLB_5UO_37111.1	n343053	5UTR Overlapping	chr5	139929652	139937678	-
hsaLB_5UO_35266.1	n343073	5UTR Overlapping	chr5	79950178	79950765	+
hsaLB_AN_35266.1	n343073	Antisense	chr5	79950178	79950765	+
hsaLB_AN_56262.1	n343082	Antisense	chr9	21994789	22029563	+
hsaLB_IO_56262.1	n343082	Intron Overlapping	chr9	21994789	22029563	+
hsaLB_3UO_45752.1	n405220	3UTR Overlapping	chr7	27192716	27199592	-
hsaLB_5UO_45752.1	n405220	5UTR Overlapping	chr7	27192716	27199592	-
hsaLB_AN_45752.1	n405220	Antisense	chr7	27192716	27199592	-
hsaLB_5UO_40791.1	n405263	5UTR Overlapping	chr6	31976196	31980800	-
hsaLB_AN_40791.1	n405263	Antisense	chr6	31976196	31980800	-
hsaLB_3UO_39159.1	n405265	3UTR Overlapping	chr6	3269985	3274708	-
hsaLB_IO_39159.1	n405265	Intron Overlapping	chr6	3269985	3274708	-
hsaLB_5UO_110229.1	n405416	5UTR Overlapping	chr19	57874878	57876721	+
hsaLB_IO_110229.1	n405416	Intron Overlapping	chr19	57874878	57876721	+
hsaLB_5UO_121506.1	n405448	5UTR Overlapping	chrY	24455005	24462352	+
hsaLB_IO_121506.1	n405448	Intron Overlapping	chrY	24455005	24462352	+
hsaLB_3UO_66353.1	n405455	3UTR Overlapping	chr11	11373320	11374904	-
hsaLB_CI_66353.1	n405455	Completely Intronic	chr11	11373320	11374904	-
hsaLB_3UO_76201.1	n405458	3UTR Overlapping	chr12	93771745	93796052	+
hsaLB_5UO_76201.1	n405458	5UTR Overlapping	chr12	93771745	93796052	+
hsaLB_LI_76201.1	n405458	lincRNA	chr12	93771745	93796052	+
hsaLB_5UO_10698.1	n405475	5UTR Overlapping	chr1	226250427	226259703	+
hsaLB_LI_10698.1	n405475	lincRNA	chr1	226250427	226259703	+
hsaLB_AN_49164.1	n405484	Antisense	chr7	116593952	116599867	+
hsaLB_CI_49164.1	n405484	Completely Intronic	chr7	116593952	116599867	+
hsaLB_3UO_27821.1	n405504	3UTR Overlapping	chr4	419223	467998	-
hsaLB_5UO_27821.1	n405504	5UTR Overlapping	chr4	419223	467998	-
hsaLB_IO_27821.1	n405504	Intron Overlapping	chr4	419223	467998	-
hsaLB_3UO_1327.1	n405572	3UTR Overlapping	chr1	17081400	17090975	-
hsaLB_LI_1327.1	n405572	lincRNA	chr1	17081400	17090975	-
hsaLB_3UO_65945.1	n405616	3UTR Overlapping	chr11	5664411	5687610	+
hsaLB_AN_65945.1	n405616	Antisense	chr11	5664411	5687610	+
hsaLB_3UO_95259.1	n405704	3UTR Overlapping	chr17	197720	424115	-
hsaLB_5UO_95259.1	n405704	5UTR Overlapping	chr17	197720	424115	-
hsaLB_AN_95259.1	n405704	Antisense	chr17	197720	424115	-
hsaLB_IO_95259.1	n405704	Intron Overlapping	chr17	197720	424115	-
hsaLB_3UO_74713.1	n405708	3UTR Overlapping	chr12	54674532	54678663	+
hsaLB_5UO_74713.1	n405708	5UTR Overlapping	chr12	54674532	54678663	+
hsaLB_LI_74713.1	n405708	lincRNA	chr12	54674532	54678663	+
hsaLB_3UO_392.1	n405709	3UTR Overlapping	chr1	1568158	1570027	+
hsaLB_IO_392.1	n405709	Intron Overlapping	chr1	1568158	1570027	+
hsaLB_3UO_22272.1	n405869	3UTR Overlapping	chr3	39509069	39567857	+
hsaLB_5UO_22272.1	n405869	5UTR Overlapping	chr3	39509069	39567857	+
hsaLB_LI_22272.1	n405869	lincRNA	chr3	39509069	39567857	+
hsaLB_3UO_87656.1	n405879	3UTR Overlapping	chr15	66797430	66841822	+
hsaLB_AN_87656.1	n405879	Antisense	chr15	66797430	66841822	+
hsaLB_3UO_40851.1	n405885	3UTR Overlapping	chr6	32146231	32148567	+
hsaLB_5UO_40851.1	n405885	5UTR Overlapping	chr6	32146231	32148567	+
hsaLB_LI_40851.1	n405885	lincRNA	chr6	32146231	32148567	+
hsaLB_3UO_112161.1	n405916	3UTR Overlapping	chr20	43991808	44039250	+
hsaLB_5UO_112161.1	n405916	5UTR Overlapping	chr20	43991808	44039250	+
hsaLB_AN_112161.1	n405916	Antisense	chr20	43991808	44039250	+
hsaLB_IO_112161.1	n405916	Intron Overlapping	chr20	43991808	44039250	+
hsaLB_5UO_82693.1	n405950	5UTR Overlapping	chr14	55603700	55612148	+
hsaLB_IO_82693.1	n405950	Intron Overlapping	chr14	55603700	55612148	+
hsaLB_3UO_30133.1	n405968	3UTR Overlapping	chr4	83343716	83351378	-
hsaLB_LI_30133.1	n405968	lincRNA	chr4	83343716	83351378	-
hsaLB_5UO_64728.1	n405969	5UTR Overlapping	chr10	121485608	121551720	+
hsaLB_LI_64728.1	n405969	lincRNA	chr10	121485608	121551720	+
hsaLB_3UO_64731.1	n405970	3UTR Overlapping	chr10	121578785	121588659	+
hsaLB_5UO_64731.1	n405970	5UTR Overlapping	chr10	121578785	121588659	+
hsaLB_IO_64731.1	n405970	Intron Overlapping	chr10	121578785	121588659	+
hsaLB_3UO_115288.1	n405971	3UTR Overlapping	chr22	20748479	20762752	+
hsaLB_5UO_115288.1	n405971	5UTR Overlapping	chr22	20748479	20762752	+
hsaLB_NC_115288.1	n405971	Non coding	chr22	20748479	20762752	+
hsaLB_3UO_112724.1	n405976	3UTR Overlapping	chr20	57464179	57486247	+
hsaLB_5UO_112724.1	n405976	5UTR Overlapping	chr20	57464179	57486247	+
hsaLB_IO_112724.1	n405976	Intron Overlapping	chr20	57464179	57486247	+
hsaLB_3UO_78410.1	n405986	3UTR Overlapping	chr13	20248891	20357159	-
hsaLB_5UO_78410.1	n405986	5UTR Overlapping	chr13	20248891	20357159	-
hsaLB_NC_78410.1	n405986	Non coding	chr13	20248891	20357159	-
hsaLB_3UO_121385.1	n406119	3UTR Overlapping	chrY	20708556	20750849	+
hsaLB_5UO_121385.1	n406119	5UTR Overlapping	chrY	20708556	20750849	+
hsaLB_AN_121385.1	n406119	Antisense	chrY	20708556	20750849	+
hsaLB_3UO_65644.2	n406123	3UTR Overlapping	chr11	2150341	2182439	-
hsaLB_5UO_65644.2	n406123	5UTR Overlapping	chr11	2150341	2182439	-
hsaLB_AN_65644.2	n406123	Antisense	chr11	2150341	2182439	-
hsaLB_AN_47260.1	n406192	Antisense	chr7	72476679	72514966	+
hsaLB_IO_47260.1	n406192	Intron Overlapping	chr7	72476679	72514966	+
hsaLB_3UO_44967.1	n406348	3UTR Overlapping	chr7	5111690	5112854	+
hsaLB_IO_44967.1	n406348	Intron Overlapping	chr7	5111690	5112854	+
hsaLB_AN_46377.1	n406385	Antisense	chr7	44078697	44082082	+
hsaLB_IO_46377.1	n406385	Intron Overlapping	chr7	44078697	44082082	+
hsaLB_5UO_55550.1	n406405	5UTR Overlapping	chr8	145576885	145578505	-
hsaLB_NC_55550.1	n406405	Non coding	chr8	145576885	145578505	-
hsaLB_5UO_25276.1	n406441	5UTR Overlapping	chr3	130064358	130203688	+
hsaLB_LI_25276.1	n406441	lincRNA	chr3	130064358	130203688	+
hsaLB_3UO_104602.2	n406444	3UTR Overlapping	chr19	1269266	1274809	+
hsaLB_5UO_104602.2	n406444	5UTR Overlapping	chr19	1269266	1274809	+
hsaLB_AN_104602.2	n406444	Antisense	chr19	1269266	1274809	+
hsaLB_3UO_104602.1	n406445	3UTR Overlapping	chr19	1269266	1274809	+
hsaLB_5UO_104602.1	n406445	5UTR Overlapping	chr19	1269266	1274809	+
hsaLB_AN_104602.1	n406445	Antisense	chr19	1269266	1274809	+
hsaLB_3UO_81566.1	n406446	3UTR Overlapping	chr14	24025197	24028787	+
hsaLB_5UO_81566.1	n406446	5UTR Overlapping	chr14	24025197	24028787	+
hsaLB_AN_81566.1	n406446	Antisense	chr14	24025197	24028787	+
hsaLB_IO_81566.1	n406446	Intron Overlapping	chr14	24025197	24028787	+
hsaLB_5UO_95006.1	n406448	5UTR Overlapping	chr16	89160216	89222171	+
hsaLB_NC_95006.1	n406448	Non coding	chr16	89160216	89222171	+
hsaLB_5UO_1909.1	n406454	5UTR Overlapping	chr1	26503981	26516375	+
hsaLB_LI_1909.1	n406454	lincRNA	chr1	26503981	26516375	+
hsaLB_3UO_95620.2	n406455	3UTR Overlapping	chr17	4046461	4060991	+
hsaLB_5UO_95620.2	n406455	5UTR Overlapping	chr17	4046461	4060991	+
hsaLB_LI_95620.2	n406455	lincRNA	chr17	4046461	4060991	+
hsaLB_3UO_95620.1	n406456	3UTR Overlapping	chr17	4046461	4060991	+
hsaLB_5UO_95620.1	n406456	5UTR Overlapping	chr17	4046461	4060991	+
hsaLB_LI_95620.1	n406456	lincRNA	chr17	4046461	4060991	+
hsaLB_3UO_95195.1	n406457	3UTR Overlapping	chr16	90089007	90111352	+
hsaLB_AN_95195.1	n406457	Antisense	chr16	90089007	90111352	+
hsaLB_5UO_57689.1	n406461	5UTR Overlapping	chr9	77676115	77703133	-
hsaLB_LI_57689.1	n406461	lincRNA	chr9	77676115	77703133	-
hsaLB_3UO_22503.1	n406462	3UTR Overlapping	chr3	45017740	45054158	+
hsaLB_LI_22503.1	n406462	lincRNA	chr3	45017740	45054158	+
hsaLB_5UO_70324.1	n406463	5UTR Overlapping	chr11	95566043	95657371	-
hsaLB_LI_70324.1	n406463	lincRNA	chr11	95566043	95657371	-
hsaLB_5UO_102988.1	n406465	5UTR Overlapping	chr18	20714527	20840434	+
hsaLB_LI_102988.1	n406465	lincRNA	chr18	20714527	20840434	+
hsaLB_AN_81623.1	n406488	Antisense	chr14	24407939	24423392	-
hsaLB_IO_81623.1	n406488	Intron Overlapping	chr14	24407939	24423392	-
hsaLB_AN_81621.1	n406490	Antisense	chr14	24407939	24423392	-
hsaLB_IO_81621.1	n406490	Intron Overlapping	chr14	24407939	24423392	-
hsaLB_3UO_84431.1	n406496	3UTR Overlapping	chr14	96505661	96560135	+
hsaLB_5UO_84431.1	n406496	5UTR Overlapping	chr14	96505661	96560135	+
hsaLB_NC_84431.1	n406496	Non coding	chr14	96505661	96560135	+
hsaLB_AN_16606.1	n406498	Antisense	chr2	114356604	114359153	-
hsaLB_IO_16606.1	n406498	Intron Overlapping	chr2	114356604	114359153	-
hsaLB_5UO_23177.1	n406506	5UTR Overlapping	chr3	51705221	51738339	+
hsaLB_LI_23177.1	n406506	lincRNA	chr3	51705221	51738339	+
hsaLB_5UO_26173.1	n406510	5UTR Overlapping	chr3	157261132	157287701	+
hsaLB_IO_26173.1	n406510	Intron Overlapping	chr3	157261132	157287701	+
hsaLB_5UO_107420.1	n406511	5UTR Overlapping	chr19	35417806	35436076	+
hsaLB_LI_107420.1	n406511	lincRNA	chr19	35417806	35436076	+
hsaLB_5UO_58192.1	n406513	5UTR Overlapping	chr9	95059639	95087876	-
hsaLB_AN_58192.1	n406513	Antisense	chr9	95059639	95087876	-
hsaLB_3UO_21055.1	n406515	3UTR Overlapping	chr3	4345296	4358949	+
hsaLB_IO_21055.1	n406515	Intron Overlapping	chr3	4345296	4358949	+
hsaLB_5UO_116599.1	n406526	5UTR Overlapping	chr22	37415701	37425863	+
hsaLB_AN_116599.1	n406526	Antisense	chr22	37415701	37425863	+
hsaLB_5UO_51583.1	n406527	5UTR Overlapping	chr8	19261671	19540261	-
hsaLB_LI_51583.1	n406527	lincRNA	chr8	19261671	19540261	-
hsaLB_3UO_38950.1	n406541	3UTR Overlapping	chr6	1585164	1624902	-
hsaLB_AN_38950.1	n406541	Antisense	chr6	1585164	1624902	-
hsaLB_IO_38950.1	n406541	Intron Overlapping	chr6	1585164	1624902	-
hsaLB_3UO_38951.1	n406542	3UTR Overlapping	chr6	1603264	1642995	-
hsaLB_AN_38951.1	n406542	Antisense	chr6	1603264	1642995	-
hsaLB_IO_38951.1	n406542	Intron Overlapping	chr6	1603264	1642995	-
hsaLB_AN_40369.1	n406544	Antisense	chr6	30255173	30294927	-
hsaLB_IO_40369.1	n406544	Intron Overlapping	chr6	30255173	30294927	-
hsaLB_3UO_11716.1	n406571	3UTR Overlapping	chr2	264868	278282	+
hsaLB_LI_11716.1	n406571	lincRNA	chr2	264868	278282	+
hsaLB_3UO_67881.1	n406578	3UTR Overlapping	chr11	58346586	58393205	+
hsaLB_5UO_67881.1	n406578	5UTR Overlapping	chr11	58346586	58393205	+
hsaLB_LI_67881.1	n406578	lincRNA	chr11	58346586	58393205	+
hsaLB_3UO_10317.1	n406583	3UTR Overlapping	chr1	216676595	216896795	-
hsaLB_5UO_10317.1	n406583	5UTR Overlapping	chr1	216676595	216896795	-
hsaLB_IO_10317.1	n406583	Intron Overlapping	chr1	216676595	216896795	-
hsaLB_3UO_114552.1	n406590	3UTR Overlapping	chr21	45719924	45747261	+
hsaLB_5UO_114552.1	n406590	5UTR Overlapping	chr21	45719924	45747261	+
hsaLB_NC_114552.1	n406590	Non coding	chr21	45719924	45747261	+
hsaLB_3UO_22304.1	n406595	3UTR Overlapping	chr3	40547529	40559199	+
hsaLB_5UO_22304.1	n406595	5UTR Overlapping	chr3	40547529	40559199	+
hsaLB_LI_22304.1	n406595	lincRNA	chr3	40547529	40559199	+
hsaLB_5UO_50357.1	n406596	5UTR Overlapping	chr7	150322463	150329680	-
hsaLB_LI_50357.1	n406596	lincRNA	chr7	150322463	150329680	-
hsaLB_5UO_59325.1	n406602	5UTR Overlapping	chr9	128509616	128729655	+
hsaLB_LI_59325.1	n406602	lincRNA	chr9	128509616	128729655	+
hsaLB_AN_6095.1	n406604	Antisense	chr1	116947335	116961197	-
hsaLB_IO_6095.1	n406604	Intron Overlapping	chr1	116947335	116961197	-
hsaLB_AN_6096.1	n406605	Antisense	chr1	116947335	116961205	-
hsaLB_IO_6096.1	n406605	Intron Overlapping	chr1	116947335	116961205	-
hsaLB_5UO_21353.3	n406611	5UTR Overlapping	chr3	10327433	10334631	-
hsaLB_AN_21353.3	n406611	Antisense	chr3	10327433	10334631	-
hsaLB_5UO_21353.2	n406612	5UTR Overlapping	chr3	10327433	10334631	-
hsaLB_AN_21353.2	n406612	Antisense	chr3	10327433	10334631	-
hsaLB_5UO_21353.1	n406613	5UTR Overlapping	chr3	10327433	10334631	-
hsaLB_AN_21353.1	n406613	Antisense	chr3	10327433	10334631	-
hsaLB_5UO_21351.1	n406614	5UTR Overlapping	chr3	10327433	10334631	-
hsaLB_AN_21351.1	n406614	Antisense	chr3	10327433	10334631	-
hsaLB_5UO_21349.2	n406615	5UTR Overlapping	chr3	10327433	10334631	-
hsaLB_AN_21349.2	n406615	Antisense	chr3	10327433	10334631	-
hsaLB_5UO_64429.1	n406618	5UTR Overlapping	chr10	112658487	112679124	-
hsaLB_AN_64429.1	n406618	Antisense	chr10	112658487	112679124	-
hsaLB_5UO_61417.1	n406625	5UTR Overlapping	chr10	27484142	27531068	-
hsaLB_LI_61417.1	n406625	lincRNA	chr10	27484142	27531068	-
hsaLB_3UO_94353.1	n406628	3UTR Overlapping	chr16	77756410	77776154	+
hsaLB_5UO_94353.1	n406628	5UTR Overlapping	chr16	77756410	77776154	+
hsaLB_NC_94353.1	n406628	Non coding	chr16	77756410	77776154	+
hsaLB_5UO_40158.1	n406635	5UTR Overlapping	chr6	28292514	28303911	-
hsaLB_LI_40158.1	n406635	lincRNA	chr6	28292514	28303911	-
hsaLB_5UO_40157.1	n406636	5UTR Overlapping	chr6	28292514	28304152	-
hsaLB_LI_40157.1	n406636	lincRNA	chr6	28292514	28304152	-
hsaLB_3UO_59056.1	n406639	3UTR Overlapping	chr9	120466459	120479766	+
hsaLB_5UO_59056.1	n406639	5UTR Overlapping	chr9	120466459	120479766	+
hsaLB_LI_59056.1	n406639	lincRNA	chr9	120466459	120479766	+
hsaLB_5UO_9776.1	n406642	5UTR Overlapping	chr1	204485506	204527248	+
hsaLB_LI_9776.1	n406642	lincRNA	chr1	204485506	204527248	+
hsaLB_3UO_3421.1	n406645	3UTR Overlapping	chr1	47023089	47069966	-
hsaLB_5UO_3421.1	n406645	5UTR Overlapping	chr1	47023089	47069966	-
hsaLB_AN_3421.1	n406645	Antisense	chr1	47023089	47069966	-
hsaLB_3UO_3421.2	n406646	3UTR Overlapping	chr1	47023089	47069966	-
hsaLB_5UO_3421.2	n406646	5UTR Overlapping	chr1	47023089	47069966	-
hsaLB_AN_3421.2	n406646	Antisense	chr1	47023089	47069966	-
hsaLB_3UO_30413.1	n406648	3UTR Overlapping	chr4	95373037	95589377	+
hsaLB_5UO_30413.1	n406648	5UTR Overlapping	chr4	95373037	95589377	+
hsaLB_LI_30413.1	n406648	lincRNA	chr4	95373037	95589377	+
hsaLB_3UO_870.1	n406649	3UTR Overlapping	chr1	9097004	9148510	-
hsaLB_5UO_870.1	n406649	5UTR Overlapping	chr1	9097004	9148510	-
hsaLB_LI_870.1	n406649	lincRNA	chr1	9097004	9148510	-
hsaLB_3UO_109582.1	n406650	3UTR Overlapping	chr19	52359055	52391189	-
hsaLB_5UO_109582.1	n406650	5UTR Overlapping	chr19	52359055	52391189	-
hsaLB_LI_109582.1	n406650	lincRNA	chr19	52359055	52391189	-
hsaLB_3UO_49705.2	n406654	3UTR Overlapping	chr7	134850531	134855532	-
hsaLB_5UO_49705.2	n406654	5UTR Overlapping	chr7	134850531	134855532	-
hsaLB_AN_49705.2	n406654	Antisense	chr7	134850531	134855532	-
hsaLB_3UO_49705.1	n406655	3UTR Overlapping	chr7	134850531	134855532	-
hsaLB_5UO_49705.1	n406655	5UTR Overlapping	chr7	134850531	134855532	-
hsaLB_AN_49705.1	n406655	Antisense	chr7	134850531	134855532	-
hsaLB_5UO_116495.1	n406661	5UTR Overlapping	chr22	35695796	35743987	+
hsaLB_IO_116495.1	n406661	Intron Overlapping	chr22	35695796	35743987	+
hsaLB_5UO_62883.1	n406664	5UTR Overlapping	chr10	74894281	74927853	-
hsaLB_LI_62883.1	n406664	lincRNA	chr10	74894281	74927853	-
hsaLB_5UO_116314.2	n406669	5UTR Overlapping	chr22	31556137	31603005	+
hsaLB_NC_116314.2	n406669	Non coding	chr22	31556137	31603005	+
hsaLB_5UO_116314.3	n406670	5UTR Overlapping	chr22	31556137	31603005	+
hsaLB_NC_116314.3	n406670	Non coding	chr22	31556137	31603005	+
hsaLB_5UO_116314.1	n406672	5UTR Overlapping	chr22	31556137	31603005	+
hsaLB_NC_116314.1	n406672	Non coding	chr22	31556137	31603005	+
hsaLB_5UO_67565.1	n406706	5UTR Overlapping	chr11	47593748	47600567	-
hsaLB_AN_67565.1	n406706	Antisense	chr11	47593748	47600567	-
hsaLB_3UO_103036.1	n406781	3UTR Overlapping	chr18	21594383	21600252	+
hsaLB_CI_103036.1	n406781	Completely Intronic	chr18	21594383	21600252	+
hsaLB_IO_103036.1	n406781	Intron Overlapping	chr18	21594383	21600252	+
hsaLB_3UO_70481.2	n406787	3UTR Overlapping	chr11	104864966	104893895	-
hsaLB_LI_70481.2	n406787	lincRNA	chr11	104864966	104893895	-
hsaLB_5UO_21363.2	n406833	5UTR Overlapping	chr3	10342614	10362858	-
hsaLB_LI_21363.2	n406833	lincRNA	chr3	10342614	10362858	-
hsaLB_5UO_21363.1	n406834	5UTR Overlapping	chr3	10342614	10362858	-
hsaLB_LI_21363.1	n406834	lincRNA	chr3	10342614	10362858	-
hsaLB_3UO_91080.1	n406846	3UTR Overlapping	chr16	11641577	11681322	-
hsaLB_5UO_91080.1	n406846	5UTR Overlapping	chr16	11641577	11681322	-
hsaLB_NC_91080.1	n406846	Non coding	chr16	11641577	11681322	-
hsaLB_5UO_3365.1	n406850	5UTR Overlapping	chr1	46654352	46685977	-
hsaLB_AN_3365.1	n406850	Antisense	chr1	46654352	46685977	-
hsaLB_AN_83158.1	n406852	Antisense	chr14	65877310	65879335	-
hsaLB_NC_83158.1	n406852	Non coding	chr14	65877310	65879335	-
hsaLB_3UO_3657.1	n406868	3UTR Overlapping	chr1	52521856	52554090	+
hsaLB_5UO_3657.1	n406868	5UTR Overlapping	chr1	52521856	52554090	+
hsaLB_LI_3657.1	n406868	lincRNA	chr1	52521856	52554090	+
hsaLB_5UO_18858.1	n406921	5UTR Overlapping	chr2	192542797	192553248	+
hsaLB_LI_18858.1	n406921	lincRNA	chr2	192542797	192553248	+
hsaLB_AN_46380.1	n406922	Antisense	chr7	44079066	44082082	+
hsaLB_IO_46380.1	n406922	Intron Overlapping	chr7	44079066	44082082	+
hsaLB_3UO_117183.1	n406932	3UTR Overlapping	chr22	44576769	44583247	+
hsaLB_5UO_117183.1	n406932	5UTR Overlapping	chr22	44576769	44583247	+
hsaLB_IO_117183.1	n406932	Intron Overlapping	chr22	44576769	44583247	+
hsaLB_3UO_117181.1	n406933	3UTR Overlapping	chr22	44568835	44583247	+
hsaLB_5UO_117181.1	n406933	5UTR Overlapping	chr22	44568835	44583247	+
hsaLB_IO_117181.1	n406933	Intron Overlapping	chr22	44568835	44583247	+
hsaLB_3UO_117185.1	n406934	3UTR Overlapping	chr22	44577215	44583247	+
hsaLB_5UO_117185.1	n406934	5UTR Overlapping	chr22	44577215	44583247	+
hsaLB_IO_117185.1	n406934	Intron Overlapping	chr22	44577215	44583247	+
hsaLB_AN_99230.1	n406940	Antisense	chr17	43339557	43345997	+
hsaLB_IO_99230.1	n406940	Intron Overlapping	chr17	43339557	43345997	+
hsaLB_5UO_120779.1	n406954	5UTR Overlapping	chrX	152965946	152990201	-
hsaLB_LI_120779.1	n406954	lincRNA	chrX	152965946	152990201	-
hsaLB_5UO_23416.1	n406963	5UTR Overlapping	chr3	56591183	56655848	+
hsaLB_AN_23416.1	n406963	Antisense	chr3	56591183	56655848	+
hsaLB_5UO_92196.1	n406968	5UTR Overlapping	chr16	30362086	30366255	-
hsaLB_IO_92196.1	n406968	Intron Overlapping	chr16	30362086	30366255	-
hsaLB_5UO_46007.1	n406969	5UTR Overlapping	chr7	32524944	32530475	-
hsaLB_IO_46007.1	n406969	Intron Overlapping	chr7	32524944	32530475	-
hsaLB_5UO_59977.1	n407014	5UTR Overlapping	chr9	136279458	136324508	+
hsaLB_AN_59977.1	n407014	Antisense	chr9	136279458	136324508	+
hsaLB_5UO_71784.1	n407015	5UTR Overlapping	chr11	129939715	130014706	+
hsaLB_LI_71784.1	n407015	lincRNA	chr11	129939715	130014706	+
hsaLB_5UO_41017.1	n407017	5UTR Overlapping	chr6	33286334	33290793	-
hsaLB_LI_41017.1	n407017	lincRNA	chr6	33286334	33290793	-
hsaLB_3UO_53968.1	n407026	3UTR Overlapping	chr8	94767071	94831460	+
hsaLB_5UO_53968.1	n407026	5UTR Overlapping	chr8	94767071	94831460	+
hsaLB_LI_53968.1	n407026	lincRNA	chr8	94767071	94831460	+
hsaLB_5UO_93539.1	n407029	5UTR Overlapping	chr16	66965957	66968320	-
hsaLB_NC_93539.1	n407029	Non coding	chr16	66965957	66968320	-
hsaLB_5UO_70992.1	n407031	5UTR Overlapping	chr11	118004091	118016184	-
hsaLB_IO_70992.1	n407031	Intron Overlapping	chr11	118004091	118016184	-
hsaLB_AN_26953.1	n407037	Antisense	chr3	183960116	183966759	-
hsaLB_IO_26953.1	n407037	Intron Overlapping	chr3	183960116	183966759	-
hsaLB_AN_26953.2	n407038	Antisense	chr3	183960116	183966759	-
hsaLB_IO_26953.2	n407038	Intron Overlapping	chr3	183960116	183966759	-
hsaLB_5UO_5670.1	n407039	5UTR Overlapping	chr1	110276553	110283660	-
hsaLB_LI_5670.1	n407039	lincRNA	chr1	110276553	110283660	-
hsaLB_5UO_47839.1	n407055	5UTR Overlapping	chr7	86781676	86825648	+
hsaLB_AN_47839.1	n407055	Antisense	chr7	86781676	86825648	+
hsaLB_3UO_105772.1	n407057	3UTR Overlapping	chr19	11616743	11639680	-
hsaLB_5UO_105772.1	n407057	5UTR Overlapping	chr19	11616743	11639680	-
hsaLB_IO_105772.1	n407057	Intron Overlapping	chr19	11616743	11639680	-
hsaLB_5UO_64229.1	n407058	5UTR Overlapping	chr10	105206542	105212162	-
hsaLB_LI_64229.1	n407058	lincRNA	chr10	105206542	105212162	-
hsaLB_5UO_62510.1	n407060	5UTR Overlapping	chr10	62629197	62760736	-
hsaLB_IO_62510.1	n407060	Intron Overlapping	chr10	62629197	62760736	-
hsaLB_5UO_61468.1	n407062	5UTR Overlapping	chr10	28821421	28912041	+
hsaLB_LI_61468.1	n407062	lincRNA	chr10	28821421	28912041	+
hsaLB_5UO_94820.1	n407074	5UTR Overlapping	chr16	87362941	87425708	-
hsaLB_NC_94820.1	n407074	Non coding	chr16	87362941	87425708	-
hsaLB_5UO_63309.1	n407076	5UTR Overlapping	chr10	82173590	82192753	+
hsaLB_IO_63309.1	n407076	Intron Overlapping	chr10	82173590	82192753	+
hsaLB_3UO_98807.1	n407077	3UTR Overlapping	chr17	40341104	40346255	-
hsaLB_5UO_98807.1	n407077	5UTR Overlapping	chr17	40341104	40346255	-
hsaLB_IO_98807.1	n407077	Intron Overlapping	chr17	40341104	40346255	-
hsaLB_3UO_97603.1	n407078	3UTR Overlapping	chr17	27041298	27045251	-
hsaLB_5UO_97603.1	n407078	5UTR Overlapping	chr17	27041298	27045251	-
hsaLB_LI_97603.1	n407078	lincRNA	chr17	27041298	27045251	-
hsaLB_5UO_77661.2	n407098	5UTR Overlapping	chr12	122692208	122712068	-
hsaLB_LI_77661.2	n407098	lincRNA	chr12	122692208	122712068	-
hsaLB_5UO_77661.1	n407099	5UTR Overlapping	chr12	122692208	122712068	-
hsaLB_LI_77661.1	n407099	lincRNA	chr12	122692208	122712068	-
hsaLB_3UO_36557.1	n407108	3UTR Overlapping	chr5	130494874	130501034	-
hsaLB_5UO_36557.1	n407108	5UTR Overlapping	chr5	130494874	130501034	-
hsaLB_LI_36557.1	n407108	lincRNA	chr5	130494874	130501034	-
hsaLB_3UO_36556.1	n407109	3UTR Overlapping	chr5	130494874	130501026	-
hsaLB_5UO_36556.1	n407109	5UTR Overlapping	chr5	130494874	130501026	-
hsaLB_LI_36556.1	n407109	lincRNA	chr5	130494874	130501026	-
hsaLB_3UO_94095.1	n407110	3UTR Overlapping	chr16	71879898	71919174	+
hsaLB_5UO_94095.1	n407110	5UTR Overlapping	chr16	71879898	71919174	+
hsaLB_AN_94095.1	n407110	Antisense	chr16	71879898	71919174	+
hsaLB_3UO_65661.1	n407116	3UTR Overlapping	chr11	2317506	2323143	-
hsaLB_LI_65661.1	n407116	lincRNA	chr11	2317506	2323143	-
hsaLB_3UO_118064.1	n407133	3UTR Overlapping	chrX	23851464	23926057	-
hsaLB_LI_118064.1	n407133	lincRNA	chrX	23851464	23926057	-
hsaLB_3UO_7807.1	n407137	3UTR Overlapping	chr1	156339002	156355011	+
hsaLB_5UO_7807.1	n407137	5UTR Overlapping	chr1	156339002	156355011	+
hsaLB_LI_7807.1	n407137	lincRNA	chr1	156339002	156355011	+
hsaLB_5UO_8570.1	n407138	5UTR Overlapping	chr1	167885912	167905439	-
hsaLB_IO_8570.1	n407138	Intron Overlapping	chr1	167885912	167905439	-
hsaLB_3UO_74635.1	n407142	3UTR Overlapping	chr12	54104901	54121307	-
hsaLB_5UO_74635.1	n407142	5UTR Overlapping	chr12	54104901	54121307	-
hsaLB_LI_74635.1	n407142	lincRNA	chr12	54104901	54121307	-
hsaLB_5UO_104678.1	n407145	5UTR Overlapping	chr19	1524077	1535455	+
hsaLB_LI_104678.1	n407145	lincRNA	chr19	1524077	1535455	+
hsaLB_3UO_65145.1	n407147	3UTR Overlapping	chr10	134150610	134180509	+
hsaLB_IO_65145.1	n407147	Intron Overlapping	chr10	134150610	134180509	+
hsaLB_5UO_61576.1	n407148	5UTR Overlapping	chr10	31133564	31320866	-
hsaLB_LI_61576.1	n407148	lincRNA	chr10	31133564	31320866	-
hsaLB_5UO_102417.1	n407155	5UTR Overlapping	chr18	5289017	5295700	-
hsaLB_IO_102417.1	n407155	Intron Overlapping	chr18	5289017	5295700	-
hsaLB_3UO_103248.1	n407156	3UTR Overlapping	chr18	32621323	32722378	+
hsaLB_5UO_103248.1	n407156	5UTR Overlapping	chr18	32621323	32722378	+
hsaLB_IO_103248.1	n407156	Intron Overlapping	chr18	32621323	32722378	+
hsaLB_5UO_70097.2	n407157	5UTR Overlapping	chr11	89057521	89224653	-
hsaLB_IO_70097.2	n407157	Intron Overlapping	chr11	89057521	89224653	-
hsaLB_3UO_69471.1	n407158	3UTR Overlapping	chr11	72287184	72353487	-
hsaLB_5UO_69471.1	n407158	5UTR Overlapping	chr11	72287184	72353487	-
hsaLB_IO_69471.1	n407158	Intron Overlapping	chr11	72287184	72353487	-
hsaLB_5UO_80967.1	n407162	5UTR Overlapping	chr13	114239002	114295788	+
hsaLB_NC_80967.1	n407162	Non coding	chr13	114239002	114295788	+
hsaLB_3UO_72476.1	n407163	3UTR Overlapping	chr12	6857157	6862636	-
hsaLB_5UO_72476.1	n407163	5UTR Overlapping	chr12	6857157	6862636	-
hsaLB_LI_72476.1	n407163	lincRNA	chr12	6857157	6862636	-
hsaLB_5UO_47862.1	n407166	5UTR Overlapping	chr7	86974950	86989425	+
hsaLB_IO_47862.1	n407166	Intron Overlapping	chr7	86974950	86989425	+
hsaLB_3UO_11495.1	n407167	3UTR Overlapping	chr1	245133283	245288530	+
hsaLB_5UO_11495.1	n407167	5UTR Overlapping	chr1	245133283	245288530	+
hsaLB_LI_11495.1	n407167	lincRNA	chr1	245133283	245288530	+
hsaLB_5UO_39334.1	n407171	5UTR Overlapping	chr6	4706392	4955778	+
hsaLB_LI_39334.1	n407171	lincRNA	chr6	4706392	4955778	+
hsaLB_5UO_33776.1	n407172	5UTR Overlapping	chr5	34905365	34915731	-
hsaLB_LI_33776.1	n407172	lincRNA	chr5	34905365	34915731	-
hsaLB_5UO_80531.1	n407183	5UTR Overlapping	chr13	99853162	100038753	+
hsaLB_AN_80531.1	n407183	Antisense	chr13	99853162	100038753	+
hsaLB_5UO_89054.1	n407184	5UTR Overlapping	chr15	89055713	89089912	-
hsaLB_NC_89054.1	n407184	Non coding	chr15	89055713	89089912	-
hsaLB_5UO_7781.1	n407212	5UTR Overlapping	chr1	156252703	156262234	+
hsaLB_LI_7781.1	n407212	lincRNA	chr1	156252703	156262234	+
hsaLB_5UO_99295.1	n407215	5UTR Overlapping	chr17	43697711	43715329	+
hsaLB_IO_99295.1	n407215	Intron Overlapping	chr17	43697711	43715329	+
hsaLB_3UO_1901.1	n407220	3UTR Overlapping	chr1	26437655	26452026	+
hsaLB_5UO_1901.1	n407220	5UTR Overlapping	chr1	26437655	26452026	+
hsaLB_LI_1901.1	n407220	lincRNA	chr1	26437655	26452026	+
hsaLB_3UO_1902.2	n407221	3UTR Overlapping	chr1	26438267	26452026	+
hsaLB_5UO_1902.2	n407221	5UTR Overlapping	chr1	26438267	26452026	+
hsaLB_IO_1902.2	n407221	Intron Overlapping	chr1	26438267	26452026	+
hsaLB_5UO_37263.1	n407227	5UTR Overlapping	chr5	141971742	142077635	-
hsaLB_LI_37263.1	n407227	lincRNA	chr5	141971742	142077635	-
hsaLB_5UO_24823.1	n407230	5UTR Overlapping	chr3	122140747	122233786	-
hsaLB_LI_24823.1	n407230	lincRNA	chr3	122140747	122233786	-
hsaLB_3UO_23237.3	n407231	3UTR Overlapping	chr3	52321835	52329272	+
hsaLB_5UO_23237.3	n407231	5UTR Overlapping	chr3	52321835	52329272	+
hsaLB_AN_23237.3	n407231	Antisense	chr3	52321835	52329272	+
hsaLB_3UO_23237.2	n407232	3UTR Overlapping	chr3	52321835	52329272	+
hsaLB_5UO_23237.2	n407232	5UTR Overlapping	chr3	52321835	52329272	+
hsaLB_AN_23237.2	n407232	Antisense	chr3	52321835	52329272	+
hsaLB_3UO_23237.1	n407234	3UTR Overlapping	chr3	52321835	52329272	+
hsaLB_5UO_23237.1	n407234	5UTR Overlapping	chr3	52321835	52329272	+
hsaLB_AN_23237.1	n407234	Antisense	chr3	52321835	52329272	+
hsaLB_5UO_40760.1	n407251	5UTR Overlapping	chr6	31938951	31949223	+
hsaLB_AN_40760.1	n407251	Antisense	chr6	31938951	31949223	+
hsaLB_3UO_74823.1	n407259	3UTR Overlapping	chr12	56146246	56211540	-
hsaLB_AN_74823.1	n407259	Antisense	chr12	56146246	56211540	-
hsaLB_5UO_24465.1	n407265	5UTR Overlapping	chr3	111758464	111800116	+
hsaLB_LI_24465.1	n407265	lincRNA	chr3	111758464	111800116	+
hsaLB_5UO_12981.1	n407266	5UTR Overlapping	chr2	27851862	27873713	+
hsaLB_AN_12981.1	n407266	Antisense	chr2	27851862	27873713	+
hsaLB_IO_12981.1	n407266	Intron Overlapping	chr2	27851862	27873713	+
hsaLB_5UO_39555.1	n407267	5UTR Overlapping	chr6	10671650	10695030	-
hsaLB_LI_39555.1	n407267	lincRNA	chr6	10671650	10695030	-
hsaLB_5UO_39554.1	n407268	5UTR Overlapping	chr6	10671650	10694839	-
hsaLB_IO_39554.1	n407268	Intron Overlapping	chr6	10671650	10694839	-
hsaLB_AN_79149.1	n407274	Antisense	chr13	40229763	40326765	+
hsaLB_IO_79149.1	n407274	Intron Overlapping	chr13	40229763	40326765	+
hsaLB_3UO_22301.1	n407275	3UTR Overlapping	chr3	40518603	40531728	+
hsaLB_5UO_22301.1	n407275	5UTR Overlapping	chr3	40518603	40531728	+
hsaLB_LI_22301.1	n407275	lincRNA	chr3	40518603	40531728	+
hsaLB_5UO_52019.1	n407373	5UTR Overlapping	chr8	28625174	28747698	-
hsaLB_LI_52019.1	n407373	lincRNA	chr8	28625174	28747698	-
hsaLB_3UO_81528.1	n407407	3UTR Overlapping	chr14	23765111	23772057	-
hsaLB_NC_81528.1	n407407	Non coding	chr14	23765111	23772057	-
hsaLB_5UO_349.1	n407416	5UTR Overlapping	chr1	1353799	1356650	-
hsaLB_LI_349.1	n407416	lincRNA	chr1	1353799	1356650	-
hsaLB_AN_86891.1	n407434	Antisense	chr15	50641134	50647076	-
hsaLB_CI_86891.1	n407434	Completely Intronic	chr15	50641134	50647076	-
hsaLB_5UO_74317.1	n407436	5UTR Overlapping	chr12	51580718	51611477	-
hsaLB_LI_74317.1	n407436	lincRNA	chr12	51580718	51611477	-
hsaLB_5UO_120888.1	n407440	5UTR Overlapping	chrX	153626570	153630680	+
hsaLB_AN_120888.1	n407440	Antisense	chrX	153626570	153630680	+
hsaLB_3UO_9027.1	n407442	3UTR Overlapping	chr1	180167143	180169859	+
hsaLB_LI_9027.1	n407442	lincRNA	chr1	180167143	180169859	+
hsaLB_5UO_19888.1	n407453	5UTR Overlapping	chr2	220110200	220115059	+
hsaLB_AN_19888.1	n407453	Antisense	chr2	220110200	220115059	+
hsaLB_3UO_47344.1	n407454	3UTR Overlapping	chr7	73150426	73153184	-
hsaLB_LI_47344.1	n407454	lincRNA	chr7	73150426	73153184	-
hsaLB_3UO_78702.1	n407455	3UTR Overlapping	chr13	27825692	27830699	+
hsaLB_5UO_78702.1	n407455	5UTR Overlapping	chr13	27825692	27830699	+
hsaLB_NC_78702.1	n407455	Non coding	chr13	27825692	27830699	+
hsaLB_3UO_47345.1	n407456	3UTR Overlapping	chr7	73150426	73153190	-
hsaLB_5UO_47345.1	n407456	5UTR Overlapping	chr7	73150426	73153190	-
hsaLB_LI_47345.1	n407456	lincRNA	chr7	73150426	73153190	-
hsaLB_5UO_21809.1	n407477	5UTR Overlapping	chr3	25831562	25836025	+
hsaLB_LI_21809.1	n407477	lincRNA	chr3	25831562	25836025	+
hsaLB_5UO_7060.1	n407522	5UTR Overlapping	chr1	150898824	150917797	+
hsaLB_IO_7060.1	n407522	Intron Overlapping	chr1	150898824	150917797	+
hsaLB_5UO_42114.1	n407550	5UTR Overlapping	chr6	73983861	74020088	-
hsaLB_IO_42114.1	n407550	Intron Overlapping	chr6	73983861	74020088	-
hsaLB_3UO_65801.1	n407556	3UTR Overlapping	chr11	3818953	3847582	+
hsaLB_5UO_65801.1	n407556	5UTR Overlapping	chr11	3818953	3847582	+
hsaLB_AN_65801.1	n407556	Antisense	chr11	3818953	3847582	+
hsaLB_3UO_65802.2	n407557	3UTR Overlapping	chr11	3819131	3847582	+
hsaLB_5UO_65802.2	n407557	5UTR Overlapping	chr11	3819131	3847582	+
hsaLB_IO_65802.2	n407557	Intron Overlapping	chr11	3819131	3847582	+
hsaLB_3UO_65811.1	n407558	3UTR Overlapping	chr11	3829765	3847582	+
hsaLB_5UO_65811.1	n407558	5UTR Overlapping	chr11	3829765	3847582	+
hsaLB_IO_65811.1	n407558	Intron Overlapping	chr11	3829765	3847582	+
hsaLB_3UO_65806.1	n407559	3UTR Overlapping	chr11	3819189	3847582	+
hsaLB_5UO_65806.1	n407559	5UTR Overlapping	chr11	3819189	3847582	+
hsaLB_IO_65806.1	n407559	Intron Overlapping	chr11	3819189	3847582	+
hsaLB_3UO_65808.1	n407560	3UTR Overlapping	chr11	3829239	3847582	+
hsaLB_5UO_65808.1	n407560	5UTR Overlapping	chr11	3829239	3847582	+
hsaLB_IO_65808.1	n407560	Intron Overlapping	chr11	3829239	3847582	+
hsaLB_AN_115400.1	n407589	Antisense	chr22	21356210	21357561	+
hsaLB_IO_115400.1	n407589	Intron Overlapping	chr22	21356210	21357561	+
hsaLB_AN_14179.1	n407603	Antisense	chr2	63271099	63274846	-
hsaLB_IO_14179.1	n407603	Intron Overlapping	chr2	63271099	63274846	-
hsaLB_5UO_41160.1	n407648	5UTR Overlapping	chr6	35694538	35704724	-
hsaLB_IO_41160.1	n407648	Intron Overlapping	chr6	35694538	35704724	-
hsaLB_3UO_64693.1	n407671	3UTR Overlapping	chr10	120863628	120897376	+
hsaLB_5UO_64693.1	n407671	5UTR Overlapping	chr10	120863628	120897376	+
hsaLB_LI_64693.1	n407671	lincRNA	chr10	120863628	120897376	+
hsaLB_3UO_16302.1	n407677	3UTR Overlapping	chr2	110656008	110726149	+
hsaLB_LI_16302.1	n407677	lincRNA	chr2	110656008	110726149	+
hsaLB_AN_96627.1	n407689	Antisense	chr17	16342300	16345340	+
hsaLB_IO_96627.1	n407689	Intron Overlapping	chr17	16342300	16345340	+
hsaLB_AN_96632.1	n407691	Antisense	chr17	16342300	16345340	+
hsaLB_IO_96632.1	n407691	Intron Overlapping	chr17	16342300	16345340	+
hsaLB_AN_96630.3	n407694	Antisense	chr17	16342300	16345340	+
hsaLB_IO_96630.3	n407694	Intron Overlapping	chr17	16342300	16345340	+
hsaLB_AN_96630.1	n407698	Antisense	chr17	16342300	16345340	+
hsaLB_IO_96630.1	n407698	Intron Overlapping	chr17	16342300	16345340	+
hsaLB_5UO_58933.1	n407742	5UTR Overlapping	chr9	116169517	116172955	-
hsaLB_LI_58933.1	n407742	lincRNA	chr9	116169517	116172955	-
hsaLB_3UO_108892.1	n407760	3UTR Overlapping	chr19	47634114	47713893	+
hsaLB_5UO_108892.1	n407760	5UTR Overlapping	chr19	47634114	47713893	+
hsaLB_LI_108892.1	n407760	lincRNA	chr19	47634114	47713893	+
hsaLB_3UO_73390.1	n407774	3UTR Overlapping	chr12	25629043	25706186	-
hsaLB_5UO_73390.1	n407774	5UTR Overlapping	chr12	25629043	25706186	-
hsaLB_IO_73390.1	n407774	Intron Overlapping	chr12	25629043	25706186	-
hsaLB_5UO_106620.1	n407775	5UTR Overlapping	chr19	19040009	19050444	-
hsaLB_IO_106620.1	n407775	Intron Overlapping	chr19	19040009	19050444	-
hsaLB_3UO_106641.1	n407781	3UTR Overlapping	chr19	19256375	19303400	-
hsaLB_5UO_106641.1	n407781	5UTR Overlapping	chr19	19256375	19303400	-
hsaLB_AN_106641.1	n407781	Antisense	chr19	19256375	19303400	-
hsaLB_5UO_32253.1	n407800	5UTR Overlapping	chr4	175411327	175444044	-
hsaLB_LI_32253.1	n407800	lincRNA	chr4	175411327	175444044	-
hsaLB_AN_95203.1	n407803	Antisense	chr16	90106168	90114033	-
hsaLB_IO_95203.1	n407803	Intron Overlapping	chr16	90106168	90114033	-
hsaLB_AN_45886.1	n407813	Antisense	chr7	29724387	29725437	-
hsaLB_IO_45886.1	n407813	Intron Overlapping	chr7	29724387	29725437	-
hsaLB_3UO_114327.1	n407814	3UTR Overlapping	chr21	43791995	43809253	-
hsaLB_5UO_114327.1	n407814	5UTR Overlapping	chr21	43791995	43809253	-
hsaLB_IO_114327.1	n407814	Intron Overlapping	chr21	43791995	43809253	-
hsaLB_5UO_15344.1	n407817	5UTR Overlapping	chr2	87011727	87018837	-
hsaLB_IO_15344.1	n407817	Intron Overlapping	chr2	87011727	87018837	-
hsaLB_3UO_72188.2	n407822	3UTR Overlapping	chr12	2986364	2998626	+
hsaLB_5UO_72188.2	n407822	5UTR Overlapping	chr12	2986364	2998626	+
hsaLB_IO_72188.2	n407822	Intron Overlapping	chr12	2986364	2998626	+
hsaLB_3UO_72188.1	n407824	3UTR Overlapping	chr12	2986364	2998626	+
hsaLB_5UO_72188.1	n407824	5UTR Overlapping	chr12	2986364	2998626	+
hsaLB_IO_72188.1	n407824	Intron Overlapping	chr12	2986364	2998626	+
hsaLB_5UO_109973.1	n407829	5UTR Overlapping	chr19	55555691	55574585	-
hsaLB_IO_109973.1	n407829	Intron Overlapping	chr19	55555691	55574585	-
hsaLB_5UO_109973.2	n407830	5UTR Overlapping	chr19	55555691	55574585	-
hsaLB_IO_109973.2	n407830	Intron Overlapping	chr19	55555691	55574585	-
hsaLB_3UO_117647.1	n407832	3UTR Overlapping	chrX	1710485	1721407	+
hsaLB_5UO_117647.1	n407832	5UTR Overlapping	chrX	1710485	1721407	+
hsaLB_LI_117647.1	n407832	lincRNA	chrX	1710485	1721407	+
hsaLB_5UO_90281.1	n407836	5UTR Overlapping	chr16	1840413	1844909	-
hsaLB_NC_90281.1	n407836	Non coding	chr16	1840413	1844909	-
hsaLB_3UO_87182.1	n407837	3UTR Overlapping	chr15	57998900	58009753	+
hsaLB_IO_87182.1	n407837	Intron Overlapping	chr15	57998900	58009753	+
hsaLB_5UO_41503.1	n407841	5UTR Overlapping	chr6	43445260	43474294	+
hsaLB_LI_41503.1	n407841	lincRNA	chr6	43445260	43474294	+
hsaLB_3UO_8668.1	n407842	3UTR Overlapping	chr1	170501262	170522974	+
hsaLB_LI_8668.1	n407842	lincRNA	chr1	170501262	170522974	+
hsaLB_3UO_93708.1	n407843	3UTR Overlapping	chr16	67708435	67753273	-
hsaLB_5UO_93708.1	n407843	5UTR Overlapping	chr16	67708435	67753273	-
hsaLB_NC_93708.1	n407843	Non coding	chr16	67708435	67753273	-
hsaLB_5UO_93711.1	n407844	5UTR Overlapping	chr16	67714618	67753273	-
hsaLB_IO_93711.1	n407844	Intron Overlapping	chr16	67714618	67753273	-
hsaLB_3UO_4349.1	n407849	3UTR Overlapping	chr1	70820492	70833705	+
hsaLB_LI_4349.1	n407849	lincRNA	chr1	70820492	70833705	+
hsaLB_5UO_85989.1	n407854	5UTR Overlapping	chr15	34671269	34729667	-
hsaLB_NC_85989.1	n407854	Non coding	chr15	34671269	34729667	-
hsaLB_5UO_79747.1	n407859	5UTR Overlapping	chr13	52706778	52733996	-
hsaLB_NC_79747.1	n407859	Non coding	chr13	52706778	52733996	-
hsaLB_5UO_120821.1	n407862	5UTR Overlapping	chrX	153167984	153172620	+
hsaLB_LI_120821.1	n407862	lincRNA	chrX	153167984	153172620	+
hsaLB_5UO_54757.1	n407869	5UTR Overlapping	chr8	125500734	125551329	-
hsaLB_AN_54757.1	n407869	Antisense	chr8	125500734	125551329	-
hsaLB_3UO_22761.1	n407877	3UTR Overlapping	chr3	48730883	48754711	-
hsaLB_5UO_22761.1	n407877	5UTR Overlapping	chr3	48730883	48754711	-
hsaLB_IO_22761.1	n407877	Intron Overlapping	chr3	48730883	48754711	-
hsaLB_5UO_75728.1	n407885	5UTR Overlapping	chr12	72233486	72320629	+
hsaLB_AN_75728.1	n407885	Antisense	chr12	72233486	72320629	+
hsaLB_3UO_74179.1	n407886	3UTR Overlapping	chr12	49976657	49999410	-
hsaLB_5UO_74179.1	n407886	5UTR Overlapping	chr12	49976657	49999410	-
hsaLB_LI_74179.1	n407886	lincRNA	chr12	49976657	49999410	-
hsaLB_5UO_10065.2	n407891	5UTR Overlapping	chr1	210111537	210337633	+
hsaLB_LI_10065.2	n407891	lincRNA	chr1	210111537	210337633	+
hsaLB_5UO_10065.1	n407892	5UTR Overlapping	chr1	210111537	210337633	+
hsaLB_LI_10065.1	n407892	lincRNA	chr1	210111537	210337633	+
hsaLB_5UO_96115.1	n407895	5UTR Overlapping	chr17	7531286	7536700	+
hsaLB_IO_96115.1	n407895	Intron Overlapping	chr17	7531286	7536700	+
hsaLB_5UO_96104.1	n407896	5UTR Overlapping	chr17	7517381	7536700	+
hsaLB_AN_96104.1	n407896	Antisense	chr17	7517381	7536700	+
hsaLB_5UO_115374.1	n407897	5UTR Overlapping	chr22	21321446	21335649	+
hsaLB_IO_115374.1	n407897	Intron Overlapping	chr22	21321446	21335649	+
hsaLB_3UO_16301.1	n407899	3UTR Overlapping	chr2	110656008	110683202	+
hsaLB_IO_16301.1	n407899	Intron Overlapping	chr2	110656008	110683202	+
hsaLB_5UO_23209.1	n407911	5UTR Overlapping	chr3	52002525	52008646	-
hsaLB_LI_23209.1	n407911	lincRNA	chr3	52002525	52008646	-
hsaLB_3UO_69843.1	n407912	3UTR Overlapping	chr11	78147015	78285909	-
hsaLB_5UO_69843.1	n407912	5UTR Overlapping	chr11	78147015	78285909	-
hsaLB_LI_69843.1	n407912	lincRNA	chr11	78147015	78285909	-
hsaLB_5UO_72534.1	n407915	5UTR Overlapping	chr12	6977277	6980110	+
hsaLB_AN_72534.1	n407915	Antisense	chr12	6977277	6980110	+
hsaLB_IO_72534.1	n407915	Intron Overlapping	chr12	6977277	6980110	+
hsaLB_5UO_94773.2	n407919	5UTR Overlapping	chr16	86563781	86588841	-
hsaLB_NC_94773.2	n407919	Non coding	chr16	86563781	86588841	-
hsaLB_5UO_94773.1	n407920	5UTR Overlapping	chr16	86563781	86588841	-
hsaLB_NC_94773.1	n407920	Non coding	chr16	86563781	86588841	-
hsaLB_3UO_86519.1	n407929	3UTR Overlapping	chr15	43477465	43488229	+
hsaLB_NC_86519.1	n407929	Non coding	chr15	43477465	43488229	+
hsaLB_5UO_120402.1	n407932	5UTR Overlapping	chrX	135228860	135293518	+
hsaLB_LI_120402.1	n407932	lincRNA	chrX	135228860	135293518	+
hsaLB_5UO_45347.1	n407934	5UTR Overlapping	chr7	16685758	16746148	+
hsaLB_LI_45347.1	n407934	lincRNA	chr7	16685758	16746148	+
hsaLB_5UO_32796.1	n407937	5UTR Overlapping	chr5	863849	892939	-
hsaLB_LI_32796.1	n407937	lincRNA	chr5	863849	892939	-
hsaLB_AN_6093.1	n407943	Antisense	chr1	116941621	116961197	-
hsaLB_IO_6093.1	n407943	Intron Overlapping	chr1	116941621	116961197	-
hsaLB_5UO_100085.1	n407945	5UTR Overlapping	chr17	56315786	56345879	+
hsaLB_LI_100085.1	n407945	lincRNA	chr17	56315786	56345879	+
hsaLB_3UO_47002.2	n407951	3UTR Overlapping	chr7	64254770	64294025	+
hsaLB_5UO_47002.2	n407951	5UTR Overlapping	chr7	64254770	64294025	+
hsaLB_LI_47002.2	n407951	lincRNA	chr7	64254770	64294025	+
hsaLB_3UO_47002.1	n407952	3UTR Overlapping	chr7	64254770	64294025	+
hsaLB_5UO_47002.1	n407952	5UTR Overlapping	chr7	64254770	64294025	+
hsaLB_LI_47002.1	n407952	lincRNA	chr7	64254770	64294025	+
hsaLB_5UO_20354.1	n407954	5UTR Overlapping	chr2	233470766	233547491	+
hsaLB_LI_20354.1	n407954	lincRNA	chr2	233470766	233547491	+
hsaLB_5UO_52578.2	n407956	5UTR Overlapping	chr8	42708437	42751866	-
hsaLB_IO_52578.2	n407956	Intron Overlapping	chr8	42708437	42751866	-
hsaLB_5UO_52578.1	n407957	5UTR Overlapping	chr8	42708437	42751866	-
hsaLB_IO_52578.1	n407957	Intron Overlapping	chr8	42708437	42751866	-
hsaLB_5UO_16958.1	n407958	5UTR Overlapping	chr2	128848781	128953249	+
hsaLB_LI_16958.1	n407958	lincRNA	chr2	128848781	128953249	+
hsaLB_5UO_98968.1	n407962	5UTR Overlapping	chr17	41196311	41277340	-
hsaLB_LI_98968.1	n407962	lincRNA	chr17	41196311	41277340	-
hsaLB_AN_95804.2	n407963	Antisense	chr17	5322960	5332985	+
hsaLB_IO_95804.2	n407963	Intron Overlapping	chr17	5322960	5332985	+
hsaLB_AN_95804.1	n407964	Antisense	chr17	5322960	5332985	+
hsaLB_IO_95804.1	n407964	Intron Overlapping	chr17	5322960	5332985	+
hsaLB_3UO_95803.5	n407965	3UTR Overlapping	chr17	5322960	5336340	+
hsaLB_AN_95803.5	n407965	Antisense	chr17	5322960	5336340	+
hsaLB_3UO_95803.4	n407966	3UTR Overlapping	chr17	5322960	5336340	+
hsaLB_AN_95803.4	n407966	Antisense	chr17	5322960	5336340	+
hsaLB_3UO_95803.3	n407967	3UTR Overlapping	chr17	5322960	5336340	+
hsaLB_AN_95803.3	n407967	Antisense	chr17	5322960	5336340	+
hsaLB_3UO_95803.2	n407968	3UTR Overlapping	chr17	5322960	5336340	+
hsaLB_AN_95803.2	n407968	Antisense	chr17	5322960	5336340	+
hsaLB_3UO_95803.1	n407969	3UTR Overlapping	chr17	5322960	5336340	+
hsaLB_AN_95803.1	n407969	Antisense	chr17	5322960	5336340	+
hsaLB_5UO_95095.2	n407986	5UTR Overlapping	chr16	89753075	89762772	+
hsaLB_AN_95095.2	n407986	Antisense	chr16	89753075	89762772	+
hsaLB_5UO_95095.1	n407987	5UTR Overlapping	chr16	89753075	89762772	+
hsaLB_AN_95095.1	n407987	Antisense	chr16	89753075	89762772	+
hsaLB_5UO_22391.1	n408000	5UTR Overlapping	chr3	42734154	42743013	-
hsaLB_IO_22391.1	n408000	Intron Overlapping	chr3	42734154	42743013	-
hsaLB_3UO_11172.1	n408007	3UTR Overlapping	chr1	235294497	235324571	-
hsaLB_LI_11172.1	n408007	lincRNA	chr1	235294497	235324571	-
hsaLB_5UO_95251.2	n408014	5UTR Overlapping	chr17	128327	183214	-
hsaLB_AN_95251.2	n408014	Antisense	chr17	128327	183214	-
[truncated: 6,118 more rows]

## Sheet: mmu_ambiguous
LncRBase ID	Original ID	LncRNA Subtype	Chromosome	Transcript Start	Transcript End	Strand
mmuLB_AN_1917.2	n1461	Antisense	chr1	87784570	87784818	+
mmuLB_CI_1917.2	n1461	Completely Intronic	chr1	87784570	87784818	+
mmuLB_CI_60650.1	n1606	Completely Intronic	chr16	5019413	5021428	-
mmuLB_IO_60650.1	n1606	Intron Overlapping	chr16	5019413	5021428	-
mmuLB_5UO_21138.1	n199619	5UTR Overlapping	chr5	3571659	3573543	+
mmuLB_IO_21138.1	n199619	Intron Overlapping	chr5	3571659	3573543	+
mmuLB_3UO_34231.1	n199721	3UTR Overlapping	chr7	133671658	133672967	+
mmuLB_AN_34231.1	n199721	Antisense	chr7	133671658	133672967	+
mmuLB_CI_41554.1	n201097	Completely Intronic	chr10	5003619	5005615	-
mmuLB_IO_41554.1	n201097	Intron Overlapping	chr10	5003619	5005615	-
mmuLB_5UO_37325.1	n201250	5UTR Overlapping	chr8	108553252	108584695	-
mmuLB_AN_37325.1	n201250	Antisense	chr8	108553252	108584695	-
mmuLB_CI_37325.1	n201250	Completely Intronic	chr8	108553252	108584695	-
mmuLB_5UO_49956.1	n203641	5UTR Overlapping	chr11	115899948	115906256	+
mmuLB_IO_49956.1	n203641	Intron Overlapping	chr11	115899948	115906256	+
mmuLB_3UO_72077.1	n2476	3UTR Overlapping	chrX	103414481	103424580	+
mmuLB_CI_72077.1	n2476	Completely Intronic	chrX	103414481	103424580	+
mmuLB_5UO_14307.1	n263508	5UTR Overlapping	chr3	105942701	105959276	-
mmuLB_CI_14307.1	n263508	Completely Intronic	chr3	105942701	105959276	-
mmuLB_IO_14307.1	n263508	Intron Overlapping	chr3	105942701	105959276	-
mmuLB_AN_30534.1	n263532	Antisense	chr7	24444268	24452297	-
mmuLB_CI_30534.1	n263532	Completely Intronic	chr7	24444268	24452297	-
mmuLB_IO_30534.1	n263532	Intron Overlapping	chr7	24444268	24452297	-
mmuLB_3UO_72167.1	n263535	3UTR Overlapping	chrX	105038816	105070119	-
mmuLB_5UO_72167.1	n263535	5UTR Overlapping	chrX	105038816	105070119	-
mmuLB_AN_72167.1	n263535	Antisense	chrX	105038816	105070119	-
mmuLB_CI_1025.1	n263556	Completely Intronic	chr1	58383511	58386134	-
mmuLB_IO_1025.1	n263556	Intron Overlapping	chr1	58383511	58386134	-
mmuLB_3UO_12832.1	n263591	3UTR Overlapping	chr3	57654403	57655579	-
mmuLB_IO_12832.1	n263591	Intron Overlapping	chr3	57654403	57655579	-
mmuLB_5UO_117.1	n263598	5UTR Overlapping	chr1	9798184	9830338	+
mmuLB_IO_117.1	n263598	Intron Overlapping	chr1	9798184	9830338	+
mmuLB_3UO_72475.1	n263614	3UTR Overlapping	chrX	125131493	126012209	-
mmuLB_5UO_72475.1	n263614	5UTR Overlapping	chrX	125131493	126012209	-
mmuLB_3UO_62932.1	n263656	3UTR Overlapping	chr16	91689462	91728617	-
mmuLB_5UO_62932.1	n263656	5UTR Overlapping	chr16	91689462	91728617	-
mmuLB_AN_62932.1	n263656	Antisense	chr16	91689462	91728617	-
mmuLB_IO_62932.1	n263656	Intron Overlapping	chr16	91689462	91728617	-
mmuLB_3UO_9432.1	n263671	3UTR Overlapping	chr2	128967406	128991159	+
mmuLB_CI_9432.1	n263671	Completely Intronic	chr2	128967406	128991159	+
mmuLB_5UO_25160.1	n263672	5UTR Overlapping	chr5	139337822	139345181	-
mmuLB_CI_25160.1	n263672	Completely Intronic	chr5	139337822	139345181	-
mmuLB_5UO_12723.1	n263677	5UTR Overlapping	chr3	53041548	53261675	+
mmuLB_AN_12723.1	n263677	Antisense	chr3	53041548	53261675	+
mmuLB_IO_12723.1	n263677	Intron Overlapping	chr3	53041548	53261675	+
mmuLB_CI_40374.1	n263731	Completely Intronic	chr9	90202062	90204162	-
mmuLB_IO_40374.1	n263731	Intron Overlapping	chr9	90202062	90204162	-
mmuLB_CI_40777.1	n263744	Completely Intronic	chr9	106570623	106570996	-
mmuLB_IO_40777.1	n263744	Intron Overlapping	chr9	106570623	106570996	-
mmuLB_CI_44264.1	n263859	Completely Intronic	chr10	118303407	118303979	-
mmuLB_IO_44264.1	n263859	Intron Overlapping	chr10	118303407	118303979	-
mmuLB_CI_40746.1	n263887	Completely Intronic	chr9	105989453	105998322	-
mmuLB_IO_40746.1	n263887	Intron Overlapping	chr9	105989453	105998322	-
mmuLB_3UO_4087.1	n263903	3UTR Overlapping	chr1	191436339	191465048	-
mmuLB_5UO_4087.1	n263903	5UTR Overlapping	chr1	191436339	191465048	-
mmuLB_CI_4087.1	n263903	Completely Intronic	chr1	191436339	191465048	-
mmuLB_3UO_36415.1	n263909	3UTR Overlapping	chr8	76605225	76899985	-
mmuLB_5UO_36415.1	n263909	5UTR Overlapping	chr8	76605225	76899985	-
mmuLB_AN_36415.1	n263909	Antisense	chr8	76605225	76899985	-
mmuLB_5UO_64207.1	n263935	5UTR Overlapping	chr17	28868407	28877002	-
mmuLB_CI_64207.1	n263935	Completely Intronic	chr17	28868407	28877002	-
mmuLB_3UO_15699.1	n263961	3UTR Overlapping	chr4	12110817	12216558	+
mmuLB_5UO_15699.1	n263961	5UTR Overlapping	chr4	12110817	12216558	+
mmuLB_AN_15699.1	n263961	Antisense	chr4	12110817	12216558	+
mmuLB_IO_15699.1	n263961	Intron Overlapping	chr4	12110817	12216558	+
mmuLB_3UO_42654.2	n263962	3UTR Overlapping	chr10	60931990	60940942	+
mmuLB_5UO_42654.2	n263962	5UTR Overlapping	chr10	60931990	60940942	+
mmuLB_CI_4954.1	n263965	Completely Intronic	chr2	24874531	24876329	-
mmuLB_IO_4954.1	n263965	Intron Overlapping	chr2	24874531	24876329	-
mmuLB_5UO_60846.1	n263973	5UTR Overlapping	chr16	13358422	13359266	+
mmuLB_CI_60846.1	n263973	Completely Intronic	chr16	13358422	13359266	+
mmuLB_IO_60846.1	n263973	Intron Overlapping	chr16	13358422	13359266	+
mmuLB_CI_12804.1	n264008	Completely Intronic	chr3	55825586	55826694	-
mmuLB_IO_12804.1	n264008	Intron Overlapping	chr3	55825586	55826694	-
mmuLB_CI_559.1	n264037	Completely Intronic	chr1	36739047	36744792	-
mmuLB_IO_559.1	n264037	Intron Overlapping	chr1	36739047	36744792	-
mmuLB_AN_21496.1	n264038	Antisense	chr5	22070047	22070757	-
mmuLB_CI_21496.1	n264038	Completely Intronic	chr5	22070047	22070757	-
mmuLB_CI_32932.1	n264061	Completely Intronic	chr7	98600333	98601914	-
mmuLB_IO_32932.1	n264061	Intron Overlapping	chr7	98600333	98601914	-
mmuLB_CI_12474.1	n264092	Completely Intronic	chr3	36724695	36725863	-
mmuLB_IO_12474.1	n264092	Intron Overlapping	chr3	36724695	36725863	-
mmuLB_5UO_19375.2	n264101	5UTR Overlapping	chr4	129441050	129446968	-
mmuLB_CI_19375.2	n264101	Completely Intronic	chr4	129441050	129446968	-
mmuLB_CI_38625.1	n264102	Completely Intronic	chr9	35397900	35399690	-
mmuLB_IO_38625.1	n264102	Intron Overlapping	chr9	35397900	35399690	-
mmuLB_3UO_39435.2	n264118	3UTR Overlapping	chr9	59826256	59941077	-
mmuLB_5UO_39435.2	n264118	5UTR Overlapping	chr9	59826256	59941077	-
mmuLB_AN_39435.2	n264118	Antisense	chr9	59826256	59941077	-
mmuLB_5UO_34725.1	n264141	5UTR Overlapping	chr8	3567987	3573834	+
mmuLB_IO_34725.1	n264141	Intron Overlapping	chr8	3567987	3573834	+
mmuLB_AN_68616.1	n264142	Antisense	chr19	10573511	10576545	+
mmuLB_CI_68616.1	n264142	Completely Intronic	chr19	10573511	10576545	+
mmuLB_CI_18313.1	n264147	Completely Intronic	chr4	108434585	108435312	-
mmuLB_IO_18313.1	n264147	Intron Overlapping	chr4	108434585	108435312	-
mmuLB_5UO_48239.1	n264149	5UTR Overlapping	chr11	87544149	87546737	-
mmuLB_CI_48239.1	n264149	Completely Intronic	chr11	87544149	87546737	-
mmuLB_5UO_40471.1	n264156	5UTR Overlapping	chr9	96053559	96057622	+
mmuLB_IO_40471.1	n264156	Intron Overlapping	chr9	96053559	96057622	+
mmuLB_3UO_70176.1	n264176	3UTR Overlapping	chrX	9484712	9487008	+
mmuLB_5UO_70176.1	n264176	5UTR Overlapping	chrX	9484712	9487008	+
mmuLB_5UO_5621.1	n264217	5UTR Overlapping	chr2	30534728	30539022	+
mmuLB_IO_5621.1	n264217	Intron Overlapping	chr2	30534728	30539022	+
mmuLB_CI_8943.1	n264221	Completely Intronic	chr2	120355318	120356564	-
mmuLB_IO_8943.1	n264221	Intron Overlapping	chr2	120355318	120356564	-
mmuLB_3UO_56030.2	n264227	3UTR Overlapping	chr14	25441640	25453227	+
mmuLB_5UO_56030.2	n264227	5UTR Overlapping	chr14	25441640	25453227	+
mmuLB_3UO_63778.1	n264242	3UTR Overlapping	chr17	23853158	23858647	-
mmuLB_IO_63778.1	n264242	Intron Overlapping	chr17	23853158	23858647	-
mmuLB_CI_57898.1	n264243	Completely Intronic	chr14	102818163	102834758	-
mmuLB_IO_57898.1	n264243	Intron Overlapping	chr14	102818163	102834758	-
mmuLB_CI_19774.1	n264249	Completely Intronic	chr4	134129862	134132642	-
mmuLB_IO_19774.1	n264249	Intron Overlapping	chr4	134129862	134132642	-
mmuLB_5UO_58996.1	n264256	5UTR Overlapping	chr15	58141410	58158665	+
mmuLB_IO_58996.1	n264256	Intron Overlapping	chr15	58141410	58158665	+
mmuLB_5UO_28486.1	n264258	5UTR Overlapping	chr6	113077560	113106319	+
mmuLB_IO_28486.1	n264258	Intron Overlapping	chr6	113077560	113106319	+
mmuLB_CI_59769.1	n264275	Completely Intronic	chr15	82993369	82995706	-
mmuLB_IO_59769.1	n264275	Intron Overlapping	chr15	82993369	82995706	-
mmuLB_CI_69810.2	n264276	Completely Intronic	chr19	57075609	57079706	-
mmuLB_IO_69810.2	n264276	Intron Overlapping	chr19	57075609	57079706	-
mmuLB_CI_241.1	n264279	Completely Intronic	chr1	16381111	16385707	-
mmuLB_IO_241.1	n264279	Intron Overlapping	chr1	16381111	16385707	-
mmuLB_CI_68886.1	n264302	Completely Intronic	chr19	23135355	23136604	-
mmuLB_IO_68886.1	n264302	Intron Overlapping	chr19	23135355	23136604	-
mmuLB_CI_22634.1	n264308	Completely Intronic	chr5	66001062	66001791	-
mmuLB_IO_22634.1	n264308	Intron Overlapping	chr5	66001062	66001791	-
mmuLB_CI_72370.1	n264311	Completely Intronic	chrX	114331100	114332739	-
mmuLB_IO_72370.1	n264311	Intron Overlapping	chrX	114331100	114332739	-
mmuLB_3UO_34729.1	n264351	3UTR Overlapping	chr8	3579729	3584939	+
mmuLB_5UO_34729.1	n264351	5UTR Overlapping	chr8	3579729	3584939	+
mmuLB_CI_70885.1	n264357	Completely Intronic	chrX	53257443	53260689	-
mmuLB_IO_70885.1	n264357	Intron Overlapping	chrX	53257443	53260689	-
mmuLB_5UO_40461.1	n264416	5UTR Overlapping	chr9	95942930	95954641	-
mmuLB_CI_40461.1	n264416	Completely Intronic	chr9	95942930	95954641	-
mmuLB_CI_40650.1	n264418	Completely Intronic	chr9	102698178	102701002	-
mmuLB_IO_40650.1	n264418	Intron Overlapping	chr9	102698178	102701002	-
mmuLB_AN_66265.1	n264419	Antisense	chr18	3336694	3366323	+
mmuLB_IO_66265.1	n264419	Intron Overlapping	chr18	3336694	3366323	+
mmuLB_5UO_42357.2	n264434	5UTR Overlapping	chr10	42862806	42864699	-
mmuLB_CI_42357.2	n264434	Completely Intronic	chr10	42862806	42864699	-
mmuLB_3UO_34305.1	n264447	3UTR Overlapping	chr7	137415018	137895692	-
mmuLB_5UO_34305.1	n264447	5UTR Overlapping	chr7	137415018	137895692	-
mmuLB_AN_34305.1	n264447	Antisense	chr7	137415018	137895692	-
mmuLB_CI_34305.1	n264447	Completely Intronic	chr7	137415018	137895692	-
mmuLB_3UO_16067.1	n264450	3UTR Overlapping	chr4	32593333	33031323	-
mmuLB_5UO_16067.1	n264450	5UTR Overlapping	chr4	32593333	33031323	-
mmuLB_AN_16067.1	n264450	Antisense	chr4	32593333	33031323	-
mmuLB_5UO_39929.1	n264479	5UTR Overlapping	chr9	72532257	72605229	+
mmuLB_IO_39929.1	n264479	Intron Overlapping	chr9	72532257	72605229	+
mmuLB_3UO_17732.1	n264483	3UTR Overlapping	chr4	89425336	89515685	+
mmuLB_5UO_17732.1	n264483	5UTR Overlapping	chr4	89425336	89515685	+
mmuLB_3UO_52080.1	n264520	3UTR Overlapping	chr12	86169340	86195102	+
mmuLB_5UO_52080.1	n264520	5UTR Overlapping	chr12	86169340	86195102	+
mmuLB_3UO_22160.1	n264522	3UTR Overlapping	chr5	36447610	36464821	-
mmuLB_5UO_22160.1	n264522	5UTR Overlapping	chr5	36447610	36464821	-
mmuLB_IO_22160.1	n264522	Intron Overlapping	chr5	36447610	36464821	-
mmuLB_3UO_39806.1	n264525	3UTR Overlapping	chr9	70169985	70197548	-
mmuLB_5UO_39806.1	n264525	5UTR Overlapping	chr9	70169985	70197548	-
mmuLB_AN_39806.1	n264525	Antisense	chr9	70169985	70197548	-
mmuLB_3UO_36398.2	n264554	3UTR Overlapping	chr8	74590986	74833947	-
mmuLB_AN_36398.2	n264554	Antisense	chr8	74590986	74833947	-
mmuLB_3UO_57196.1	n264581	3UTR Overlapping	chr14	61602838	61682362	-
mmuLB_5UO_57196.1	n264581	5UTR Overlapping	chr14	61602838	61682362	-
mmuLB_5UO_31165.1	n264591	5UTR Overlapping	chr7	34547205	34581689	+
mmuLB_IO_31165.1	n264591	Intron Overlapping	chr7	34547205	34581689	+
mmuLB_AN_67321.1	n264603	Antisense	chr18	57373454	57552201	-
mmuLB_CI_67321.1	n264603	Completely Intronic	chr18	57373454	57552201	-
mmuLB_5UO_54069.1	n264604	5UTR Overlapping	chr13	53968943	53976666	+
mmuLB_IO_54069.1	n264604	Intron Overlapping	chr13	53968943	53976666	+
mmuLB_3UO_30699.1	n264605	3UTR Overlapping	chr7	27502717	27508122	-
mmuLB_5UO_30699.1	n264605	5UTR Overlapping	chr7	27502717	27508122	-
mmuLB_CI_30699.1	n264605	Completely Intronic	chr7	27502717	27508122	-
mmuLB_CI_2363.1	n264611	Completely Intronic	chr1	125919265	125921962	-
mmuLB_IO_2363.1	n264611	Intron Overlapping	chr1	125919265	125921962	-
mmuLB_5UO_19752.1	n264644	5UTR Overlapping	chr4	134018144	134020900	+
mmuLB_IO_19752.1	n264644	Intron Overlapping	chr4	134018144	134020900	+
mmuLB_3UO_66574.1	n264686	3UTR Overlapping	chr18	20597961	20665260	-
mmuLB_IO_66574.1	n264686	Intron Overlapping	chr18	20597961	20665260	-
mmuLB_3UO_37615.1	n264688	3UTR Overlapping	chr8	120081879	120101316	-
mmuLB_5UO_37615.1	n264688	5UTR Overlapping	chr8	120081879	120101316	-
mmuLB_AN_37615.1	n264688	Antisense	chr8	120081879	120101316	-
mmuLB_CI_37615.1	n264688	Completely Intronic	chr8	120081879	120101316	-
mmuLB_3UO_27186.1	n264689	3UTR Overlapping	chr6	54628842	54630683	-
mmuLB_IO_27186.1	n264689	Intron Overlapping	chr6	54628842	54630683	-
mmuLB_AN_48685.1	n264715	Antisense	chr11	96929280	96935438	+
mmuLB_CI_48685.1	n264715	Completely Intronic	chr11	96929280	96935438	+
mmuLB_5UO_54401.1	n264789	5UTR Overlapping	chr13	65099540	65112958	-
mmuLB_CI_54401.1	n264789	Completely Intronic	chr13	65099540	65112958	-
mmuLB_3UO_57584.1	n264792	3UTR Overlapping	chr14	74651136	74654271	+
mmuLB_CI_57584.1	n264792	Completely Intronic	chr14	74651136	74654271	+
mmuLB_CI_44665.1	n264801	Completely Intronic	chr11	3257729	3266415	-
mmuLB_IO_44665.1	n264801	Intron Overlapping	chr11	3257729	3266415	-
mmuLB_3UO_39198.1	n264810	3UTR Overlapping	chr9	54696635	54698427	-
mmuLB_AN_39198.1	n264810	Antisense	chr9	54696635	54698427	-
mmuLB_IO_39198.1	n264810	Intron Overlapping	chr9	54696635	54698427	-
mmuLB_CI_39997.1	n264811	Completely Intronic	chr9	73722902	73725840	-
mmuLB_IO_39997.1	n264811	Intron Overlapping	chr9	73722902	73725840	-
mmuLB_CI_69643.1	n264820	Completely Intronic	chr19	47694670	47696533	-
mmuLB_IO_69643.1	n264820	Intron Overlapping	chr19	47694670	47696533	-
mmuLB_3UO_2039.1	n264850	3UTR Overlapping	chr1	91975986	91981564	+
mmuLB_CI_2039.1	n264850	Completely Intronic	chr1	91975986	91981564	+
mmuLB_5UO_41165.1	n264862	5UTR Overlapping	chr9	114728980	114731419	-
mmuLB_CI_41165.1	n264862	Completely Intronic	chr9	114728980	114731419	-
mmuLB_3UO_9268.1	n264874	3UTR Overlapping	chr2	126152140	126165270	+
mmuLB_AN_9268.1	n264874	Antisense	chr2	126152140	126165270	+
mmuLB_CI_9268.1	n264874	Completely Intronic	chr2	126152140	126165270	+
mmuLB_5UO_47539.1	n264883	5UTR Overlapping	chr11	75623575	75626721	-
mmuLB_CI_47539.1	n264883	Completely Intronic	chr11	75623575	75626721	-
mmuLB_3UO_31274.1	n264885	3UTR Overlapping	chr7	40077404	40080681	-
mmuLB_IO_31274.1	n264885	Intron Overlapping	chr7	40077404	40080681	-
mmuLB_CI_34281.1	n264889	Completely Intronic	chr7	135892814	135894469	-
mmuLB_IO_34281.1	n264889	Intron Overlapping	chr7	135892814	135894469	-
mmuLB_AN_72245.1	n264894	Antisense	chrX	106283012	106285550	+
mmuLB_CI_72245.1	n264894	Completely Intronic	chrX	106283012	106285550	+
mmuLB_5UO_28485.1	n264901	5UTR Overlapping	chr6	113077487	113106418	+
mmuLB_IO_28485.1	n264901	Intron Overlapping	chr6	113077487	113106418	+
mmuLB_5UO_14966.1	n264921	5UTR Overlapping	chr3	135438752	135605492	+
mmuLB_IO_14966.1	n264921	Intron Overlapping	chr3	135438752	135605492	+
mmuLB_3UO_59079.1	n264931	3UTR Overlapping	chr15	62038054	62378096	+
mmuLB_5UO_59079.2	n264931	5UTR Overlapping	chr15	62038054	62378096	+
mmuLB_IO_59079.2	n264931	Intron Overlapping	chr15	62038054	62378096	+
mmuLB_3UO_56493.1	n264936	3UTR Overlapping	chr14	43275039	43289618	+
mmuLB_5UO_56493.1	n264936	5UTR Overlapping	chr14	43275039	43289618	+
mmuLB_3UO_36450.1	n264938	3UTR Overlapping	chr8	78146912	78545259	-
mmuLB_5UO_36450.1	n264938	5UTR Overlapping	chr8	78146912	78545259	-
mmuLB_AN_36450.1	n264938	Antisense	chr8	78146912	78545259	-
mmuLB_3UO_2927.2	n264943	3UTR Overlapping	chr1	150625265	150668475	+
mmuLB_CI_2927.2	n264943	Completely Intronic	chr1	150625265	150668475	+
mmuLB_3UO_11738.2	n264946	3UTR Overlapping	chr2	180426754	180454837	-
mmuLB_AN_11738.2	n264946	Antisense	chr2	180426754	180454837	-
mmuLB_CI_36535.1	n264968	Completely Intronic	chr8	82748280	82755052	-
mmuLB_IO_36535.1	n264968	Intron Overlapping	chr8	82748280	82755052	-
mmuLB_5UO_58237.1	n264969	5UTR Overlapping	chr15	3384308	3583492	-
mmuLB_CI_58237.1	n264969	Completely Intronic	chr15	3384308	3583492	-
mmuLB_IO_58237.1	n264969	Intron Overlapping	chr15	3384308	3583492	-
mmuLB_3UO_8479.1	n264970	3UTR Overlapping	chr2	109240175	109280726	-
mmuLB_IO_8479.1	n264970	Intron Overlapping	chr2	109240175	109280726	-
mmuLB_5UO_29935.1	n264975	5UTR Overlapping	chr7	5059274	5062049	-
mmuLB_CI_29935.1	n264975	Completely Intronic	chr7	5059274	5062049	-
mmuLB_3UO_17728.1	n264987	3UTR Overlapping	chr4	89296551	89518621	+
mmuLB_5UO_17728.1	n264987	5UTR Overlapping	chr4	89296551	89518621	+
mmuLB_5UO_58192.1	n264993	5UTR Overlapping	chr14	123043281	123265002	+
mmuLB_AN_58192.1	n264993	Antisense	chr14	123043281	123265002	+
mmuLB_5UO_70820.1	n265005	5UTR Overlapping	chrX	50793095	50795919	+
mmuLB_IO_70820.1	n265005	Intron Overlapping	chrX	50793095	50795919	+
mmuLB_CI_64888.1	n265012	Completely Intronic	chr17	35822267	35822911	-
mmuLB_IO_64888.1	n265012	Intron Overlapping	chr17	35822267	35822911	-
mmuLB_CI_9040.1	n265039	Completely Intronic	chr2	121062602	121065987	-
mmuLB_IO_9040.1	n265039	Intron Overlapping	chr2	121062602	121065987	-
mmuLB_CI_48392.1	n265043	Completely Intronic	chr11	90627699	90638073	-
mmuLB_IO_48392.1	n265043	Intron Overlapping	chr11	90627699	90638073	-
mmuLB_5UO_55054.1	n265053	5UTR Overlapping	chr13	98745533	98750301	-
mmuLB_CI_55054.1	n265053	Completely Intronic	chr13	98745533	98750301	-
mmuLB_3UO_27289.2	n265054	3UTR Overlapping	chr6	58965656	59002083	+
mmuLB_AN_27289.2	n265054	Antisense	chr6	58965656	59002083	+
mmuLB_CI_27289.2	n265054	Completely Intronic	chr6	58965656	59002083	+
mmuLB_3UO_41379.1	n265056	3UTR Overlapping	chr9	121775023	121778146	-
mmuLB_IO_41379.1	n265056	Intron Overlapping	chr9	121775023	121778146	-
mmuLB_CI_13949.1	n265060	Completely Intronic	chr3	96243551	96246380	-
mmuLB_IO_13949.1	n265060	Intron Overlapping	chr3	96243551	96246380	-
mmuLB_5UO_36511.1	n265074	5UTR Overlapping	chr8	80933518	80938667	-
mmuLB_CI_36511.1	n265074	Completely Intronic	chr8	80933518	80938667	-
mmuLB_3UO_10636.1	n265099	3UTR Overlapping	chr2	156312616	156321149	+
mmuLB_5UO_10636.1	n265099	5UTR Overlapping	chr2	156312616	156321149	+
mmuLB_AN_10636.1	n265099	Antisense	chr2	156312616	156321149	+
mmuLB_CI_48706.1	n265101	Completely Intronic	chr11	97047910	97051432	-
mmuLB_IO_48706.1	n265101	Intron Overlapping	chr11	97047910	97051432	-
mmuLB_CI_69802.1	n265116	Completely Intronic	chr19	57004699	57008199	-
mmuLB_IO_69802.1	n265116	Intron Overlapping	chr19	57004699	57008199	-
mmuLB_5UO_30902.1	n265140	5UTR Overlapping	chr7	29761655	29767174	-
mmuLB_CI_30902.1	n265140	Completely Intronic	chr7	29761655	29767174	-
mmuLB_IO_30902.1	n265140	Intron Overlapping	chr7	29761655	29767174	-
mmuLB_3UO_33097.1	n265147	3UTR Overlapping	chr7	101898372	101903785	-
mmuLB_CI_33097.1	n265147	Completely Intronic	chr7	101898372	101903785	-
mmuLB_IO_33097.1	n265147	Intron Overlapping	chr7	101898372	101903785	-
mmuLB_5UO_65754.1	n265157	5UTR Overlapping	chr17	70834647	70836185	+
mmuLB_IO_65754.1	n265157	Intron Overlapping	chr17	70834647	70836185	+
mmuLB_5UO_16663.1	n265165	5UTR Overlapping	chr4	44967768	44971507	+
mmuLB_IO_16663.1	n265165	Intron Overlapping	chr4	44967768	44971507	+
mmuLB_3UO_11739.1	n265166	3UTR Overlapping	chr2	180439696	180443877	-
mmuLB_AN_11739.1	n265166	Antisense	chr2	180439696	180443877	-
mmuLB_5UO_68446.1	n265171	5UTR Overlapping	chr19	7142305	7144009	-
mmuLB_CI_68446.1	n265171	Completely Intronic	chr19	7142305	7144009	-
mmuLB_5UO_58543.1	n265216	5UTR Overlapping	chr15	25690541	25693465	+
mmuLB_IO_58543.1	n265216	Intron Overlapping	chr15	25690541	25693465	+
mmuLB_3UO_56465.1	n265293	3UTR Overlapping	chr14	42248470	43069940	-
mmuLB_5UO_56465.1	n265293	5UTR Overlapping	chr14	42248470	43069940	-
mmuLB_CI_3172.1	n265306	Completely Intronic	chr1	160376842	160381473	-
mmuLB_IO_3172.1	n265306	Intron Overlapping	chr1	160376842	160381473	-
mmuLB_3UO_46986.1	n265379	3UTR Overlapping	chr11	69000567	69003873	+
mmuLB_CI_46986.1	n265379	Completely Intronic	chr11	69000567	69003873	+
mmuLB_AN_66267.1	n265426	Antisense	chr18	3336737	3343482	+
mmuLB_IO_66267.1	n265426	Intron Overlapping	chr18	3336737	3343482	+
mmuLB_3UO_71495.1	n265458	3UTR Overlapping	chrX	76590495	77751930	+
mmuLB_5UO_71495.1	n265458	5UTR Overlapping	chrX	76590495	77751930	+
mmuLB_AN_71495.1	n265458	Antisense	chrX	76590495	77751930	+
mmuLB_3UO_22013.1	n265469	3UTR Overlapping	chr5	33613554	33782737	-
mmuLB_AN_22013.1	n265469	Antisense	chr5	33613554	33782737	-
mmuLB_IO_22013.1	n265469	Intron Overlapping	chr5	33613554	33782737	-
mmuLB_CI_8587.1	n265479	Completely Intronic	chr2	113024355	113028119	-
mmuLB_IO_8587.1	n265479	Intron Overlapping	chr2	113024355	113028119	-
mmuLB_5UO_15340.1	n265505	5UTR Overlapping	chr3	154247492	154249497	-
mmuLB_CI_15340.1	n265505	Completely Intronic	chr3	154247492	154249497	-
mmuLB_3UO_66709.1	n265594	3UTR Overlapping	chr18	31635127	31639380	+
mmuLB_CI_66709.1	n265594	Completely Intronic	chr18	31635127	31639380	+
mmuLB_5UO_1561.1	n265610	5UTR Overlapping	chr1	75236635	75240522	+
mmuLB_IO_1561.1	n265610	Intron Overlapping	chr1	75236635	75240522	+
mmuLB_5UO_1759.1	n265659	5UTR Overlapping	chr1	85199612	85203171	+
mmuLB_IO_1759.1	n265659	Intron Overlapping	chr1	85199612	85203171	+
mmuLB_CI_4076.1	n265668	Completely Intronic	chr1	191077824	191078680	-
mmuLB_IO_4076.1	n265668	Intron Overlapping	chr1	191077824	191078680	-
mmuLB_3UO_1462.1	n265670	3UTR Overlapping	chr1	73899779	74394677	-
mmuLB_5UO_1462.1	n265670	5UTR Overlapping	chr1	73899779	74394677	-
mmuLB_AN_1462.1	n265670	Antisense	chr1	73899779	74394677	-
mmuLB_CI_1462.1	n265670	Completely Intronic	chr1	73899779	74394677	-
mmuLB_CI_33191.1	n265692	Completely Intronic	chr7	104398663	104400832	-
mmuLB_IO_33191.1	n265692	Intron Overlapping	chr7	104398663	104400832	-
mmuLB_CI_42476.1	n265709	Completely Intronic	chr10	52451408	52453591	-
mmuLB_IO_42476.1	n265709	Intron Overlapping	chr10	52451408	52453591	-
mmuLB_5UO_60701.1	n265734	5UTR Overlapping	chr16	8470794	8474104	+
mmuLB_CI_60701.1	n265734	Completely Intronic	chr16	8470794	8474104	+
mmuLB_3UO_15986.1	n265742	3UTR Overlapping	chr4	26360701	26530578	-
mmuLB_5UO_15986.1	n265742	5UTR Overlapping	chr4	26360701	26530578	-
mmuLB_5UO_61527.1	n265752	5UTR Overlapping	chr16	30385892	30388837	-
mmuLB_CI_61527.1	n265752	Completely Intronic	chr16	30385892	30388837	-
mmuLB_IO_61527.1	n265752	Intron Overlapping	chr16	30385892	30388837	-
mmuLB_5UO_45427.1	n265804	5UTR Overlapping	chr11	24179458	24180839	+
mmuLB_CI_45427.1	n265804	Completely Intronic	chr11	24179458	24180839	+
mmuLB_IO_45427.1	n265804	Intron Overlapping	chr11	24179458	24180839	+
mmuLB_3UO_1739.1	n265806	3UTR Overlapping	chr1	85103003	85266099	-
mmuLB_5UO_1739.1	n265806	5UTR Overlapping	chr1	85103003	85266099	-
mmuLB_IO_1739.1	n265806	Intron Overlapping	chr1	85103003	85266099	-
mmuLB_CI_40680.1	n265850	Completely Intronic	chr9	103353103	103364897	-
mmuLB_IO_40680.1	n265850	Intron Overlapping	chr9	103353103	103364897	-
mmuLB_CI_38461.1	n265853	Completely Intronic	chr9	27292028	27294480	-
mmuLB_IO_38461.1	n265853	Intron Overlapping	chr9	27292028	27294480	-
mmuLB_5UO_33208.1	n265864	5UTR Overlapping	chr7	105008691	105011124	-
mmuLB_CI_33208.1	n265864	Completely Intronic	chr7	105008691	105011124	-
mmuLB_CI_26872.1	n265891	Completely Intronic	chr6	47588339	47590979	-
mmuLB_IO_26872.1	n265891	Intron Overlapping	chr6	47588339	47590979	-
mmuLB_3UO_26092.1	n265894	3UTR Overlapping	chr6	25540914	26755037	-
mmuLB_5UO_26092.1	n265894	5UTR Overlapping	chr6	25540914	26755037	-
mmuLB_AN_26092.1	n265894	Antisense	chr6	25540914	26755037	-
mmuLB_CI_57459.1	n265934	Completely Intronic	chr14	69789862	69791560	-
mmuLB_IO_57459.1	n265934	Intron Overlapping	chr14	69789862	69791560	-
mmuLB_5UO_45963.1	n265973	5UTR Overlapping	chr11	46624024	46626645	+
mmuLB_CI_45963.1	n265973	Completely Intronic	chr11	46624024	46626645	+
mmuLB_3UO_15678.1	n265979	3UTR Overlapping	chr4	11758192	11811486	+
mmuLB_5UO_15678.1	n265979	5UTR Overlapping	chr4	11758192	11811486	+
mmuLB_5UO_33284.1	n266002	5UTR Overlapping	chr7	106207672	106210791	-
mmuLB_CI_33284.1	n266002	Completely Intronic	chr7	106207672	106210791	-
mmuLB_IO_33284.1	n266002	Intron Overlapping	chr7	106207672	106210791	-
mmuLB_3UO_69569.1	n266011	3UTR Overlapping	chr19	46303592	46305599	-
mmuLB_IO_69569.1	n266011	Intron Overlapping	chr19	46303592	46305599	-
mmuLB_5UO_56896.1	n266023	5UTR Overlapping	chr14	53786321	53799378	-
mmuLB_CI_56896.1	n266023	Completely Intronic	chr14	53786321	53799378	-
mmuLB_3UO_31950.1	n266026	3UTR Overlapping	chr7	60454882	60590671	-
mmuLB_5UO_31950.1	n266026	5UTR Overlapping	chr7	60454882	60590671	-
mmuLB_AN_31950.1	n266026	Antisense	chr7	60454882	60590671	-
mmuLB_CI_31950.1	n266026	Completely Intronic	chr7	60454882	60590671	-
mmuLB_5UO_62107.1	n266035	5UTR Overlapping	chr16	44330395	44332996	-
mmuLB_CI_62107.1	n266035	Completely Intronic	chr16	44330395	44332996	-
mmuLB_3UO_2171.1	n266041	3UTR Overlapping	chr1	103928015	104197301	+
mmuLB_5UO_2171.1	n266041	5UTR Overlapping	chr1	103928015	104197301	+
mmuLB_CI_2171.1	n266041	Completely Intronic	chr1	103928015	104197301	+
mmuLB_CI_14074.1	n266077	Completely Intronic	chr3	98645731	98648161	-
mmuLB_IO_14074.1	n266077	Intron Overlapping	chr3	98645731	98648161	-
mmuLB_3UO_69333.1	n266086	3UTR Overlapping	chr19	40661733	40664677	+
mmuLB_CI_69333.1	n266086	Completely Intronic	chr19	40661733	40664677	+
mmuLB_CI_69801.1	n266093	Completely Intronic	chr19	57003726	57008216	-
mmuLB_IO_69801.1	n266093	Intron Overlapping	chr19	57003726	57008216	-
mmuLB_3UO_34303.1	n266111	3UTR Overlapping	chr7	137383013	137410756	-
mmuLB_5UO_34303.2	n266111	5UTR Overlapping	chr7	137383013	137410756	-
mmuLB_IO_34303.2	n266111	Intron Overlapping	chr7	137383013	137410756	-
mmuLB_CI_49604.1	n266121	Completely Intronic	chr11	107364460	107365179	-
mmuLB_IO_49604.1	n266121	Intron Overlapping	chr11	107364460	107365179	-
mmuLB_3UO_3494.1	n266136	3UTR Overlapping	chr1	170391694	170394173	-
mmuLB_IO_3494.1	n266136	Intron Overlapping	chr1	170391694	170394173	-
mmuLB_CI_51666.1	n266137	Completely Intronic	chr12	74035343	74036810	-
mmuLB_IO_51666.1	n266137	Intron Overlapping	chr12	74035343	74036810	-
mmuLB_AN_9578.1	n266171	Antisense	chr2	130722328	130725279	-
mmuLB_CI_9578.1	n266171	Completely Intronic	chr2	130722328	130725279	-
mmuLB_3UO_70430.1	n266207	3UTR Overlapping	chrX	24188344	25092433	+
mmuLB_5UO_70430.1	n266207	5UTR Overlapping	chrX	24188344	25092433	+
mmuLB_AN_70430.1	n266207	Antisense	chrX	24188344	25092433	+
mmuLB_CI_70430.1	n266207	Completely Intronic	chrX	24188344	25092433	+
mmuLB_3UO_36032.1	n266219	3UTR Overlapping	chr8	68218172	68228318	+
mmuLB_CI_36032.1	n266219	Completely Intronic	chr8	68218172	68228318	+
mmuLB_5UO_39346.1	n266224	5UTR Overlapping	chr9	57835084	57836747	-
mmuLB_CI_39346.1	n266224	Completely Intronic	chr9	57835084	57836747	-
mmuLB_3UO_65129.1	n266250	3UTR Overlapping	chr17	42072706	42529908	+
mmuLB_5UO_65129.1	n266250	5UTR Overlapping	chr17	42072706	42529908	+
mmuLB_AN_65129.1	n266250	Antisense	chr17	42072706	42529908	+
mmuLB_3UO_1688.1	n266251	3UTR Overlapping	chr1	82896321	82901182	+
mmuLB_CI_1688.1	n266251	Completely Intronic	chr1	82896321	82901182	+
mmuLB_CI_23384.1	n266277	Completely Intronic	chr5	101460920	101465027	-
mmuLB_IO_23384.1	n266277	Intron Overlapping	chr5	101460920	101465027	-
mmuLB_5UO_59188.1	n266290	5UTR Overlapping	chr15	67127439	67176882	-
mmuLB_CI_59188.1	n266290	Completely Intronic	chr15	67127439	67176882	-
mmuLB_CI_1656.1	n266320	Completely Intronic	chr1	80618461	80620819	-
mmuLB_IO_1656.1	n266320	Intron Overlapping	chr1	80618461	80620819	-
mmuLB_5UO_27187.1	n266342	5UTR Overlapping	chr6	54635188	54643350	-
mmuLB_CI_27187.1	n266342	Completely Intronic	chr6	54635188	54643350	-
mmuLB_5UO_68153.1	n266353	5UTR Overlapping	chr19	4594425	4596404	+
mmuLB_CI_68153.1	n266353	Completely Intronic	chr19	4594425	4596404	+
mmuLB_IO_68153.1	n266353	Intron Overlapping	chr19	4594425	4596404	+
mmuLB_5UO_6082.1	n266384	5UTR Overlapping	chr2	36248708	36250730	-
mmuLB_CI_6082.1	n266384	Completely Intronic	chr2	36248708	36250730	-
mmuLB_CI_14841.1	n266386	Completely Intronic	chr3	129982764	129983570	-
mmuLB_IO_14841.1	n266386	Intron Overlapping	chr3	129982764	129983570	-
mmuLB_5UO_61919.1	n266415	5UTR Overlapping	chr16	38451086	38452696	-
mmuLB_CI_61919.1	n266415	Completely Intronic	chr16	38451086	38452696	-
mmuLB_5UO_66376.1	n266452	5UTR Overlapping	chr18	7622288	7626855	-
mmuLB_CI_66376.1	n266452	Completely Intronic	chr18	7622288	7626855	-
mmuLB_5UO_48796.1	n266454	5UTR Overlapping	chr11	98160197	98162360	-
mmuLB_CI_48796.1	n266454	Completely Intronic	chr11	98160197	98162360	-
mmuLB_CI_57542.1	n266457	Completely Intronic	chr14	72840640	72863555	-
mmuLB_IO_57542.1	n266457	Intron Overlapping	chr14	72840640	72863555	-
mmuLB_5UO_15939.1	n266512	5UTR Overlapping	chr4	24508402	24599984	+
mmuLB_IO_15939.1	n266512	Intron Overlapping	chr4	24508402	24599984	+
mmuLB_AN_57583.1	n266534	Antisense	chr14	74644264	74645284	-
mmuLB_CI_57583.1	n266534	Completely Intronic	chr14	74644264	74645284	-
mmuLB_3UO_36060.1	n266541	3UTR Overlapping	chr8	68880656	68889679	+
mmuLB_5UO_36060.1	n266541	5UTR Overlapping	chr8	68880656	68889679	+
mmuLB_3UO_49831.1	n266547	3UTR Overlapping	chr11	115118847	115133990	-
mmuLB_5UO_49831.1	n266547	5UTR Overlapping	chr11	115118847	115133990	-
mmuLB_CI_29870.1	n266549	Completely Intronic	chr7	4440406	4445593	-
mmuLB_IO_29870.1	n266549	Intron Overlapping	chr7	4440406	4445593	-
mmuLB_3UO_72264.1	n266580	3UTR Overlapping	chrX	107087227	107089153	-
mmuLB_IO_72264.1	n266580	Intron Overlapping	chrX	107087227	107089153	-
mmuLB_3UO_23028.1	n266587	3UTR Overlapping	chr5	86057115	86065522	-
mmuLB_IO_23028.1	n266587	Intron Overlapping	chr5	86057115	86065522	-
mmuLB_5UO_63897.1	n266588	5UTR Overlapping	chr17	24971374	25015782	-
mmuLB_AN_63897.1	n266588	Antisense	chr17	24971374	25015782	-
mmuLB_CI_63897.1	n266588	Completely Intronic	chr17	24971374	25015782	-
mmuLB_5UO_60893.1	n266630	5UTR Overlapping	chr16	13901419	13902998	-
mmuLB_CI_60893.1	n266630	Completely Intronic	chr16	13901419	13902998	-
mmuLB_3UO_22281.1	n266655	3UTR Overlapping	chr5	43784045	43786117	-
mmuLB_IO_22281.1	n266655	Intron Overlapping	chr5	43784045	43786117	-
mmuLB_5UO_65376.1	n266656	5UTR Overlapping	chr17	48316164	48325525	+
mmuLB_CI_65376.1	n266656	Completely Intronic	chr17	48316164	48325525	+
mmuLB_5UO_6682.1	n266676	5UTR Overlapping	chr2	60075577	60209839	-
mmuLB_IO_6682.1	n266676	Intron Overlapping	chr2	60075577	60209839	-
mmuLB_5UO_16490.1	n266687	5UTR Overlapping	chr4	43046026	43047698	+
mmuLB_IO_16490.1	n266687	Intron Overlapping	chr4	43046026	43047698	+
mmuLB_CI_67412.1	n266718	Completely Intronic	chr18	60847384	60848882	-
mmuLB_IO_67412.1	n266718	Intron Overlapping	chr18	60847384	60848882	-
mmuLB_CI_1332.1	n266759	Completely Intronic	chr1	66797420	66801080	-
mmuLB_IO_1332.1	n266759	Intron Overlapping	chr1	66797420	66801080	-
mmuLB_CI_67908.2	n266762	Completely Intronic	chr18	80571823	80605809	-
mmuLB_IO_67908.2	n266762	Intron Overlapping	chr18	80571823	80605809	-
mmuLB_5UO_61623.1	n266764	5UTR Overlapping	chr16	32247269	32251381	+
mmuLB_CI_61623.1	n266764	Completely Intronic	chr16	32247269	32251381	+
mmuLB_IO_61623.1	n266764	Intron Overlapping	chr16	32247269	32251381	+
mmuLB_5UO_38932.1	n266768	5UTR Overlapping	chr9	45112021	45112855	-
mmuLB_CI_38932.1	n266768	Completely Intronic	chr9	45112021	45112855	-
mmuLB_5UO_38084.1	n266782	5UTR Overlapping	chr9	7347405	7357663	+
mmuLB_IO_38084.1	n266782	Intron Overlapping	chr9	7347405	7357663	+
mmuLB_CI_513.1	n266789	Completely Intronic	chr1	36306031	36309683	-
mmuLB_IO_513.1	n266789	Intron Overlapping	chr1	36306031	36309683	-
mmuLB_3UO_38395.1	n266795	3UTR Overlapping	chr9	22411547	22444671	+
mmuLB_5UO_38395.1	n266795	5UTR Overlapping	chr9	22411547	22444671	+
mmuLB_AN_38395.1	n266795	Antisense	chr9	22411547	22444671	+
mmuLB_CI_65534.1	n266800	Completely Intronic	chr17	56713937	56716977	-
mmuLB_IO_65534.1	n266800	Intron Overlapping	chr17	56713937	56716977	-
mmuLB_CI_56270.1	n266821	Completely Intronic	chr14	31596503	31601012	-
mmuLB_IO_56270.1	n266821	Intron Overlapping	chr14	31596503	31601012	-
mmuLB_CI_16283.1	n266829	Completely Intronic	chr4	40804604	40806259	-
mmuLB_IO_16283.1	n266829	Intron Overlapping	chr4	40804604	40806259	-
mmuLB_CI_39253.1	n266838	Completely Intronic	chr9	55730229	55732619	-
mmuLB_IO_39253.1	n266838	Intron Overlapping	chr9	55730229	55732619	-
mmuLB_3UO_65309.1	n266847	3UTR Overlapping	chr17	47141746	47289869	+
mmuLB_5UO_65309.1	n266847	5UTR Overlapping	chr17	47141746	47289869	+
mmuLB_AN_65309.1	n266847	Antisense	chr17	47141746	47289869	+
mmuLB_CI_65309.1	n266847	Completely Intronic	chr17	47141746	47289869	+
mmuLB_5UO_3022.2	n266852	5UTR Overlapping	chr1	154048108	154117951	-
mmuLB_CI_3022.2	n266852	Completely Intronic	chr1	154048108	154117951	-
mmuLB_IO_3022.2	n266852	Intron Overlapping	chr1	154048108	154117951	-
mmuLB_3UO_64175.1	n266895	3UTR Overlapping	chr17	28420074	28422717	-
mmuLB_IO_64175.1	n266895	Intron Overlapping	chr17	28420074	28422717	-
mmuLB_5UO_22140.1	n266899	5UTR Overlapping	chr5	35583709	35613798	+
mmuLB_CI_22140.1	n266899	Completely Intronic	chr5	35583709	35613798	+
mmuLB_5UO_9718.1	n266904	5UTR Overlapping	chr2	132559009	132561682	-
mmuLB_CI_9718.1	n266904	Completely Intronic	chr2	132559009	132561682	-
mmuLB_3UO_25715.1	n266930	3UTR Overlapping	chr6	5216257	5219181	-
mmuLB_IO_25715.1	n266930	Intron Overlapping	chr6	5216257	5219181	-
mmuLB_CI_15833.1	n266935	Completely Intronic	chr4	19697510	19701680	-
mmuLB_IO_15833.1	n266935	Intron Overlapping	chr4	19697510	19701680	-
mmuLB_5UO_21256.1	n266945	5UTR Overlapping	chr5	8893720	8901304	+
mmuLB_IO_21256.1	n266945	Intron Overlapping	chr5	8893720	8901304	+
mmuLB_3UO_11190.1	n266955	3UTR Overlapping	chr2	166998366	167168562	+
mmuLB_5UO_11190.1	n266955	5UTR Overlapping	chr2	166998366	167168562	+
mmuLB_AN_11190.1	n266955	Antisense	chr2	166998366	167168562	+
mmuLB_CI_11190.1	n266955	Completely Intronic	chr2	166998366	167168562	+
mmuLB_5UO_38916.1	n266959	5UTR Overlapping	chr9	44926244	44928940	-
mmuLB_CI_38916.1	n266959	Completely Intronic	chr9	44926244	44928940	-
mmuLB_3UO_33606.2	n266977	3UTR Overlapping	chr7	119607680	119642443	-
mmuLB_AN_33606.2	n266977	Antisense	chr7	119607680	119642443	-
mmuLB_3UO_69512.1	n266989	3UTR Overlapping	chr19	45445507	45460629	+
mmuLB_CI_69512.1	n266989	Completely Intronic	chr19	45445507	45460629	+
mmuLB_3UO_30640.1	n267006	3UTR Overlapping	chr7	27124480	27130674	-
mmuLB_IO_30640.1	n267006	Intron Overlapping	chr7	27124480	27130674	-
mmuLB_3UO_62980.1	n267037	3UTR Overlapping	chr16	92603359	92826063	-
mmuLB_5UO_62980.1	n267037	5UTR Overlapping	chr16	92603359	92826063	-
mmuLB_CI_48175.2	n267048	Completely Intronic	chr11	86540890	86543931	-
mmuLB_IO_48175.2	n267048	Intron Overlapping	chr11	86540890	86543931	-
mmuLB_3UO_70130.1	n267052	3UTR Overlapping	chrX	8150280	8151851	+
mmuLB_5UO_70130.1	n267052	5UTR Overlapping	chrX	8150280	8151851	+
mmuLB_IO_70130.1	n267052	Intron Overlapping	chrX	8150280	8151851	+
mmuLB_CI_54531.1	n267070	Completely Intronic	chr13	70606755	70637634	-
mmuLB_IO_54531.1	n267070	Intron Overlapping	chr13	70606755	70637634	-
mmuLB_3UO_49034.1	n267072	3UTR Overlapping	chr11	100843275	100846824	-
mmuLB_IO_49034.1	n267072	Intron Overlapping	chr11	100843275	100846824	-
mmuLB_5UO_26204.1	n267074	5UTR Overlapping	chr6	30138563	30140630	+
mmuLB_CI_26204.1	n267074	Completely Intronic	chr6	30138563	30140630	+
mmuLB_5UO_11339.1	n267103	5UTR Overlapping	chr2	169804964	169811475	+
mmuLB_IO_11339.1	n267103	Intron Overlapping	chr2	169804964	169811475	+
mmuLB_5UO_4952.1	n267126	5UTR Overlapping	chr2	24835101	24919579	-
mmuLB_CI_4952.1	n267126	Completely Intronic	chr2	24835101	24919579	-
mmuLB_5UO_4221.1	n267169	5UTR Overlapping	chr2	3504532	3512743	-
mmuLB_AN_4221.1	n267169	Antisense	chr2	3504532	3512743	-
mmuLB_CI_4221.1	n267169	Completely Intronic	chr2	3504532	3512743	-
mmuLB_5UO_21158.1	n267181	5UTR Overlapping	chr5	3803181	3805181	+
mmuLB_IO_21158.1	n267181	Intron Overlapping	chr5	3803181	3805181	+
mmuLB_CI_17097.1	n267195	Completely Intronic	chr4	59472250	59475576	-
mmuLB_IO_17097.1	n267195	Intron Overlapping	chr4	59472250	59475576	-
mmuLB_AN_3164.1	n267196	Antisense	chr1	160257022	160309115	-
mmuLB_CI_3164.1	n267196	Completely Intronic	chr1	160257022	160309115	-
mmuLB_IO_3164.1	n267196	Intron Overlapping	chr1	160257022	160309115	-
mmuLB_CI_45718.1	n267215	Completely Intronic	chr11	34394008	34394866	-
mmuLB_IO_45718.1	n267215	Intron Overlapping	chr11	34394008	34394866	-
mmuLB_AN_29062.1	n267216	Antisense	chr6	125283465	125285055	+
mmuLB_CI_29062.1	n267216	Completely Intronic	chr6	125283465	125285055	+
mmuLB_CI_16173.1	n267223	Completely Intronic	chr4	34803127	34804654	-
mmuLB_IO_16173.1	n267223	Intron Overlapping	chr4	34803127	34804654	-
mmuLB_3UO_63314.1	n267231	3UTR Overlapping	chr17	7932674	7945887	-
mmuLB_IO_63314.1	n267231	Intron Overlapping	chr17	7932674	7945887	-
mmuLB_CI_62447.1	n267240	Completely Intronic	chr16	62785236	62786766	-
mmuLB_IO_62447.1	n267240	Intron Overlapping	chr16	62785236	62786766	-
mmuLB_3UO_61219.1	n267258	3UTR Overlapping	chr16	20400761	20403769	-
mmuLB_CI_61219.1	n267258	Completely Intronic	chr16	20400761	20403769	-
mmuLB_IO_61219.1	n267258	Intron Overlapping	chr16	20400761	20403769	-
mmuLB_3UO_45704.1	n267279	3UTR Overlapping	chr11	34047084	34090224	+
mmuLB_5UO_45704.1	n267279	5UTR Overlapping	chr11	34047084	34090224	+
mmuLB_5UO_67167.1	n267292	5UTR Overlapping	chr18	46765213	46770108	+
mmuLB_CI_67167.1	n267292	Completely Intronic	chr18	46765213	46770108	+
mmuLB_3UO_50051.1	n267293	3UTR Overlapping	chr11	116357191	116359307	-
mmuLB_AN_50051.1	n267293	Antisense	chr11	116357191	116359307	-
mmuLB_3UO_28827.1	n267315	3UTR Overlapping	chr6	120836216	120889000	+
mmuLB_5UO_28827.1	n267315	5UTR Overlapping	chr6	120836216	120889000	+
mmuLB_AN_28827.1	n267315	Antisense	chr6	120836216	120889000	+
mmuLB_CI_28827.1	n267315	Completely Intronic	chr6	120836216	120889000	+
mmuLB_CI_45956.1	n267318	Completely Intronic	chr11	46447213	46448185	-
mmuLB_IO_45956.1	n267318	Intron Overlapping	chr11	46447213	46448185	-
mmuLB_CI_48100.1	n267326	Completely Intronic	chr11	85216023	85220061	-
mmuLB_IO_48100.1	n267326	Intron Overlapping	chr11	85216023	85220061	-
mmuLB_AN_62705.1	n267336	Antisense	chr16	78561832	78563846	-
mmuLB_CI_62705.1	n267336	Completely Intronic	chr16	78561832	78563846	-
mmuLB_5UO_67883.1	n267338	5UTR Overlapping	chr18	80126317	80127896	-
mmuLB_IO_67883.1	n267338	Intron Overlapping	chr18	80126317	80127896	-
mmuLB_3UO_29199.1	n267352	3UTR Overlapping	chr6	128848043	128890965	-
mmuLB_5UO_29199.1	n267352	5UTR Overlapping	chr6	128848043	128890965	-
mmuLB_5UO_63272.1	n267360	5UTR Overlapping	chr17	6430172	6432639	+
mmuLB_IO_63272.1	n267360	Intron Overlapping	chr17	6430172	6432639	+
mmuLB_CI_57618.1	n267377	Completely Intronic	chr14	75702351	75707951	-
mmuLB_IO_57618.1	n267377	Intron Overlapping	chr14	75702351	75707951	-
mmuLB_CI_39874.1	n267382	Completely Intronic	chr9	72096155	72099396	-
mmuLB_IO_39874.1	n267382	Intron Overlapping	chr9	72096155	72099396	-
mmuLB_CI_47084.2	n267386	Completely Intronic	chr11	69666936	69672317	-
mmuLB_IO_47084.2	n267386	Intron Overlapping	chr11	69666936	69672317	-
mmuLB_CI_8851.1	n267415	Completely Intronic	chr2	119608337	119609374	-
mmuLB_IO_8851.1	n267415	Intron Overlapping	chr2	119608337	119609374	-
mmuLB_5UO_11947.1	n267421	5UTR Overlapping	chr3	5564763	5567186	-
mmuLB_CI_11947.1	n267421	Completely Intronic	chr3	5564763	5567186	-
mmuLB_IO_11947.1	n267421	Intron Overlapping	chr3	5564763	5567186	-
mmuLB_CI_66792.1	n267433	Completely Intronic	chr18	34486852	34490727	-
mmuLB_IO_66792.1	n267433	Intron Overlapping	chr18	34486852	34490727	-
mmuLB_CI_41291.1	n267438	Completely Intronic	chr9	119262622	119264170	-
mmuLB_IO_41291.1	n267438	Intron Overlapping	chr9	119262622	119264170	-
mmuLB_5UO_180.1	n267454	5UTR Overlapping	chr1	12728118	12786639	+
mmuLB_CI_180.1	n267454	Completely Intronic	chr1	12728118	12786639	+
mmuLB_3UO_30632.1	n267466	3UTR Overlapping	chr7	26392267	26403700	-
mmuLB_5UO_30632.2	n267466	5UTR Overlapping	chr7	26392267	26403700	-
mmuLB_CI_30632.2	n267466	Completely Intronic	chr7	26392267	26403700	-
mmuLB_3UO_55034.1	n267470	3UTR Overlapping	chr13	97865840	97876662	-
mmuLB_5UO_55034.1	n267470	5UTR Overlapping	chr13	97865840	97876662	-
mmuLB_AN_29638.1	n267478	Antisense	chr6	147000314	147017445	+
mmuLB_CI_29638.1	n267478	Completely Intronic	chr6	147000314	147017445	+
mmuLB_CI_30513.1	n267529	Completely Intronic	chr7	24205740	24211443	-
mmuLB_IO_30513.1	n267529	Intron Overlapping	chr7	24205740	24211443	-
mmuLB_3UO_4937.1	n267530	3UTR Overlapping	chr2	24547946	24893357	-
mmuLB_5UO_4937.1	n267530	5UTR Overlapping	chr2	24547946	24893357	-
mmuLB_AN_4937.1	n267530	Antisense	chr2	24547946	24893357	-
mmuLB_5UO_25498.1	n267542	5UTR Overlapping	chr5	148711465	148718397	+
mmuLB_IO_25498.1	n267542	Intron Overlapping	chr5	148711465	148718397	+
mmuLB_3UO_58631.1	n267559	3UTR Overlapping	chr15	33083255	33236678	+
mmuLB_5UO_58631.1	n267559	5UTR Overlapping	chr15	33083255	33236678	+
mmuLB_CI_58631.1	n267559	Completely Intronic	chr15	33083255	33236678	+
mmuLB_CI_30849.1	n267582	Completely Intronic	chr7	28920950	28926021	-
mmuLB_IO_30849.1	n267582	Intron Overlapping	chr7	28920950	28926021	-
mmuLB_3UO_1740.1	n267606	3UTR Overlapping	chr1	85105478	85267059	-
mmuLB_5UO_1740.1	n267606	5UTR Overlapping	chr1	85105478	85267059	-
mmuLB_AN_1740.1	n267606	Antisense	chr1	85105478	85267059	-
mmuLB_CI_1740.1	n267606	Completely Intronic	chr1	85105478	85267059	-
mmuLB_5UO_2607.1	n267621	5UTR Overlapping	chr1	134234610	134237619	+
mmuLB_IO_2607.1	n267621	Intron Overlapping	chr1	134234610	134237619	+
mmuLB_3UO_55168.1	n267624	3UTR Overlapping	chr13	103232639	103235332	-
mmuLB_IO_55168.1	n267624	Intron Overlapping	chr13	103232639	103235332	-
mmuLB_3UO_54927.1	n267625	3UTR Overlapping	chr13	94057831	94123974	+
mmuLB_5UO_54927.1	n267625	5UTR Overlapping	chr13	94057831	94123974	+
mmuLB_CI_54927.1	n267625	Completely Intronic	chr13	94057831	94123974	+
mmuLB_5UO_56207.1	n267630	5UTR Overlapping	chr14	31017121	31019014	-
mmuLB_CI_56207.1	n267630	Completely Intronic	chr14	31017121	31019014	-
mmuLB_5UO_28384.1	n267651	5UTR Overlapping	chr6	106119054	106345739	+
mmuLB_CI_28384.1	n267651	Completely Intronic	chr6	106119054	106345739	+
mmuLB_CI_67444.1	n267654	Completely Intronic	chr18	61650973	61665537	-
mmuLB_IO_67444.1	n267654	Intron Overlapping	chr18	61650973	61665537	-
mmuLB_5UO_26140.1	n267675	5UTR Overlapping	chr6	29369188	29371035	+
mmuLB_IO_26140.1	n267675	Intron Overlapping	chr6	29369188	29371035	+
mmuLB_3UO_41899.1	n267677	3UTR Overlapping	chr10	20680142	20682859	-
mmuLB_IO_41899.1	n267677	Intron Overlapping	chr10	20680142	20682859	-
mmuLB_CI_23666.1	n267710	Completely Intronic	chr5	108574190	108575423	-
mmuLB_IO_23666.1	n267710	Intron Overlapping	chr5	108574190	108575423	-
mmuLB_3UO_67570.1	n267725	3UTR Overlapping	chr18	67319412	67321284	+
mmuLB_CI_67570.1	n267725	Completely Intronic	chr18	67319412	67321284	+
mmuLB_3UO_44565.1	n267743	3UTR Overlapping	chr10	128470965	128473386	+
mmuLB_CI_44565.1	n267743	Completely Intronic	chr10	128470965	128473386	+
mmuLB_CI_60045.1	n267752	Completely Intronic	chr15	91149001	91191426	-
mmuLB_IO_60045.1	n267752	Intron Overlapping	chr15	91149001	91191426	-
mmuLB_CI_69341.1	n267753	Completely Intronic	chr19	40869615	40873483	-
mmuLB_IO_69341.1	n267753	Intron Overlapping	chr19	40869615	40873483	-
mmuLB_5UO_68808.1	n267756	5UTR Overlapping	chr19	20492714	20556412	+
mmuLB_IO_68808.1	n267756	Intron Overlapping	chr19	20492714	20556412	+
mmuLB_3UO_38832.1	n267757	3UTR Overlapping	chr9	43993987	44000673	+
mmuLB_CI_38832.1	n267757	Completely Intronic	chr9	43993987	44000673	+
mmuLB_5UO_13499.1	n267761	5UTR Overlapping	chr3	89030584	89031661	+
mmuLB_IO_13499.1	n267761	Intron Overlapping	chr3	89030584	89031661	+
mmuLB_5UO_63785.1	n267777	5UTR Overlapping	chr17	24104009	24141556	-
mmuLB_CI_63785.1	n267777	Completely Intronic	chr17	24104009	24141556	-
mmuLB_3UO_67596.1	n267784	3UTR Overlapping	chr18	67724341	67726499	+
mmuLB_CI_67596.1	n267784	Completely Intronic	chr18	67724341	67726499	+
mmuLB_5UO_63682.1	n267791	5UTR Overlapping	chr17	21571704	21583077	+
mmuLB_IO_63682.1	n267791	Intron Overlapping	chr17	21571704	21583077	+
mmuLB_CI_27236.1	n267839	Completely Intronic	chr6	56941840	56944824	-
mmuLB_IO_27236.1	n267839	Intron Overlapping	chr6	56941840	56944824	-
mmuLB_CI_17411.1	n267845	Completely Intronic	chr4	76421008	76426550	-
mmuLB_IO_17411.1	n267845	Intron Overlapping	chr4	76421008	76426550	-
mmuLB_5UO_66711.1	n267848	5UTR Overlapping	chr18	31759825	31777524	+
mmuLB_IO_66711.1	n267848	Intron Overlapping	chr18	31759825	31777524	+
mmuLB_AN_44686.1	n267865	Antisense	chr11	3341842	3344178	-
mmuLB_CI_44686.1	n267865	Completely Intronic	chr11	3341842	3344178	-
mmuLB_3UO_48013.1	n267873	3UTR Overlapping	chr11	83582083	83602071	+
mmuLB_5UO_48013.1	n267873	5UTR Overlapping	chr11	83582083	83602071	+
mmuLB_CI_48013.1	n267873	Completely Intronic	chr11	83582083	83602071	+
mmuLB_CI_45569.1	n267875	Completely Intronic	chr11	30228799	30231668	-
mmuLB_IO_45569.1	n267875	Intron Overlapping	chr11	30228799	30231668	-
mmuLB_CI_17064.1	n267884	Completely Intronic	chr4	58797251	58799675	-
mmuLB_IO_17064.1	n267884	Intron Overlapping	chr4	58797251	58799675	-
mmuLB_3UO_27396.1	n267886	3UTR Overlapping	chr6	67036654	67080139	+
mmuLB_5UO_27396.1	n267886	5UTR Overlapping	chr6	67036654	67080139	+
mmuLB_CI_27396.1	n267886	Completely Intronic	chr6	67036654	67080139	+
mmuLB_CI_71531.1	n267888	Completely Intronic	chrX	78483092	78488220	-
mmuLB_IO_71531.1	n267888	Intron Overlapping	chrX	78483092	78488220	-
mmuLB_3UO_26047.1	n267890	3UTR Overlapping	chr6	21985907	22067687	+
mmuLB_5UO_26047.1	n267890	5UTR Overlapping	chr6	21985907	22067687	+
mmuLB_IO_26047.1	n267890	Intron Overlapping	chr6	21985907	22067687	+
mmuLB_5UO_30864.1	n267911	5UTR Overlapping	chr7	29165922	29169841	-
mmuLB_CI_30864.1	n267911	Completely Intronic	chr7	29165922	29169841	-
mmuLB_CI_44535.1	n267922	Completely Intronic	chr10	128172634	128174203	-
mmuLB_IO_44535.1	n267922	Intron Overlapping	chr10	128172634	128174203	-
mmuLB_5UO_57536.1	n267928	5UTR Overlapping	chr14	72631257	72633097	-
mmuLB_CI_57536.1	n267928	Completely Intronic	chr14	72631257	72633097	-
mmuLB_IO_57536.1	n267928	Intron Overlapping	chr14	72631257	72633097	-
mmuLB_CI_68742.1	n267946	Completely Intronic	chr19	16612517	16614863	-
mmuLB_IO_68742.1	n267946	Intron Overlapping	chr19	16612517	16614863	-
mmuLB_5UO_60965.1	n267953	5UTR Overlapping	chr16	16824824	16829307	-
mmuLB_CI_60965.1	n267953	Completely Intronic	chr16	16824824	16829307	-
mmuLB_5UO_32218.1	n267963	5UTR Overlapping	chr7	73314002	73375739	-
mmuLB_IO_32218.1	n267963	Intron Overlapping	chr7	73314002	73375739	-
mmuLB_CI_48170.1	n267983	Completely Intronic	chr11	86505633	86507695	-
mmuLB_IO_48170.1	n267983	Intron Overlapping	chr11	86505633	86507695	-
mmuLB_3UO_51062.1	n267984	3UTR Overlapping	chr12	34434312	34906979	-
mmuLB_5UO_51062.1	n267984	5UTR Overlapping	chr12	34434312	34906979	-
mmuLB_AN_51062.1	n267984	Antisense	chr12	34434312	34906979	-
mmuLB_3UO_3492.1	n267999	3UTR Overlapping	chr1	170372667	170589849	-
mmuLB_5UO_3492.1	n267999	5UTR Overlapping	chr1	170372667	170589849	-
mmuLB_AN_3492.1	n267999	Antisense	chr1	170372667	170589849	-
mmuLB_3UO_13234.1	n268000	3UTR Overlapping	chr3	84030314	84040128	-
mmuLB_5UO_13234.1	n268000	5UTR Overlapping	chr3	84030314	84040128	-
mmuLB_3UO_7017.1	n268002	3UTR Overlapping	chr2	69956552	69960222	+
mmuLB_5UO_7017.1	n268002	5UTR Overlapping	chr2	69956552	69960222	+
mmuLB_CI_7017.1	n268002	Completely Intronic	chr2	69956552	69960222	+
mmuLB_CI_27692.1	n268007	Completely Intronic	chr6	83423614	83425730	-
mmuLB_IO_27692.1	n268007	Intron Overlapping	chr6	83423614	83425730	-
mmuLB_5UO_11948.1	n268026	5UTR Overlapping	chr3	5572602	5576099	-
mmuLB_CI_11948.1	n268026	Completely Intronic	chr3	5572602	5576099	-
mmuLB_AN_61761.1	n268027	Antisense	chr16	34952025	34958864	-
mmuLB_CI_61761.1	n268027	Completely Intronic	chr16	34952025	34958864	-
mmuLB_5UO_68033.1	n268035	5UTR Overlapping	chr19	3388884	3391325	+
mmuLB_IO_68033.1	n268035	Intron Overlapping	chr19	3388884	3391325	+
mmuLB_3UO_67998.1	n268036	3UTR Overlapping	chr18	88688066	88894339	-
mmuLB_5UO_67998.1	n268036	5UTR Overlapping	chr18	88688066	88894339	-
mmuLB_AN_67998.1	n268036	Antisense	chr18	88688066	88894339	-
mmuLB_3UO_60492.1	n268037	3UTR Overlapping	chr15	102707586	102722131	-
mmuLB_IO_60492.1	n268037	Intron Overlapping	chr15	102707586	102722131	-
mmuLB_5UO_60222.1	n268041	5UTR Overlapping	chr15	98000825	98004674	-
mmuLB_CI_60222.1	n268041	Completely Intronic	chr15	98000825	98004674	-
mmuLB_CI_28973.1	n268042	Completely Intronic	chr6	124813463	124814154	-
mmuLB_IO_28973.1	n268042	Intron Overlapping	chr6	124813463	124814154	-
mmuLB_5UO_52308.2	n268047	5UTR Overlapping	chr12	99448771	99563582	-
mmuLB_AN_52308.2	n268047	Antisense	chr12	99448771	99563582	-
mmuLB_CI_52308.2	n268047	Completely Intronic	chr12	99448771	99563582	-
mmuLB_CI_15769.1	n268063	Completely Intronic	chr4	16002543	16013821	-
mmuLB_IO_15769.1	n268063	Intron Overlapping	chr4	16002543	16013821	-
mmuLB_5UO_34782.1	n268066	5UTR Overlapping	chr8	4166566	4186880	+
mmuLB_IO_34782.1	n268066	Intron Overlapping	chr8	4166566	4186880	+
mmuLB_CI_14378.1	n268093	Completely Intronic	chr3	107671735	107696505	-
mmuLB_IO_14378.1	n268093	Intron Overlapping	chr3	107671735	107696505	-
mmuLB_5UO_57461.1	n268098	5UTR Overlapping	chr14	69804662	69805545	-
mmuLB_CI_57461.1	n268098	Completely Intronic	chr14	69804662	69805545	-
mmuLB_CI_43090.1	n268109	Completely Intronic	chr10	76911853	76913615	-
mmuLB_IO_43090.1	n268109	Intron Overlapping	chr10	76911853	76913615	-
mmuLB_3UO_449.1	n268115	3UTR Overlapping	chr1	33795174	33797854	-
mmuLB_IO_449.1	n268115	Intron Overlapping	chr1	33795174	33797854	-
mmuLB_5UO_73097.1	n268127	5UTR Overlapping	chrX	152052780	152055705	+
mmuLB_CI_73097.1	n268127	Completely Intronic	chrX	152052780	152055705	+
mmuLB_IO_73097.1	n268127	Intron Overlapping	chrX	152052780	152055705	+
mmuLB_3UO_3273.1	n268131	3UTR Overlapping	chr1	162218837	162222773	+
mmuLB_5UO_3273.1	n268131	5UTR Overlapping	chr1	162218837	162222773	+
mmuLB_AN_3273.1	n268131	Antisense	chr1	162218837	162222773	+
mmuLB_CI_3273.1	n268131	Completely Intronic	chr1	162218837	162222773	+
mmuLB_CI_12994.1	n268132	Completely Intronic	chr3	66147368	66151049	-
mmuLB_IO_12994.1	n268132	Intron Overlapping	chr3	66147368	66151049	-
mmuLB_5UO_57467.1	n268151	5UTR Overlapping	chr14	70153324	70158689	+
mmuLB_IO_57467.1	n268151	Intron Overlapping	chr14	70153324	70158689	+
mmuLB_CI_16170.1	n268154	Completely Intronic	chr4	34771362	34775040	-
mmuLB_IO_16170.1	n268154	Intron Overlapping	chr4	34771362	34775040	-
mmuLB_CI_2995.1	n268169	Completely Intronic	chr1	153283849	153287190	-
mmuLB_IO_2995.1	n268169	Intron Overlapping	chr1	153283849	153287190	-
mmuLB_5UO_15790.1	n268177	5UTR Overlapping	chr4	17853592	18054699	+
mmuLB_IO_15790.1	n268177	Intron Overlapping	chr4	17853592	18054699	+
mmuLB_CI_36754.1	n268188	Completely Intronic	chr8	85812664	85817105	-
mmuLB_IO_36754.1	n268188	Intron Overlapping	chr8	85812664	85817105	-
mmuLB_5UO_29029.1	n268201	5UTR Overlapping	chr6	125145243	125161776	+
mmuLB_IO_29029.1	n268201	Intron Overlapping	chr6	125145243	125161776	+
mmuLB_5UO_49171.1	n268204	5UTR Overlapping	chr11	102030267	102035084	-
mmuLB_CI_49171.1	n268204	Completely Intronic	chr11	102030267	102035084	-
mmuLB_AN_63384.1	n268212	Antisense	chr17	10299776	10302221	-
mmuLB_CI_63384.1	n268212	Completely Intronic	chr17	10299776	10302221	-
mmuLB_CI_28716.1	n268222	Completely Intronic	chr6	118444799	118455462	-
mmuLB_IO_28716.1	n268222	Intron Overlapping	chr6	118444799	118455462	-
mmuLB_3UO_29972.1	n268239	3UTR Overlapping	chr7	6721932	6730419	-
mmuLB_IO_29972.1	n268239	Intron Overlapping	chr7	6721932	6730419	-
mmuLB_3UO_22902.1	n268247	3UTR Overlapping	chr5	76529327	76539735	+
mmuLB_CI_22902.1	n268247	Completely Intronic	chr5	76529327	76539735	+
mmuLB_CI_59123.1	n268252	Completely Intronic	chr15	64118003	64119990	-
mmuLB_IO_59123.1	n268252	Intron Overlapping	chr15	64118003	64119990	-
mmuLB_3UO_67589.1	n268253	3UTR Overlapping	chr18	67512839	67516757	-
mmuLB_CI_67589.1	n268253	Completely Intronic	chr18	67512839	67516757	-
mmuLB_IO_67589.1	n268253	Intron Overlapping	chr18	67512839	67516757	-
mmuLB_3UO_2928.1	n268256	3UTR Overlapping	chr1	150625298	150783499	+
mmuLB_AN_2928.1	n268256	Antisense	chr1	150625298	150783499	+
mmuLB_CI_2928.1	n268256	Completely Intronic	chr1	150625298	150783499	+
mmuLB_3UO_15530.1	n268282	3UTR Overlapping	chr4	6760856	6762692	-
mmuLB_IO_15530.1	n268282	Intron Overlapping	chr4	6760856	6762692	-
mmuLB_CI_16995.1	n268284	Completely Intronic	chr4	56876014	56878557	-
mmuLB_IO_16995.1	n268284	Intron Overlapping	chr4	56876014	56878557	-
mmuLB_5UO_68346.1	n268352	5UTR Overlapping	chr19	6125138	6128166	-
mmuLB_CI_68346.1	n268352	Completely Intronic	chr19	6125138	6128166	-
mmuLB_5UO_51919.1	n268375	5UTR Overlapping	chr12	82660308	82662919	+
mmuLB_IO_51919.1	n268375	Intron Overlapping	chr12	82660308	82662919	+
mmuLB_CI_40101.1	n268411	Completely Intronic	chr9	77540515	77544072	-
mmuLB_IO_40101.1	n268411	Intron Overlapping	chr9	77540515	77544072	-
mmuLB_3UO_13262.1	n268452	3UTR Overlapping	chr3	84745165	84792836	+
mmuLB_5UO_13262.1	n268452	5UTR Overlapping	chr3	84745165	84792836	+
mmuLB_AN_13262.1	n268452	Antisense	chr3	84745165	84792836	+
mmuLB_CI_23320.1	n268468	Completely Intronic	chr5	99958425	99963827	-
mmuLB_IO_23320.1	n268468	Intron Overlapping	chr5	99958425	99963827	-
mmuLB_3UO_42526.1	n268494	3UTR Overlapping	chr10	56377448	56402513	+
mmuLB_5UO_42526.1	n268494	5UTR Overlapping	chr10	56377448	56402513	+
mmuLB_CI_58676.1	n268521	Completely Intronic	chr15	34649218	34678743	-
mmuLB_IO_58676.1	n268521	Intron Overlapping	chr15	34649218	34678743	-
mmuLB_CI_33456.1	n268579	Completely Intronic	chr7	113044254	113046607	-
mmuLB_IO_33456.1	n268579	Intron Overlapping	chr7	113044254	113046607	-
mmuLB_3UO_68652.1	n268594	3UTR Overlapping	chr19	11482619	11484166	+
mmuLB_CI_68652.1	n268594	Completely Intronic	chr19	11482619	11484166	+
mmuLB_3UO_50291.1	n268598	3UTR Overlapping	chr11	119602994	119782281	+
mmuLB_5UO_50291.1	n268598	5UTR Overlapping	chr11	119602994	119782281	+
mmuLB_AN_50291.1	n268598	Antisense	chr11	119602994	119782281	+
mmuLB_IO_50291.1	n268598	Intron Overlapping	chr11	119602994	119782281	+
mmuLB_5UO_62306.1	n268617	5UTR Overlapping	chr16	52449581	52452995	-
mmuLB_CI_62306.1	n268617	Completely Intronic	chr16	52449581	52452995	-
mmuLB_3UO_21264.1	n268644	3UTR Overlapping	chr5	9100744	9158010	+
mmuLB_5UO_21264.1	n268644	5UTR Overlapping	chr5	9100744	9158010	+
mmuLB_CI_63062.1	n268664	Completely Intronic	chr16	95183638	95259702	-
mmuLB_IO_63062.1	n268664	Intron Overlapping	chr16	95183638	95259702	-
mmuLB_3UO_3035.1	n268673	3UTR Overlapping	chr1	155282182	155309642	-
mmuLB_IO_3035.1	n268673	Intron Overlapping	chr1	155282182	155309642	-
mmuLB_3UO_71989.1	n268705	3UTR Overlapping	chrX	101849384	101949635	+
mmuLB_5UO_71989.1	n268705	5UTR Overlapping	chrX	101849384	101949635	+
mmuLB_CI_71989.1	n268705	Completely Intronic	chrX	101849384	101949635	+
mmuLB_CI_65482.1	n268710	Completely Intronic	chr17	55861472	55862638	-
mmuLB_IO_65482.1	n268710	Intron Overlapping	chr17	55861472	55862638	-
mmuLB_3UO_13302.1	n268717	3UTR Overlapping	chr3	86322151	86323380	+
mmuLB_CI_13302.1	n268717	Completely Intronic	chr3	86322151	86323380	+
mmuLB_CI_69814.1	n268721	Completely Intronic	chr19	57080336	57092221	-
mmuLB_IO_69814.1	n268721	Intron Overlapping	chr19	57080336	57092221	-
mmuLB_CI_58255.1	n268726	Completely Intronic	chr15	4024917	4027406	-
mmuLB_IO_58255.1	n268726	Intron Overlapping	chr15	4024917	4027406	-
mmuLB_5UO_17053.1	n268737	5UTR Overlapping	chr4	58178102	58206635	-
mmuLB_CI_17053.1	n268737	Completely Intronic	chr4	58178102	58206635	-
mmuLB_3UO_40900.1	n268756	3UTR Overlapping	chr9	108010975	108338234	+
mmuLB_5UO_40900.1	n268756	5UTR Overlapping	chr9	108010975	108338234	+
mmuLB_AN_40900.1	n268756	Antisense	chr9	108010975	108338234	+
mmuLB_CI_40900.1	n268756	Completely Intronic	chr9	108010975	108338234	+
mmuLB_3UO_51678.1	n268773	3UTR Overlapping	chr12	75308672	75376807	+
mmuLB_5UO_51678.1	n268773	5UTR Overlapping	chr12	75308672	75376807	+
mmuLB_3UO_59481.1	n268781	3UTR Overlapping	chr15	77918543	77920322	-
mmuLB_IO_59481.1	n268781	Intron Overlapping	chr15	77918543	77920322	-
mmuLB_3UO_71815.1	n268784	3UTR Overlapping	chrX	96096096	96151959	+
mmuLB_AN_71815.1	n268784	Antisense	chrX	96096096	96151959	+
mmuLB_CI_71815.1	n268784	Completely Intronic	chrX	96096096	96151959	+
mmuLB_5UO_9717.1	n268809	5UTR Overlapping	chr2	132559007	132561191	-
mmuLB_CI_9717.1	n268809	Completely Intronic	chr2	132559007	132561191	-
mmuLB_3UO_55039.1	n268821	3UTR Overlapping	chr13	98075913	98077468	-
mmuLB_CI_55039.1	n268821	Completely Intronic	chr13	98075913	98077468	-
mmuLB_IO_55039.1	n268821	Intron Overlapping	chr13	98075913	98077468	-
mmuLB_CI_49536.1	n268827	Completely Intronic	chr11	106596497	106598518	-
mmuLB_IO_49536.1	n268827	Intron Overlapping	chr11	106596497	106598518	-
mmuLB_CI_62756.1	n268834	Completely Intronic	chr16	85012677	85014748	-
mmuLB_IO_62756.1	n268834	Intron Overlapping	chr16	85012677	85014748	-
mmuLB_5UO_1674.1	n268838	5UTR Overlapping	chr1	82586920	82642853	+
mmuLB_AN_1674.1	n268838	Antisense	chr1	82586920	82642853	+
mmuLB_5UO_61172.1	n268877	5UTR Overlapping	chr16	19704776	19706317	-
mmuLB_CI_61172.1	n268877	Completely Intronic	chr16	19704776	19706317	-
mmuLB_5UO_52992.1	n268889	5UTR Overlapping	chr13	4059571	4061023	+
mmuLB_IO_52992.1	n268889	Intron Overlapping	chr13	4059571	4061023	+
mmuLB_5UO_18909.1	n268901	5UTR Overlapping	chr4	119539706	119562910	+
mmuLB_AN_18909.1	n268901	Antisense	chr4	119539706	119562910	+
mmuLB_CI_41658.1	n268916	Completely Intronic	chr10	9058819	9061526	-
mmuLB_IO_41658.1	n268916	Intron Overlapping	chr10	9058819	9061526	-
mmuLB_CI_13838.1	n268924	Completely Intronic	chr3	95275484	95283401	-
mmuLB_IO_13838.1	n268924	Intron Overlapping	chr3	95275484	95283401	-
mmuLB_3UO_47061.1	n268929	3UTR Overlapping	chr11	69580380	69589821	+
mmuLB_5UO_47061.1	n268929	5UTR Overlapping	chr11	69580380	69589821	+
mmuLB_AN_47061.1	n268929	Antisense	chr11	69580380	69589821	+
mmuLB_3UO_5490.1	n268932	3UTR Overlapping	chr2	29797758	29896014	+
mmuLB_CI_5490.1	n268932	Completely Intronic	chr2	29797758	29896014	+
mmuLB_5UO_68810.1	n268942	5UTR Overlapping	chr19	20492731	20566853	+
mmuLB_IO_68810.1	n268942	Intron Overlapping	chr19	20492731	20566853	+
mmuLB_3UO_28828.1	n268944	3UTR Overlapping	chr6	120838489	120847280	+
mmuLB_AN_28828.1	n268944	Antisense	chr6	120838489	120847280	+
mmuLB_CI_28828.1	n268944	Completely Intronic	chr6	120838489	120847280	+
mmuLB_CI_1719.1	n268950	Completely Intronic	chr1	84728606	84730668	-
mmuLB_IO_1719.1	n268950	Intron Overlapping	chr1	84728606	84730668	-
mmuLB_3UO_9288.1	n268975	3UTR Overlapping	chr2	126761625	126763107	+
mmuLB_CI_9288.1	n268975	Completely Intronic	chr2	126761625	126763107	+
mmuLB_5UO_52704.1	n268984	5UTR Overlapping	chr12	109657287	109659130	+
mmuLB_IO_52704.1	n268984	Intron Overlapping	chr12	109657287	109659130	+
mmuLB_5UO_61071.1	n269007	5UTR Overlapping	chr16	17759662	17779206	+
mmuLB_CI_61071.1	n269007	Completely Intronic	chr16	17759662	17779206	+
mmuLB_3UO_56028.1	n269013	3UTR Overlapping	chr14	25257524	25457798	-
mmuLB_5UO_56028.1	n269013	5UTR Overlapping	chr14	25257524	25457798	-
mmuLB_AN_56028.1	n269013	Antisense	chr14	25257524	25457798	-
mmuLB_5UO_53930.1	n269019	5UTR Overlapping	chr13	48487648	48513436	-
mmuLB_CI_53930.1	n269019	Completely Intronic	chr13	48487648	48513436	-
mmuLB_IO_53930.1	n269019	Intron Overlapping	chr13	48487648	48513436	-
mmuLB_3UO_43382.1	n269027	3UTR Overlapping	chr10	81206084	81230819	-
mmuLB_5UO_43382.1	n269027	5UTR Overlapping	chr10	81206084	81230819	-
mmuLB_CI_43382.1	n269027	Completely Intronic	chr10	81206084	81230819	-
mmuLB_5UO_67669.1	n269041	5UTR Overlapping	chr18	69885223	69910724	-
mmuLB_CI_67669.1	n269041	Completely Intronic	chr18	69885223	69910724	-
mmuLB_CI_16741.1	n269043	Completely Intronic	chr4	46372923	46373429	-
mmuLB_IO_16741.1	n269043	Intron Overlapping	chr4	46372923	46373429	-
mmuLB_3UO_42010.1	n269047	3UTR Overlapping	chr10	25130454	25200130	-
mmuLB_AN_42010.1	n269047	Antisense	chr10	25130454	25200130	-
mmuLB_IO_42010.1	n269047	Intron Overlapping	chr10	25130454	25200130	-
mmuLB_3UO_61529.1	n269068	3UTR Overlapping	chr16	30510114	30513109	-
mmuLB_CI_61529.1	n269068	Completely Intronic	chr16	30510114	30513109	-
mmuLB_CI_28724.1	n269076	Completely Intronic	chr6	118702216	118707147	-
mmuLB_IO_28724.1	n269076	Intron Overlapping	chr6	118702216	118707147	-
mmuLB_CI_8074.1	n269112	Completely Intronic	chr2	93950571	93952152	-
mmuLB_IO_8074.1	n269112	Intron Overlapping	chr2	93950571	93952152	-
mmuLB_5UO_65597.1	n269115	5UTR Overlapping	chr17	63149027	63152279	-
mmuLB_CI_65597.1	n269115	Completely Intronic	chr17	63149027	63152279	-
mmuLB_CI_10911.1	n269125	Completely Intronic	chr2	161781477	161781933	-
mmuLB_IO_10911.1	n269125	Intron Overlapping	chr2	161781477	161781933	-
mmuLB_5UO_61.1	n269129	5UTR Overlapping	chr1	6762384	6764161	+
mmuLB_CI_61.1	n269129	Completely Intronic	chr1	6762384	6764161	+
mmuLB_IO_61.1	n269129	Intron Overlapping	chr1	6762384	6764161	+
mmuLB_3UO_3274.1	n269166	3UTR Overlapping	chr1	162219795	162223010	+
mmuLB_5UO_3274.1	n269166	5UTR Overlapping	chr1	162219795	162223010	+
mmuLB_AN_3274.1	n269166	Antisense	chr1	162219795	162223010	+
mmuLB_5UO_69194.1	n269173	5UTR Overlapping	chr19	34474832	34481546	+
mmuLB_IO_69194.1	n269173	Intron Overlapping	chr19	34474832	34481546	+
mmuLB_AN_48031.1	n269221	Antisense	chr11	83774419	83786841	+
mmuLB_CI_48031.1	n269221	Completely Intronic	chr11	83774419	83786841	+
mmuLB_3UO_69404.1	n269227	3UTR Overlapping	chr19	42192197	42194567	+
mmuLB_CI_69404.1	n269227	Completely Intronic	chr19	42192197	42194567	+
mmuLB_5UO_38109.1	n269271	5UTR Overlapping	chr9	8544144	8545663	+
mmuLB_IO_38109.1	n269271	Intron Overlapping	chr9	8544144	8545663	+
mmuLB_3UO_58302.1	n269289	3UTR Overlapping	chr15	6712631	6718095	+
mmuLB_CI_58302.1	n269289	Completely Intronic	chr15	6712631	6718095	+
mmuLB_CI_28723.1	n269304	Completely Intronic	chr6	118587239	118591528	-
mmuLB_IO_28723.1	n269304	Intron Overlapping	chr6	118587239	118591528	-
mmuLB_CI_6680.1	n269315	Completely Intronic	chr2	60035104	60038504	-
mmuLB_IO_6680.1	n269315	Intron Overlapping	chr2	60035104	60038504	-
mmuLB_3UO_51576.1	n269322	3UTR Overlapping	chr12	71507591	71766028	-
mmuLB_5UO_51576.1	n269322	5UTR Overlapping	chr12	71507591	71766028	-
mmuLB_AN_51576.1	n269322	Antisense	chr12	71507591	71766028	-
mmuLB_CI_58400.1	n269331	Completely Intronic	chr15	10584219	10587688	-
mmuLB_IO_58400.1	n269331	Intron Overlapping	chr15	10584219	10587688	-
mmuLB_AN_44696.1	n269349	Antisense	chr11	3386738	3389343	-
mmuLB_CI_44696.1	n269349	Completely Intronic	chr11	3386738	3389343	-
mmuLB_CI_88.1	n269361	Completely Intronic	chr1	8602834	8606072	-
mmuLB_IO_88.1	n269361	Intron Overlapping	chr1	8602834	8606072	-
mmuLB_3UO_52657.1	n269365	3UTR Overlapping	chr12	109553886	109557344	+
mmuLB_CI_52657.1	n269365	Completely Intronic	chr12	109553886	109557344	+
mmuLB_CI_66952.2	n269375	Completely Intronic	chr18	37655906	37659137	+
mmuLB_IO_66952.2	n269375	Intron Overlapping	chr18	37655906	37659137	+
mmuLB_3UO_47254.1	n269397	3UTR Overlapping	chr11	70848634	70851363	+
mmuLB_AN_47254.1	n269397	Antisense	chr11	70848634	70851363	+
mmuLB_CI_47254.1	n269397	Completely Intronic	chr11	70848634	70851363	+
mmuLB_5UO_61419.1	n269416	5UTR Overlapping	chr16	24393539	24763057	+
mmuLB_AN_61419.1	n269416	Antisense	chr16	24393539	24763057	+
mmuLB_CI_61419.1	n269416	Completely Intronic	chr16	24393539	24763057	+
mmuLB_5UO_59187.1	n269432	5UTR Overlapping	chr15	67127439	67176768	-
mmuLB_CI_59187.1	n269432	Completely Intronic	chr15	67127439	67176768	-
mmuLB_CI_46749.1	n269436	Completely Intronic	chr11	62533219	62536446	-
mmuLB_IO_46749.1	n269436	Intron Overlapping	chr11	62533219	62536446	-
mmuLB_5UO_26054.1	n269438	5UTR Overlapping	chr6	22036707	22039907	+
mmuLB_IO_26054.1	n269438	Intron Overlapping	chr6	22036707	22039907	+
mmuLB_5UO_10971.1	n269469	5UTR Overlapping	chr2	163665950	163668595	+
mmuLB_AN_10971.1	n269469	Antisense	chr2	163665950	163668595	+
mmuLB_IO_10971.1	n269469	Intron Overlapping	chr2	163665950	163668595	+
mmuLB_5UO_17417.1	n269472	5UTR Overlapping	chr4	76593550	78211739	-
mmuLB_CI_17417.1	n269472	Completely Intronic	chr4	76593550	78211739	-
mmuLB_3UO_19025.1	n269482	3UTR Overlapping	chr4	123633929	123636845	-
mmuLB_IO_19025.1	n269482	Intron Overlapping	chr4	123633929	123636845	-
mmuLB_CI_41641.1	n269488	Completely Intronic	chr10	7923662	7925820	-
mmuLB_IO_41641.1	n269488	Intron Overlapping	chr10	7923662	7925820	-
mmuLB_CI_54265.1	n269498	Completely Intronic	chr13	59539087	59541606	-
mmuLB_IO_54265.1	n269498	Intron Overlapping	chr13	59539087	59541606	-
mmuLB_CI_68310.1	n269505	Completely Intronic	chr19	5982449	5985738	-
mmuLB_IO_68310.1	n269505	Intron Overlapping	chr19	5982449	5985738	-
mmuLB_3UO_53169.1	n269545	3UTR Overlapping	chr13	14432264	14523150	-
mmuLB_5UO_53169.1	n269545	5UTR Overlapping	chr13	14432264	14523150	-
mmuLB_AN_53169.1	n269545	Antisense	chr13	14432264	14523150	-
mmuLB_3UO_68869.1	n269583	3UTR Overlapping	chr19	22692600	22700307	+
mmuLB_CI_68869.1	n269583	Completely Intronic	chr19	22692600	22700307	+
mmuLB_CI_34918.1	n269593	Completely Intronic	chr8	11245001	11245605	-
mmuLB_IO_34918.1	n269593	Intron Overlapping	chr8	11245001	11245605	-
mmuLB_3UO_54077.1	n269596	3UTR Overlapping	chr13	54309904	54399334	-
mmuLB_5UO_54077.1	n269596	5UTR Overlapping	chr13	54309904	54399334	-
mmuLB_5UO_25931.1	n269608	5UTR Overlapping	chr6	15720693	15800843	+
mmuLB_IO_25931.1	n269608	Intron Overlapping	chr6	15720693	15800843	+
mmuLB_3UO_27042.1	n269623	3UTR Overlapping	chr6	51909746	51911201	-
mmuLB_CI_27042.1	n269623	Completely Intronic	chr6	51909746	51911201	-
mmuLB_IO_27042.1	n269623	Intron Overlapping	chr6	51909746	51911201	-
mmuLB_CI_68034.1	n269625	Completely Intronic	chr19	3483985	3487120	-
mmuLB_IO_68034.1	n269625	Intron Overlapping	chr19	3483985	3487120	-
mmuLB_5UO_40739.1	n269647	5UTR Overlapping	chr9	105469106	105495105	-
mmuLB_AN_40739.1	n269647	Antisense	chr9	105469106	105495105	-
mmuLB_CI_40739.1	n269647	Completely Intronic	chr9	105469106	105495105	-
mmuLB_5UO_53624.1	n269651	5UTR Overlapping	chr13	32099226	32338585	-
mmuLB_CI_53624.1	n269651	Completely Intronic	chr13	32099226	32338585	-
mmuLB_CI_20294.1	n269654	Completely Intronic	chr4	142339844	142341532	-
mmuLB_IO_20294.1	n269654	Intron Overlapping	chr4	142339844	142341532	-
mmuLB_3UO_16906.1	n269711	3UTR Overlapping	chr4	53533276	53537464	+
mmuLB_CI_16906.1	n269711	Completely Intronic	chr4	53533276	53537464	+
mmuLB_3UO_39294.1	n269768	3UTR Overlapping	chr9	57057202	57071956	-
mmuLB_IO_39294.1	n269768	Intron Overlapping	chr9	57057202	57071956	-
mmuLB_3UO_43058.1	n269793	3UTR Overlapping	chr10	76295241	76345232	-
mmuLB_5UO_43058.1	n269793	5UTR Overlapping	chr10	76295241	76345232	-
mmuLB_CI_43058.1	n269793	Completely Intronic	chr10	76295241	76345232	-
mmuLB_3UO_40742.1	n269800	3UTR Overlapping	chr9	105520001	105521414	-
mmuLB_CI_40742.1	n269800	Completely Intronic	chr9	105520001	105521414	-
mmuLB_IO_40742.1	n269800	Intron Overlapping	chr9	105520001	105521414	-
mmuLB_CI_28252.1	n269805	Completely Intronic	chr6	97248430	97252692	-
mmuLB_IO_28252.1	n269805	Intron Overlapping	chr6	97248430	97252692	-
mmuLB_3UO_5860.1	n269833	3UTR Overlapping	chr2	32727705	32755512	+
mmuLB_5UO_5860.1	n269833	5UTR Overlapping	chr2	32727705	32755512	+
mmuLB_CI_5860.1	n269833	Completely Intronic	chr2	32727705	32755512	+
mmuLB_CI_73399.1	n269842	Completely Intronic	chrX	164233094	164234812	-
mmuLB_IO_73399.1	n269842	Intron Overlapping	chrX	164233094	164234812	-
mmuLB_3UO_68071.1	n269888	3UTR Overlapping	chr19	4003320	4007004	+
mmuLB_5UO_68071.1	n269888	5UTR Overlapping	chr19	4003320	4007004	+
mmuLB_3UO_43031.1	n269919	3UTR Overlapping	chr10	75589381	75609657	+
mmuLB_5UO_43031.1	n269919	5UTR Overlapping	chr10	75589381	75609657	+
mmuLB_CI_43031.1	n269919	Completely Intronic	chr10	75589381	75609657	+
mmuLB_5UO_48369.1	n269920	5UTR Overlapping	chr11	90134841	90143624	-
mmuLB_CI_48369.1	n269920	Completely Intronic	chr11	90134841	90143624	-
mmuLB_AN_14715.1	n269930	Antisense	chr3	123190134	123192762	-
mmuLB_CI_14715.1	n269930	Completely Intronic	chr3	123190134	123192762	-
mmuLB_3UO_36750.2	n269943	3UTR Overlapping	chr8	85730815	85765095	+
mmuLB_5UO_36750.2	n269943	5UTR Overlapping	chr8	85730815	85765095	+
mmuLB_CI_36750.2	n269943	Completely Intronic	chr8	85730815	85765095	+
mmuLB_CI_64427.1	n269958	Completely Intronic	chr17	32769987	32773663	-
mmuLB_IO_64427.1	n269958	Intron Overlapping	chr17	32769987	32773663	-
mmuLB_5UO_62139.1	n269981	5UTR Overlapping	chr16	45154673	45158600	-
mmuLB_CI_62139.1	n269981	Completely Intronic	chr16	45154673	45158600	-
mmuLB_3UO_16998.1	n269988	3UTR Overlapping	chr4	56885615	56947424	-
mmuLB_5UO_16998.1	n269988	5UTR Overlapping	chr4	56885615	56947424	-
mmuLB_CI_16998.1	n269988	Completely Intronic	chr4	56885615	56947424	-
mmuLB_3UO_56344.1	n269996	3UTR Overlapping	chr14	33406870	33447157	-
mmuLB_AN_56344.1	n269996	Antisense	chr14	33406870	33447157	-
mmuLB_IO_56344.1	n269996	Intron Overlapping	chr14	33406870	33447157	-
mmuLB_CI_63794.1	n270041	Completely Intronic	chr17	24175433	24177849	-
mmuLB_IO_63794.1	n270041	Intron Overlapping	chr17	24175433	24177849	-
mmuLB_3UO_69188.1	n270069	3UTR Overlapping	chr19	34217433	34235862	+
mmuLB_CI_69188.1	n270069	Completely Intronic	chr19	34217433	34235862	+
mmuLB_3UO_59274.1	n270079	3UTR Overlapping	chr15	74771251	74778859	-
mmuLB_IO_59274.1	n270079	Intron Overlapping	chr15	74771251	74778859	-
mmuLB_5UO_26638.1	n270089	5UTR Overlapping	chr6	38917097	38984325	-
mmuLB_AN_26638.1	n270089	Antisense	chr6	38917097	38984325	-
mmuLB_CI_26638.1	n270089	Completely Intronic	chr6	38917097	38984325	-
mmuLB_5UO_65781.1	n270183	5UTR Overlapping	chr17	71203985	71207696	+
mmuLB_AN_65781.1	n270183	Antisense	chr17	71203985	71207696	+
mmuLB_CI_65781.1	n270183	Completely Intronic	chr17	71203985	71207696	+
mmuLB_5UO_64331.1	n270184	5UTR Overlapping	chr17	31152751	31162323	+
mmuLB_IO_64331.1	n270184	Intron Overlapping	chr17	31152751	31162323	+
mmuLB_CI_61030.1	n270209	Completely Intronic	chr16	17385603	17388190	-
mmuLB_IO_61030.1	n270209	Intron Overlapping	chr16	17385603	17388190	-
mmuLB_5UO_61350.1	n270237	5UTR Overlapping	chr16	22653273	22657189	-
mmuLB_CI_61350.1	n270237	Completely Intronic	chr16	22653273	22657189	-
mmuLB_3UO_71182.1	n270259	3UTR Overlapping	chrX	71439713	71469851	+
mmuLB_CI_71182.1	n270259	Completely Intronic	chrX	71439713	71469851	+
mmuLB_3UO_30880.1	n270265	3UTR Overlapping	chr7	29275391	29278170	-
mmuLB_CI_30880.1	n270265	Completely Intronic	chr7	29275391	29278170	-
mmuLB_IO_30880.1	n270265	Intron Overlapping	chr7	29275391	29278170	-
mmuLB_5UO_35059.1	n270286	5UTR Overlapping	chr8	15060189	15073840	+
mmuLB_CI_35059.1	n270286	Completely Intronic	chr8	15060189	15073840	+
mmuLB_3UO_23441.1	n270290	3UTR Overlapping	chr5	103511414	103533023	-
mmuLB_IO_23441.1	n270290	Intron Overlapping	chr5	103511414	103533023	-
mmuLB_5UO_68774.1	n270306	5UTR Overlapping	chr19	18638350	18640279	+
mmuLB_IO_68774.1	n270306	Intron Overlapping	chr19	18638350	18640279	+
mmuLB_3UO_48742.1	n270307	3UTR Overlapping	chr11	97644183	97660367	-
mmuLB_IO_48742.1	n270307	Intron Overlapping	chr11	97644183	97660367	-
mmuLB_5UO_63677.1	n270323	5UTR Overlapping	chr17	21511991	21514496	+
mmuLB_IO_63677.1	n270323	Intron Overlapping	chr17	21511991	21514496	+
mmuLB_CI_14484.1	n270324	Completely Intronic	chr3	109000023	109002094	-
mmuLB_IO_14484.1	n270324	Intron Overlapping	chr3	109000023	109002094	-
mmuLB_3UO_67200.1	n270327	3UTR Overlapping	chr18	49930956	49933671	+
mmuLB_CI_67200.1	n270327	Completely Intronic	chr18	49930956	49933671	+
mmuLB_5UO_61456.1	n270340	5UTR Overlapping	chr16	26525752	26526830	-
mmuLB_CI_61456.1	n270340	Completely Intronic	chr16	26525752	26526830	-
mmuLB_3UO_61455.1	n270366	3UTR Overlapping	chr16	26503655	26526769	-
mmuLB_5UO_61455.1	n270366	5UTR Overlapping	chr16	26503655	26526769	-
mmuLB_3UO_62576.1	n270407	3UTR Overlapping	chr16	73894840	73895665	-
mmuLB_IO_62576.1	n270407	Intron Overlapping	chr16	73894840	73895665	-
mmuLB_AN_59185.1	n270417	Antisense	chr15	66970129	67012322	+
mmuLB_CI_59185.1	n270417	Completely Intronic	chr15	66970129	67012322	+
mmuLB_CI_64347.1	n270427	Completely Intronic	chr17	31485001	31487369	-
mmuLB_IO_64347.1	n270427	Intron Overlapping	chr17	31485001	31487369	-
mmuLB_3UO_6424.2	n270493	3UTR Overlapping	chr2	50296809	50365000	+
mmuLB_5UO_6424.2	n270493	5UTR Overlapping	chr2	50296809	50365000	+
mmuLB_CI_6424.2	n270493	Completely Intronic	chr2	50296809	50365000	+
mmuLB_3UO_13335.1	n270501	3UTR Overlapping	chr3	87660110	87663077	+
mmuLB_CI_13335.1	n270501	Completely Intronic	chr3	87660110	87663077	+
mmuLB_5UO_61189.1	n270517	5UTR Overlapping	chr16	20149656	20153074	+
mmuLB_CI_61189.1	n270517	Completely Intronic	chr16	20149656	20153074	+
mmuLB_5UO_35416.1	n270521	5UTR Overlapping	chr8	31838517	31841131	-
mmuLB_CI_35416.1	n270521	Completely Intronic	chr8	31838517	31841131	-
mmuLB_3UO_68870.1	n270545	3UTR Overlapping	chr19	22692618	22713821	+
mmuLB_CI_68870.1	n270545	Completely Intronic	chr19	22692618	22713821	+
mmuLB_CI_26870.1	n270567	Completely Intronic	chr6	47581177	47583709	-
mmuLB_IO_26870.1	n270567	Intron Overlapping	chr6	47581177	47583709	-
mmuLB_5UO_67619.1	n270571	5UTR Overlapping	chr18	68260186	68263497	-
mmuLB_CI_67619.1	n270571	Completely Intronic	chr18	68260186	68263497	-
mmuLB_CI_69623.1	n270600	Completely Intronic	chr19	47198240	47202032	-
mmuLB_IO_69623.1	n270600	Intron Overlapping	chr19	47198240	47202032	-
mmuLB_CI_41476.1	n270621	Completely Intronic	chr9	123697952	123699124	-
mmuLB_IO_41476.1	n270621	Intron Overlapping	chr9	123697952	123699124	-
mmuLB_3UO_53897.1	n270623	3UTR Overlapping	chr13	46915819	46920750	-
mmuLB_5UO_53897.1	n270623	5UTR Overlapping	chr13	46915819	46920750	-
mmuLB_3UO_21160.1	n270638	3UTR Overlapping	chr5	3803183	3841284	+
mmuLB_5UO_21160.1	n270638	5UTR Overlapping	chr5	3803183	3841284	+
mmuLB_5UO_47508.1	n270659	5UTR Overlapping	chr11	75379058	75382974	+
mmuLB_IO_47508.1	n270659	Intron Overlapping	chr11	75379058	75382974	+
mmuLB_5UO_25913.1	n270660	5UTR Overlapping	chr6	14901450	14992517	+
mmuLB_IO_25913.1	n270660	Intron Overlapping	chr6	14901450	14992517	+
mmuLB_3UO_63315.1	n270675	3UTR Overlapping	chr17	7932710	7945889	-
mmuLB_IO_63315.1	n270675	Intron Overlapping	chr17	7932710	7945889	-
mmuLB_CI_19857.1	n270686	Completely Intronic	chr4	135271841	135272763	-
mmuLB_IO_19857.1	n270686	Intron Overlapping	chr4	135271841	135272763	-
mmuLB_5UO_17051.1	n270694	5UTR Overlapping	chr4	58144819	58206859	-
mmuLB_CI_17051.1	n270694	Completely Intronic	chr4	58144819	58206859	-
mmuLB_5UO_38322.1	n270735	5UTR Overlapping	chr9	21145887	21149579	-
mmuLB_CI_38322.1	n270735	Completely Intronic	chr9	21145887	21149579	-
mmuLB_3UO_28713.1	n270738	3UTR Overlapping	chr6	118154552	118197392	-
mmuLB_5UO_28713.1	n270738	5UTR Overlapping	chr6	118154552	118197392	-
mmuLB_CI_34203.1	n270740	Completely Intronic	chr7	132837697	132840223	-
mmuLB_IO_34203.1	n270740	Intron Overlapping	chr7	132837697	132840223	-
mmuLB_5UO_42569.1	n270765	5UTR Overlapping	chr10	58330109	58332952	+
mmuLB_IO_42569.1	n270765	Intron Overlapping	chr10	58330109	58332952	+
mmuLB_5UO_61779.1	n270768	5UTR Overlapping	chr16	35362620	35363847	-
mmuLB_CI_61779.1	n270768	Completely Intronic	chr16	35362620	35363847	-
mmuLB_5UO_38987.1	n270781	5UTR Overlapping	chr9	46029436	46033470	+
mmuLB_IO_38987.1	n270781	Intron Overlapping	chr9	46029436	46033470	+
mmuLB_5UO_27362.1	n270811	5UTR Overlapping	chr6	65107452	65109978	+
mmuLB_CI_27362.1	n270811	Completely Intronic	chr6	65107452	65109978	+
mmuLB_3UO_19378.1	n270830	3UTR Overlapping	chr4	129461683	129470174	+
mmuLB_CI_19378.1	n270830	Completely Intronic	chr4	129461683	129470174	+
mmuLB_CI_45094.1	n270838	Completely Intronic	chr11	11974060	11978451	-
mmuLB_IO_45094.1	n270838	Intron Overlapping	chr11	11974060	11978451	-
mmuLB_5UO_63252.1	n270859	5UTR Overlapping	chr17	6106857	6123847	+
mmuLB_IO_63252.1	n270859	Intron Overlapping	chr17	6106857	6123847	+
mmuLB_5UO_54980.1	n270864	5UTR Overlapping	chr13	96417094	96435952	-
mmuLB_CI_54980.1	n270864	Completely Intronic	chr13	96417094	96435952	-
mmuLB_CI_24274.1	n270865	Completely Intronic	chr5	121181736	121184996	-
mmuLB_IO_24274.1	n270865	Intron Overlapping	chr5	121181736	121184996	-
mmuLB_CI_45319.1	n270869	Completely Intronic	chr11	22111980	22115824	-
mmuLB_IO_45319.1	n270869	Intron Overlapping	chr11	22111980	22115824	-
mmuLB_5UO_68601.1	n270876	5UTR Overlapping	chr19	10451345	10451609	+
mmuLB_CI_68601.1	n270876	Completely Intronic	chr19	10451345	10451609	+
mmuLB_CI_66960.1	n270888	Completely Intronic	chr18	37805723	37806982	-
mmuLB_IO_66960.1	n270888	Intron Overlapping	chr18	37805723	37806982	-
mmuLB_5UO_56974.1	n270897	5UTR Overlapping	chr14	54971908	54972687	-
mmuLB_CI_56974.1	n270897	Completely Intronic	chr14	54971908	54972687	-
mmuLB_CI_60640.1	n270910	Completely Intronic	chr16	4947919	4948807	-
mmuLB_IO_60640.1	n270910	Intron Overlapping	chr16	4947919	4948807	-
mmuLB_3UO_62784.1	n270925	3UTR Overlapping	chr16	87376653	87378943	-
mmuLB_IO_62784.1	n270925	Intron Overlapping	chr16	87376653	87378943	-
mmuLB_CI_6808.1	n270968	Completely Intronic	chr2	62693413	62695792	-
mmuLB_IO_6808.1	n270968	Intron Overlapping	chr2	62693413	62695792	-
mmuLB_3UO_24960.1	n270969	3UTR Overlapping	chr5	136266413	136267616	-
mmuLB_IO_24960.1	n270969	Intron Overlapping	chr5	136266413	136267616	-
mmuLB_CI_46706.1	n270972	Completely Intronic	chr11	61901915	61904741	-
mmuLB_IO_46706.1	n270972	Intron Overlapping	chr11	61901915	61904741	-
mmuLB_3UO_26133.1	n270985	3UTR Overlapping	chr6	29169231	29179584	-
mmuLB_IO_26133.1	n270985	Intron Overlapping	chr6	29169231	29179584	-
mmuLB_CI_29483.1	n270993	Completely Intronic	chr6	142502089	142505112	-
mmuLB_IO_29483.1	n270993	Intron Overlapping	chr6	142502089	142505112	-
mmuLB_3UO_60504.1	n270995	3UTR Overlapping	chr15	103135880	103140669	+
mmuLB_5UO_60504.1	n270995	5UTR Overlapping	chr15	103135880	103140669	+
mmuLB_3UO_72171.1	n270998	3UTR Overlapping	chrX	105042149	105070096	-
mmuLB_5UO_72171.1	n270998	5UTR Overlapping	chrX	105042149	105070096	-
mmuLB_AN_72171.1	n270998	Antisense	chrX	105042149	105070096	-
mmuLB_3UO_33618.1	n271013	3UTR Overlapping	chr7	119794150	119820856	+
mmuLB_5UO_33618.1	n271013	5UTR Overlapping	chr7	119794150	119820856	+
mmuLB_AN_33618.1	n271013	Antisense	chr7	119794150	119820856	+
mmuLB_CI_33618.1	n271013	Completely Intronic	chr7	119794150	119820856	+
mmuLB_3UO_69222.2	n271021	3UTR Overlapping	chr19	36619417	36689479	-
mmuLB_5UO_69222.2	n271021	5UTR Overlapping	chr19	36619417	36689479	-
mmuLB_3UO_63449.1	n271031	3UTR Overlapping	chr17	12821815	12823280	+
mmuLB_CI_63449.1	n271031	Completely Intronic	chr17	12821815	12823280	+
mmuLB_3UO_45903.1	n271035	3UTR Overlapping	chr11	44736044	44739999	+
mmuLB_CI_45903.1	n271035	Completely Intronic	chr11	44736044	44739999	+
mmuLB_CI_1317.1	n271083	Completely Intronic	chr1	66690629	66692356	-
mmuLB_IO_1317.1	n271083	Intron Overlapping	chr1	66690629	66692356	-
mmuLB_5UO_68072.1	n271089	5UTR Overlapping	chr19	4003324	4005788	+
mmuLB_IO_68072.1	n271089	Intron Overlapping	chr19	4003324	4005788	+
mmuLB_3UO_61128.1	n271104	3UTR Overlapping	chr16	18406887	18407473	-
mmuLB_AN_61128.1	n271104	Antisense	chr16	18406887	18407473	-
mmuLB_CI_28840.1	n271118	Completely Intronic	chr6	120946259	120948724	-
mmuLB_IO_28840.1	n271118	Intron Overlapping	chr6	120946259	120948724	-
mmuLB_CI_64076.1	n271129	Completely Intronic	chr17	26884605	26886265	-
mmuLB_IO_64076.1	n271129	Intron Overlapping	chr17	26884605	26886265	-
mmuLB_5UO_49537.1	n271134	5UTR Overlapping	chr11	106654217	106715259	-
mmuLB_CI_49537.1	n271134	Completely Intronic	chr11	106654217	106715259	-
mmuLB_IO_49537.1	n271134	Intron Overlapping	chr11	106654217	106715259	-
mmuLB_5UO_61068.1	n271138	5UTR Overlapping	chr16	17682274	17722912	-
mmuLB_CI_61068.1	n271138	Completely Intronic	chr16	17682274	17722912	-
mmuLB_5UO_27141.1	n271145	5UTR Overlapping	chr6	53573371	53682309	+
mmuLB_IO_27141.1	n271145	Intron Overlapping	chr6	53573371	53682309	+
mmuLB_3UO_26192.1	n271186	3UTR Overlapping	chr6	29957860	29959363	+
mmuLB_CI_26192.1	n271186	Completely Intronic	chr6	29957860	29959363	+
mmuLB_3UO_30514.1	n271199	3UTR Overlapping	chr7	24225341	24227129	-
mmuLB_IO_30514.1	n271199	Intron Overlapping	chr7	24225341	24227129	-
mmuLB_CI_58336.1	n271204	Completely Intronic	chr15	8386193	8387841	-
mmuLB_IO_58336.1	n271204	Intron Overlapping	chr15	8386193	8387841	-
mmuLB_CI_55854.1	n271221	Completely Intronic	chr14	19576617	19579308	-
mmuLB_IO_55854.1	n271221	Intron Overlapping	chr14	19576617	19579308	-
mmuLB_5UO_43468.1	n271222	5UTR Overlapping	chr10	81607024	81609809	+
mmuLB_IO_43468.1	n271222	Intron Overlapping	chr10	81607024	81609809	+
mmuLB_5UO_63242.1	n271260	5UTR Overlapping	chr17	6079836	6082339	+
mmuLB_IO_63242.1	n271260	Intron Overlapping	chr17	6079836	6082339	+
mmuLB_5UO_14381.1	n271263	5UTR Overlapping	chr3	107820220	107833539	-
mmuLB_CI_14381.1	n271263	Completely Intronic	chr3	107820220	107833539	-
mmuLB_CI_29378.1	n271266	Completely Intronic	chr6	136801804	136803991	-
mmuLB_IO_29378.1	n271266	Intron Overlapping	chr6	136801804	136803991	-
mmuLB_3UO_67168.1	n271285	3UTR Overlapping	chr18	46771324	46773071	+
mmuLB_CI_67168.1	n271285	Completely Intronic	chr18	46771324	46773071	+
mmuLB_5UO_17606.1	n271289	5UTR Overlapping	chr4	85535872	85617106	+
mmuLB_IO_17606.1	n271289	Intron Overlapping	chr4	85535872	85617106	+
mmuLB_CI_16331.1	n271290	Completely Intronic	chr4	41452457	41454051	-
mmuLB_IO_16331.1	n271290	Intron Overlapping	chr4	41452457	41454051	-
mmuLB_CI_58572.1	n271302	Completely Intronic	chr15	27821213	27823783	-
mmuLB_IO_58572.1	n271302	Intron Overlapping	chr15	27821213	27823783	-
mmuLB_3UO_66903.1	n271322	3UTR Overlapping	chr18	36602060	36606053	+
mmuLB_AN_66903.1	n271322	Antisense	chr18	36602060	36606053	+
mmuLB_CI_66903.1	n271322	Completely Intronic	chr18	36602060	36606053	+
mmuLB_CI_44808.1	n271326	Completely Intronic	chr11	4590455	4593820	-
mmuLB_IO_44808.1	n271326	Intron Overlapping	chr11	4590455	4593820	-
mmuLB_CI_28756.1	n271336	Completely Intronic	chr6	119810226	119813277	-
mmuLB_IO_28756.1	n271336	Intron Overlapping	chr6	119810226	119813277	-
mmuLB_3UO_2491.1	n271342	3UTR Overlapping	chr1	131363829	131525596	-
mmuLB_5UO_2491.1	n271342	5UTR Overlapping	chr1	131363829	131525596	-
mmuLB_AN_2491.1	n271342	Antisense	chr1	131363829	131525596	-
mmuLB_CI_2491.1	n271342	Completely Intronic	chr1	131363829	131525596	-
mmuLB_CI_5949.1	n271395	Completely Intronic	chr2	34368111	34371790	-
mmuLB_IO_5949.1	n271395	Intron Overlapping	chr2	34368111	34371790	-
mmuLB_CI_7393.1	n271419	Completely Intronic	chr2	77082900	77083838	-
mmuLB_IO_7393.1	n271419	Intron Overlapping	chr2	77082900	77083838	-
mmuLB_5UO_40602.1	n271425	5UTR Overlapping	chr9	100643615	100867293	+
mmuLB_AN_40602.1	n271425	Antisense	chr9	100643615	100867293	+
mmuLB_CI_35576.1	n271426	Completely Intronic	chr8	38560422	38564612	-
mmuLB_IO_35576.1	n271426	Intron Overlapping	chr8	38560422	38564612	-
mmuLB_CI_29732.1	n271436	Completely Intronic	chr6	149051124	149053848	-
mmuLB_IO_29732.1	n271436	Intron Overlapping	chr6	149051124	149053848	-
mmuLB_5UO_38331.1	n271438	5UTR Overlapping	chr9	21278952	21287969	-
mmuLB_CI_38331.1	n271438	Completely Intronic	chr9	21278952	21287969	-
mmuLB_3UO_57199.1	n271458	3UTR Overlapping	chr14	61603038	61682328	-
mmuLB_5UO_57199.1	n271458	5UTR Overlapping	chr14	61603038	61682328	-
mmuLB_5UO_60918.1	n271480	5UTR Overlapping	chr16	14316164	14317333	-
mmuLB_CI_60918.1	n271480	Completely Intronic	chr16	14316164	14317333	-
mmuLB_CI_49605.1	n271557	Completely Intronic	chr11	107364460	107367214	-
mmuLB_IO_49605.1	n271557	Intron Overlapping	chr11	107364460	107367214	-
mmuLB_3UO_1427.2	n271579	3UTR Overlapping	chr1	72244020	72274869	+
mmuLB_5UO_1427.2	n271579	5UTR Overlapping	chr1	72244020	72274869	+
mmuLB_CI_1427.2	n271579	Completely Intronic	chr1	72244020	72274869	+
mmuLB_5UO_64401.1	n271602	5UTR Overlapping	chr17	32369611	32371532	+
mmuLB_IO_64401.1	n271602	Intron Overlapping	chr17	32369611	32371532	+
mmuLB_5UO_61302.1	n271603	5UTR Overlapping	chr16	21676724	21694580	-
mmuLB_CI_61302.1	n271603	Completely Intronic	chr16	21676724	21694580	-
mmuLB_5UO_28309.1	n271611	5UTR Overlapping	chr6	99306741	99521162	-
mmuLB_CI_28309.1	n271611	Completely Intronic	chr6	99306741	99521162	-
mmuLB_CI_35435.1	n271616	Completely Intronic	chr8	32752345	32754591	-
mmuLB_IO_35435.1	n271616	Intron Overlapping	chr8	32752345	32754591	-
mmuLB_3UO_68047.1	n271618	3UTR Overlapping	chr19	3804329	3806302	+
mmuLB_CI_68047.1	n271618	Completely Intronic	chr19	3804329	3806302	+
mmuLB_5UO_3276.1	n271629	5UTR Overlapping	chr1	162221614	162224408	+
mmuLB_AN_3276.1	n271629	Antisense	chr1	162221614	162224408	+
mmuLB_5UO_62378.1	n271638	5UTR Overlapping	chr16	57751914	57754715	-
mmuLB_CI_62378.1	n271638	Completely Intronic	chr16	57751914	57754715	-
mmuLB_3UO_66504.1	n271647	3UTR Overlapping	chr18	12862428	12865286	+
mmuLB_CI_66504.1	n271647	Completely Intronic	chr18	12862428	12865286	+
mmuLB_3UO_4452.1	n271651	3UTR Overlapping	chr2	9993376	9995190	-
mmuLB_IO_4452.1	n271651	Intron Overlapping	chr2	9993376	9995190	-
mmuLB_CI_58565.1	n271659	Completely Intronic	chr15	26789077	26895582	-
mmuLB_IO_58565.1	n271659	Intron Overlapping	chr15	26789077	26895582	-
mmuLB_5UO_53082.1	n271680	5UTR Overlapping	chr13	10120483	10360847	-
mmuLB_CI_53082.1	n271680	Completely Intronic	chr13	10120483	10360847	-
mmuLB_IO_53082.1	n271680	Intron Overlapping	chr13	10120483	10360847	-
mmuLB_5UO_60268.1	n271686	5UTR Overlapping	chr15	98831698	98832478	-
mmuLB_CI_60268.1	n271686	Completely Intronic	chr15	98831698	98832478	-
mmuLB_3UO_62575.1	n271732	3UTR Overlapping	chr16	73894663	73899885	-
mmuLB_IO_62575.1	n271732	Intron Overlapping	chr16	73894663	73899885	-
mmuLB_5UO_62917.1	n271741	5UTR Overlapping	chr16	91641032	91644638	-
mmuLB_IO_62917.1	n271741	Intron Overlapping	chr16	91641032	91644638	-
mmuLB_5UO_22432.1	n271748	5UTR Overlapping	chr5	52174369	52175755	-
mmuLB_CI_22432.1	n271748	Completely Intronic	chr5	52174369	52175755	-
mmuLB_3UO_3452.1	n271750	3UTR Overlapping	chr1	168208342	168431660	-
mmuLB_5UO_3452.1	n271750	5UTR Overlapping	chr1	168208342	168431660	-
mmuLB_AN_3452.1	n271750	Antisense	chr1	168208342	168431660	-
mmuLB_IO_3452.1	n271750	Intron Overlapping	chr1	168208342	168431660	-
mmuLB_3UO_4450.1	n271756	3UTR Overlapping	chr2	9935249	9937104	-
mmuLB_IO_4450.1	n271756	Intron Overlapping	chr2	9935249	9937104	-
mmuLB_CI_50217.1	n271758	Completely Intronic	chr11	118186963	118189285	-
mmuLB_IO_50217.1	n271758	Intron Overlapping	chr11	118186963	118189285	-
mmuLB_3UO_52433.1	n271778	3UTR Overlapping	chr12	103231380	103235210	-
mmuLB_5UO_52433.1	n271778	5UTR Overlapping	chr12	103231380	103235210	-
mmuLB_CI_56168.1	n271782	Completely Intronic	chr14	30348390	30350032	-
mmuLB_IO_56168.1	n271782	Intron Overlapping	chr14	30348390	30350032	-
mmuLB_3UO_49057.1	n271790	3UTR Overlapping	chr11	101021442	101022993	+
mmuLB_CI_49057.1	n271790	Completely Intronic	chr11	101021442	101022993	+
mmuLB_CI_62753.1	n271792	Completely Intronic	chr16	84965231	84967072	-
mmuLB_IO_62753.1	n271792	Intron Overlapping	chr16	84965231	84967072	-
mmuLB_CI_13648.1	n271840	Completely Intronic	chr3	90212674	90213647	-
mmuLB_IO_13648.1	n271840	Intron Overlapping	chr3	90212674	90213647	-
mmuLB_3UO_17816.1	n271843	3UTR Overlapping	chr4	94970287	94973315	-
mmuLB_IO_17816.1	n271843	Intron Overlapping	chr4	94970287	94973315	-
mmuLB_3UO_7251.1	n271858	3UTR Overlapping	chr2	73629241	73867910	-
mmuLB_5UO_7251.1	n271858	5UTR Overlapping	chr2	73629241	73867910	-
mmuLB_AN_7251.1	n271858	Antisense	chr2	73629241	73867910	-
mmuLB_CI_7251.1	n271858	Completely Intronic	chr2	73629241	73867910	-
mmuLB_AN_57945.1	n271872	Antisense	chr14	104639123	104868082	+
mmuLB_IO_57945.1	n271872	Intron Overlapping	chr14	104639123	104868082	+
mmuLB_3UO_42734.1	n271887	3UTR Overlapping	chr10	62806745	62809087	-
mmuLB_IO_42734.1	n271887	Intron Overlapping	chr10	62806745	62809087	-
mmuLB_3UO_16992.1	n271912	3UTR Overlapping	chr4	56867028	56868223	-
mmuLB_IO_16992.1	n271912	Intron Overlapping	chr4	56867028	56868223	-
mmuLB_3UO_30751.1	n271935	3UTR Overlapping	chr7	27968711	27979171	-
mmuLB_AN_30751.1	n271935	Antisense	chr7	27968711	27979171	-
mmuLB_IO_30751.1	n271935	Intron Overlapping	chr7	27968711	27979171	-
mmuLB_CI_39177.1	n271942	Completely Intronic	chr9	53684080	53685727	-
mmuLB_IO_39177.1	n271942	Intron Overlapping	chr9	53684080	53685727	-
mmuLB_CI_67894.1	n271947	Completely Intronic	chr18	80229757	80247102	-
mmuLB_IO_67894.1	n271947	Intron Overlapping	chr18	80229757	80247102	-
mmuLB_3UO_54099.1	n271949	3UTR Overlapping	chr13	54621817	54644609	+
mmuLB_AN_54099.1	n271949	Antisense	chr13	54621817	54644609	+
mmuLB_CI_54099.1	n271949	Completely Intronic	chr13	54621817	54644609	+
mmuLB_5UO_35044.1	n271950	5UTR Overlapping	chr8	14911716	14928291	+
mmuLB_IO_35044.1	n271950	Intron Overlapping	chr8	14911716	14928291	+
mmuLB_CI_61536.1	n271962	Completely Intronic	chr16	30528425	30530248	-
mmuLB_IO_61536.1	n271962	Intron Overlapping	chr16	30528425	30530248	-
mmuLB_3UO_12697.1	n271971	3UTR Overlapping	chr3	51884275	51887789	-
mmuLB_IO_12697.1	n271971	Intron Overlapping	chr3	51884275	51887789	-
mmuLB_CI_67706.1	n271982	Completely Intronic	chr18	71286433	71287276	-
mmuLB_IO_67706.1	n271982	Intron Overlapping	chr18	71286433	71287276	-
mmuLB_3UO_359.1	n272001	3UTR Overlapping	chr1	24257690	24258902	-
mmuLB_IO_359.1	n272001	Intron Overlapping	chr1	24257690	24258902	-
mmuLB_3UO_32738.1	n272009	3UTR Overlapping	chr7	90386980	90410719	+
mmuLB_AN_32738.1	n272009	Antisense	chr7	90386980	90410719	+
mmuLB_CI_32738.1	n272009	Completely Intronic	chr7	90386980	90410719	+
mmuLB_5UO_16487.1	n272040	5UTR Overlapping	chr4	43031969	43035803	-
mmuLB_CI_16487.1	n272040	Completely Intronic	chr4	43031969	43035803	-
mmuLB_3UO_54140.1	n272075	3UTR Overlapping	chr13	55222858	55224952	+
mmuLB_AN_54140.1	n272075	Antisense	chr13	55222858	55224952	+
mmuLB_CI_54140.1	n272075	Completely Intronic	chr13	55222858	55224952	+
mmuLB_3UO_57948.2	n272118	3UTR Overlapping	chr14	104639146	104966783	+
mmuLB_AN_57948.2	n272118	Antisense	chr14	104639146	104966783	+
mmuLB_5UO_23725.1	n272137	5UTR Overlapping	chr5	110110335	110127460	+
mmuLB_IO_23725.1	n272137	Intron Overlapping	chr5	110110335	110127460	+
mmuLB_5UO_29840.1	n272143	5UTR Overlapping	chr7	4074471	4120444	-
mmuLB_CI_29840.1	n272143	Completely Intronic	chr7	4074471	4120444	-
mmuLB_5UO_53026.1	n272144	5UTR Overlapping	chr13	8202880	8206764	+
mmuLB_IO_53026.1	n272144	Intron Overlapping	chr13	8202880	8206764	+
mmuLB_CI_43091.1	n272145	Completely Intronic	chr10	76919758	76922480	-
mmuLB_IO_43091.1	n272145	Intron Overlapping	chr10	76919758	76922480	-
mmuLB_CI_56151.1	n272147	Completely Intronic	chr14	29269014	29273571	-
mmuLB_IO_56151.1	n272147	Intron Overlapping	chr14	29269014	29273571	-
mmuLB_3UO_69009.1	n272157	3UTR Overlapping	chr19	28835134	28837419	+
mmuLB_CI_69009.1	n272157	Completely Intronic	chr19	28835134	28837419	+
mmuLB_5UO_573.1	n272160	5UTR Overlapping	chr1	37300118	37302769	+
mmuLB_CI_573.1	n272160	Completely Intronic	chr1	37300118	37302769	+
mmuLB_5UO_18928.1	n272162	5UTR Overlapping	chr4	120405280	120454515	+
mmuLB_CI_18928.1	n272162	Completely Intronic	chr4	120405280	120454515	+
mmuLB_5UO_6901.1	n272186	5UTR Overlapping	chr2	66564633	66634962	-
mmuLB_AN_6901.1	n272186	Antisense	chr2	66564633	66634962	-
mmuLB_CI_6901.1	n272186	Completely Intronic	chr2	66564633	66634962	-
mmuLB_3UO_45905.1	n272204	3UTR Overlapping	chr11	44740311	44740803	+
mmuLB_CI_45905.1	n272204	Completely Intronic	chr11	44740311	44740803	+
mmuLB_CI_51691.1	n272208	Completely Intronic	chr12	75505799	75508745	-
mmuLB_IO_51691.1	n272208	Intron Overlapping	chr12	75505799	75508745	-
mmuLB_5UO_446.1	n272209	5UTR Overlapping	chr1	33756772	33757727	-
mmuLB_CI_446.1	n272209	Completely Intronic	chr1	33756772	33757727	-
mmuLB_3UO_20579.1	n272220	3UTR Overlapping	chr4	149240827	149241949	-
mmuLB_AN_20579.1	n272220	Antisense	chr4	149240827	149241949	-
mmuLB_3UO_34826.1	n272224	3UTR Overlapping	chr8	4493452	4524051	+
mmuLB_5UO_34826.1	n272224	5UTR Overlapping	chr8	4493452	4524051	+
mmuLB_3UO_24844.1	n272243	3UTR Overlapping	chr5	134402902	134456679	-
mmuLB_5UO_24844.1	n272243	5UTR Overlapping	chr5	134402902	134456679	-
mmuLB_AN_24844.1	n272243	Antisense	chr5	134402902	134456679	-
mmuLB_3UO_51962.1	n272245	3UTR Overlapping	chr12	83822558	83827661	-
mmuLB_IO_51962.1	n272245	Intron Overlapping	chr12	83822558	83827661	-
mmuLB_5UO_42174.1	n272254	5UTR Overlapping	chr10	36786175	36788646	+
mmuLB_IO_42174.1	n272254	Intron Overlapping	chr10	36786175	36788646	+
mmuLB_AN_53457.1	n272257	Antisense	chr13	24813875	24816197	+
mmuLB_CI_53457.1	n272257	Completely Intronic	chr13	24813875	24816197	+
mmuLB_3UO_14291.1	n272278	3UTR Overlapping	chr3	105006094	105052925	-
mmuLB_5UO_14291.1	n272278	5UTR Overlapping	chr3	105006094	105052925	-
mmuLB_CI_14291.1	n272278	Completely Intronic	chr3	105006094	105052925	-
mmuLB_3UO_51227.1	n272283	3UTR Overlapping	chr12	50642936	50645731	-
mmuLB_IO_51227.1	n272283	Intron Overlapping	chr12	50642936	50645731	-
mmuLB_CI_28750.1	n272284	Completely Intronic	chr6	119643700	119645855	-
mmuLB_IO_28750.1	n272284	Intron Overlapping	chr6	119643700	119645855	-
mmuLB_5UO_24907.1	n272293	5UTR Overlapping	chr5	135493971	135496210	-
mmuLB_CI_24907.1	n272293	Completely Intronic	chr5	135493971	135496210	-
mmuLB_IO_24907.1	n272293	Intron Overlapping	chr5	135493971	135496210	-
mmuLB_5UO_13236.1	n272296	5UTR Overlapping	chr3	84037374	84040134	-
mmuLB_CI_13236.1	n272296	Completely Intronic	chr3	84037374	84040134	-
mmuLB_3UO_6131.1	n272323	3UTR Overlapping	chr2	37571207	37575326	-
mmuLB_5UO_6131.1	n272323	5UTR Overlapping	chr2	37571207	37575326	-
mmuLB_5UO_34838.1	n272329	5UTR Overlapping	chr8	4763467	4779567	-
mmuLB_CI_34838.1	n272329	Completely Intronic	chr8	4763467	4779567	-
mmuLB_5UO_15570.1	n272355	5UTR Overlapping	chr4	9269316	9353583	+
mmuLB_IO_15570.1	n272355	Intron Overlapping	chr4	9269316	9353583	+
mmuLB_CI_1647.1	n272357	Completely Intronic	chr1	80326176	80327994	-
mmuLB_IO_1647.1	n272357	Intron Overlapping	chr1	80326176	80327994	-
mmuLB_3UO_2373.1	n272370	3UTR Overlapping	chr1	126525038	126738190	-
mmuLB_5UO_2373.1	n272370	5UTR Overlapping	chr1	126525038	126738190	-
mmuLB_3UO_57944.1	n272373	3UTR Overlapping	chr14	104639123	104915229	+
mmuLB_AN_57944.1	n272373	Antisense	chr14	104639123	104915229	+
mmuLB_CI_55480.1	n272409	Completely Intronic	chr13	116922233	116924904	-
mmuLB_IO_55480.1	n272409	Intron Overlapping	chr13	116922233	116924904	-
mmuLB_5UO_33775.1	n272412	5UTR Overlapping	chr7	125715012	125717995	+
mmuLB_IO_33775.1	n272412	Intron Overlapping	chr7	125715012	125717995	+
mmuLB_3UO_3132.1	n272447	3UTR Overlapping	chr1	159235709	159238558	+
mmuLB_CI_3132.1	n272447	Completely Intronic	chr1	159235709	159238558	+
mmuLB_3UO_3790.1	n272465	3UTR Overlapping	chr1	178934424	178937021	+
mmuLB_CI_3790.1	n272465	Completely Intronic	chr1	178934424	178937021	+
mmuLB_CI_26559.1	n272481	Completely Intronic	chr6	38123175	38125516	-
mmuLB_IO_26559.1	n272481	Intron Overlapping	chr6	38123175	38125516	-
mmuLB_CI_22595.1	n272485	Completely Intronic	chr5	65605722	65609380	-
mmuLB_IO_22595.1	n272485	Intron Overlapping	chr5	65605722	65609380	-
mmuLB_3UO_37340.1	n272487	3UTR Overlapping	chr8	109075221	109253639	+
mmuLB_5UO_37340.1	n272487	5UTR Overlapping	chr8	109075221	109253639	+
mmuLB_AN_37340.1	n272487	Antisense	chr8	109075221	109253639	+
mmuLB_CI_37340.1	n272487	Completely Intronic	chr8	109075221	109253639	+
mmuLB_3UO_63312.1	n272488	3UTR Overlapping	chr17	7930544	7945883	-
mmuLB_IO_63312.1	n272488	Intron Overlapping	chr17	7930544	7945883	-
mmuLB_CI_28339.1	n272489	Completely Intronic	chr6	100660938	100662463	-
mmuLB_IO_28339.1	n272489	Intron Overlapping	chr6	100660938	100662463	-
mmuLB_CI_53469.1	n272493	Completely Intronic	chr13	24907598	24910892	-
mmuLB_IO_53469.1	n272493	Intron Overlapping	chr13	24907598	24910892	-
mmuLB_5UO_17183.1	n272527	5UTR Overlapping	chr4	62391548	62393399	-
mmuLB_CI_17183.1	n272527	Completely Intronic	chr4	62391548	62393399	-
mmuLB_3UO_68212.1	n272545	3UTR Overlapping	chr19	5366980	5370247	+
mmuLB_5UO_68212.1	n272545	5UTR Overlapping	chr19	5366980	5370247	+
mmuLB_CI_33121.1	n272548	Completely Intronic	chr7	102171109	102172429	-
mmuLB_IO_33121.1	n272548	Intron Overlapping	chr7	102171109	102172429	-
mmuLB_5UO_60934.1	n272584	5UTR Overlapping	chr16	15632590	15637313	-
mmuLB_CI_60934.1	n272584	Completely Intronic	chr16	15632590	15637313	-
mmuLB_CI_57320.1	n272586	Completely Intronic	chr14	64930247	64933216	-
mmuLB_IO_57320.1	n272586	Intron Overlapping	chr14	64930247	64933216	-
mmuLB_3UO_63310.1	n272590	3UTR Overlapping	chr17	7881103	7946426	-
mmuLB_5UO_63310.1	n272590	5UTR Overlapping	chr17	7881103	7946426	-
mmuLB_CI_63310.1	n272590	Completely Intronic	chr17	7881103	7946426	-
mmuLB_5UO_27742.1	n272632	5UTR Overlapping	chr6	83962276	83965048	+
mmuLB_IO_27742.1	n272632	Intron Overlapping	chr6	83962276	83965048	+
mmuLB_CI_68605.1	n272639	Completely Intronic	chr19	10524413	10525772	-
mmuLB_IO_68605.1	n272639	Intron Overlapping	chr19	10524413	10525772	-
mmuLB_3UO_47452.1	n272658	3UTR Overlapping	chr11	74823795	74825251	+
mmuLB_CI_47452.1	n272658	Completely Intronic	chr11	74823795	74825251	+
mmuLB_CI_26668.1	n272663	Completely Intronic	chr6	39529434	39531179	-
mmuLB_IO_26668.1	n272663	Intron Overlapping	chr6	39529434	39531179	-
mmuLB_AN_24226.1	n272676	Antisense	chr5	119685094	119691218	-
mmuLB_CI_24226.1	n272676	Completely Intronic	chr5	119685094	119691218	-
mmuLB_3UO_16560.1	n272736	3UTR Overlapping	chr4	43574259	43577621	+
mmuLB_AN_16560.1	n272736	Antisense	chr4	43574259	43577621	+
mmuLB_3UO_48689.1	n272763	3UTR Overlapping	chr11	96944164	96964522	+
mmuLB_AN_48689.1	n272763	Antisense	chr11	96944164	96964522	+
mmuLB_CI_48689.1	n272763	Completely Intronic	chr11	96944164	96964522	+
mmuLB_5UO_24423.1	n272778	5UTR Overlapping	chr5	122731255	122733247	-
mmuLB_CI_24423.1	n272778	Completely Intronic	chr5	122731255	122733247	-
mmuLB_CI_48160.1	n272792	Completely Intronic	chr11	86328017	86334123	-
mmuLB_IO_48160.1	n272792	Intron Overlapping	chr11	86328017	86334123	-
mmuLB_CI_62578.1	n272818	Completely Intronic	chr16	73903542	73904382	-
mmuLB_IO_62578.1	n272818	Intron Overlapping	chr16	73903542	73904382	-
mmuLB_3UO_56174.1	n272820	3UTR Overlapping	chr14	30549180	30562400	+
mmuLB_AN_56174.1	n272820	Antisense	chr14	30549180	30562400	+
mmuLB_CI_56174.1	n272820	Completely Intronic	chr14	30549180	30562400	+
mmuLB_3UO_1232.1	n272822	3UTR Overlapping	chr1	63445934	63532849	+
mmuLB_CI_1232.1	n272822	Completely Intronic	chr1	63445934	63532849	+
mmuLB_3UO_37675.1	n272825	3UTR Overlapping	chr8	121256746	121356836	-
mmuLB_5UO_37675.1	n272825	5UTR Overlapping	chr8	121256746	121356836	-
mmuLB_AN_37675.1	n272825	Antisense	chr8	121256746	121356836	-
mmuLB_3UO_13873.1	n272868	3UTR Overlapping	chr3	95427670	95431087	+
mmuLB_5UO_13873.1	n272868	5UTR Overlapping	chr3	95427670	95431087	+
mmuLB_CI_13873.1	n272868	Completely Intronic	chr3	95427670	95431087	+
mmuLB_5UO_12466.1	n272891	5UTR Overlapping	chr3	36575776	36577285	-
mmuLB_AN_12466.1	n272891	Antisense	chr3	36575776	36577285	-
mmuLB_CI_12466.1	n272891	Completely Intronic	chr3	36575776	36577285	-
mmuLB_CI_1612.1	n272902	Completely Intronic	chr1	78184622	78197114	-
mmuLB_IO_1612.1	n272902	Intron Overlapping	chr1	78184622	78197114	-
mmuLB_CI_68497.1	n272935	Completely Intronic	chr19	8721407	8723215	-
mmuLB_IO_68497.1	n272935	Intron Overlapping	chr19	8721407	8723215	-
mmuLB_5UO_63167.1	n272939	5UTR Overlapping	chr17	3115244	3117729	+
mmuLB_IO_63167.1	n272939	Intron Overlapping	chr17	3115244	3117729	+
mmuLB_3UO_71533.1	n272941	3UTR Overlapping	chrX	78517304	78583891	-
mmuLB_5UO_71533.1	n272941	5UTR Overlapping	chrX	78517304	78583891	-
mmuLB_CI_71533.1	n272941	Completely Intronic	chrX	78517304	78583891	-
mmuLB_3UO_49864.1	n272970	3UTR Overlapping	chr11	115406585	115408314	-
mmuLB_IO_49864.1	n272970	Intron Overlapping	chr11	115406585	115408314	-
mmuLB_3UO_65481.1	n272991	3UTR Overlapping	chr17	55857735	55860143	-
mmuLB_IO_65481.1	n272991	Intron Overlapping	chr17	55857735	55860143	-
mmuLB_3UO_61215.1	n273007	3UTR Overlapping	chr16	20392669	20425986	-
mmuLB_5UO_61215.1	n273007	5UTR Overlapping	chr16	20392669	20425986	-
mmuLB_IO_61215.1	n273007	Intron Overlapping	chr16	20392669	20425986	-
mmuLB_CI_44003.1	n273008	Completely Intronic	chr10	105763254	105841380	-
mmuLB_IO_44003.1	n273008	Intron Overlapping	chr10	105763254	105841380	-
mmuLB_CI_43679.1	n273009	Completely Intronic	chr10	89497409	89506638	-
mmuLB_IO_43679.1	n273009	Intron Overlapping	chr10	89497409	89506638	-
mmuLB_5UO_53137.1	n273023	5UTR Overlapping	chr13	13862533	13893979	+
mmuLB_IO_53137.1	n273023	Intron Overlapping	chr13	13862533	13893979	+
mmuLB_CI_68746.1	n273025	Completely Intronic	chr19	16687392	16690426	-
mmuLB_IO_68746.1	n273025	Intron Overlapping	chr19	16687392	16690426	-
mmuLB_3UO_9431.1	n273043	3UTR Overlapping	chr2	128967401	128991208	+
mmuLB_CI_9431.1	n273043	Completely Intronic	chr2	128967401	128991208	+
mmuLB_CI_69354.1	n273060	Completely Intronic	chr19	41246784	41249191	-
mmuLB_IO_69354.1	n273060	Intron Overlapping	chr19	41246784	41249191	-
mmuLB_5UO_63681.1	n273082	5UTR Overlapping	chr17	21569305	21571789	+
mmuLB_IO_63681.1	n273082	Intron Overlapping	chr17	21569305	21571789	+
mmuLB_5UO_21257.1	n273098	5UTR Overlapping	chr5	8893948	8941085	+
mmuLB_CI_21257.1	n273098	Completely Intronic	chr5	8893948	8941085	+
mmuLB_5UO_17906.1	n273106	5UTR Overlapping	chr4	97911032	98042595	+
mmuLB_AN_17906.1	n273106	Antisense	chr4	97911032	98042595	+
mmuLB_IO_17906.1	n273106	Intron Overlapping	chr4	97911032	98042595	+
mmuLB_3UO_59526.1	n273119	3UTR Overlapping	chr15	79016214	79023529	-
mmuLB_AN_59526.1	n273119	Antisense	chr15	79016214	79023529	-
mmuLB_3UO_44509.1	n273122	3UTR Overlapping	chr10	127843111	127845102	+
mmuLB_AN_44509.1	n273122	Antisense	chr10	127843111	127845102	+
mmuLB_CI_44509.1	n273122	Completely Intronic	chr10	127843111	127845102	+
mmuLB_5UO_64336.1	n273123	5UTR Overlapping	chr17	31152793	31163052	+
mmuLB_IO_64336.1	n273123	Intron Overlapping	chr17	31152793	31163052	+
mmuLB_CI_66432.1	n273131	Completely Intronic	chr18	10586480	10588698	-
mmuLB_IO_66432.1	n273131	Intron Overlapping	chr18	10586480	10588698	-
mmuLB_5UO_59547.1	n273133	5UTR Overlapping	chr15	79229410	79247960	+
mmuLB_AN_59547.1	n273133	Antisense	chr15	79229410	79247960	+
mmuLB_5UO_30156.1	n273139	5UTR Overlapping	chr7	13038031	13039851	+
mmuLB_IO_30156.1	n273139	Intron Overlapping	chr7	13038031	13039851	+
mmuLB_5UO_38083.1	n273146	5UTR Overlapping	chr9	7347405	7349377	+
mmuLB_IO_38083.1	n273146	Intron Overlapping	chr9	7347405	7349377	+
mmuLB_5UO_14077.1	n273149	5UTR Overlapping	chr3	98758587	98760249	-
mmuLB_CI_14077.1	n273149	Completely Intronic	chr3	98758587	98760249	-
mmuLB_CI_13320.1	n273158	Completely Intronic	chr3	87010136	87012244	-
mmuLB_IO_13320.1	n273158	Intron Overlapping	chr3	87010136	87012244	-
mmuLB_5UO_42022.1	n273163	5UTR Overlapping	chr10	25536385	25673343	+
mmuLB_AN_42022.1	n273163	Antisense	chr10	25536385	25673343	+
mmuLB_CI_49708.1	n273164	Completely Intronic	chr11	110173889	110176748	-
mmuLB_IO_49708.1	n273164	Intron Overlapping	chr11	110173889	110176748	-
mmuLB_3UO_56380.1	n273185	3UTR Overlapping	chr14	34760226	34770553	+
mmuLB_CI_56380.1	n273185	Completely Intronic	chr14	34760226	34770553	+
mmuLB_5UO_69071.2	n273289	5UTR Overlapping	chr19	29729448	29732308	-
mmuLB_CI_69071.2	n273289	Completely Intronic	chr19	29729448	29732308	-
mmuLB_CI_25358.1	n273293	Completely Intronic	chr5	144241689	144246506	-
mmuLB_IO_25358.1	n273293	Intron Overlapping	chr5	144241689	144246506	-
mmuLB_3UO_39203.1	n273299	3UTR Overlapping	chr9	54917310	54931063	+
mmuLB_CI_39203.1	n273299	Completely Intronic	chr9	54917310	54931063	+
mmuLB_5UO_20879.2	n273307	5UTR Overlapping	chr4	154637575	154644716	+
mmuLB_IO_20879.2	n273307	Intron Overlapping	chr4	154637575	154644716	+
mmuLB_3UO_59793.1	n273344	3UTR Overlapping	chr15	83203145	83335976	+
mmuLB_5UO_59793.1	n273344	5UTR Overlapping	chr15	83203145	83335976	+
mmuLB_AN_59793.1	n273344	Antisense	chr15	83203145	83335976	+
mmuLB_CI_27784.1	n273351	Completely Intronic	chr6	85299084	85320393	-
mmuLB_IO_27784.1	n273351	Intron Overlapping	chr6	85299084	85320393	-
mmuLB_5UO_69196.1	n273364	5UTR Overlapping	chr19	34522359	34527452	-
mmuLB_CI_69196.1	n273364	Completely Intronic	chr19	34522359	34527452	-
mmuLB_CI_29707.1	n273376	Completely Intronic	chr6	148844038	148849184	-
mmuLB_IO_29707.1	n273376	Intron Overlapping	chr6	148844038	148849184	-
mmuLB_5UO_28237.1	n273392	5UTR Overlapping	chr6	96115310	96656467	+
mmuLB_AN_28237.1	n273392	Antisense	chr6	96115310	96656467	+
mmuLB_IO_28237.1	n273392	Intron Overlapping	chr6	96115310	96656467	+
mmuLB_3UO_63521.1	n273399	3UTR Overlapping	chr17	14249850	14277755	+
mmuLB_AN_63521.1	n273399	Antisense	chr17	14249850	14277755	+
mmuLB_CI_63521.1	n273399	Completely Intronic	chr17	14249850	14277755	+
mmuLB_3UO_44746.1	n273416	3UTR Overlapping	chr11	3724401	3863903	-
mmuLB_AN_44746.1	n273416	Antisense	chr11	3724401	3863903	-
mmuLB_IO_44746.1	n273416	Intron Overlapping	chr11	3724401	3863903	-
mmuLB_CI_65978.1	n273447	Completely Intronic	chr17	80647503	80651150	-
mmuLB_IO_65978.1	n273447	Intron Overlapping	chr17	80647503	80651150	-
mmuLB_3UO_47350.1	n273498	3UTR Overlapping	chr11	72607318	72680140	+
mmuLB_5UO_47350.1	n273498	5UTR Overlapping	chr11	72607318	72680140	+
mmuLB_AN_47350.1	n273498	Antisense	chr11	72607318	72680140	+
mmuLB_5UO_15880.1	n273504	5UTR Overlapping	chr4	21848057	21871342	+
mmuLB_IO_15880.1	n273504	Intron Overlapping	chr4	21848057	21871342	+
mmuLB_5UO_6379.1	n273508	5UTR Overlapping	chr2	48949961	49021440	+
mmuLB_IO_6379.1	n273508	Intron Overlapping	chr2	48949961	49021440	+
mmuLB_3UO_66601.1	n273516	3UTR Overlapping	chr18	22344882	22378950	+
mmuLB_CI_66601.1	n273516	Completely Intronic	chr18	22344882	22378950	+
mmuLB_3UO_40397.1	n273525	3UTR Overlapping	chr9	91490170	91492779	+
mmuLB_CI_40397.1	n273525	Completely Intronic	chr9	91490170	91492779	+
mmuLB_3UO_40058.1	n273540	3UTR Overlapping	chr9	75529721	75559657	-
mmuLB_5UO_40058.1	n273540	5UTR Overlapping	chr9	75529721	75559657	-
mmuLB_IO_40058.1	n273540	Intron Overlapping	chr9	75529721	75559657	-
mmuLB_5UO_68530.1	n273550	5UTR Overlapping	chr19	8774486	8776962	+
mmuLB_IO_68530.1	n273550	Intron Overlapping	chr19	8774486	8776962	+
mmuLB_CI_9691.1	n273562	Completely Intronic	chr2	132240004	132242140	-
mmuLB_IO_9691.1	n273562	Intron Overlapping	chr2	132240004	132242140	-
mmuLB_CI_28752.1	n273565	Completely Intronic	chr6	119666631	119670942	-
mmuLB_IO_28752.1	n273565	Intron Overlapping	chr6	119666631	119670942	-
mmuLB_AN_21223.1	n273605	Antisense	chr5	7310230	7312064	-
mmuLB_CI_21223.1	n273605	Completely Intronic	chr5	7310230	7312064	-
mmuLB_3UO_37299.1	n273614	3UTR Overlapping	chr8	107335640	107336471	+
mmuLB_CI_37299.1	n273614	Completely Intronic	chr8	107335640	107336471	+
mmuLB_5UO_53131.1	n273627	5UTR Overlapping	chr13	13437666	13501464	+
mmuLB_IO_53131.1	n273627	Intron Overlapping	chr13	13437666	13501464	+
mmuLB_5UO_59806.1	n273629	5UTR Overlapping	chr15	83397784	83398898	-
mmuLB_IO_59806.1	n273629	Intron Overlapping	chr15	83397784	83398898	-
mmuLB_CI_66039.1	n273634	Completely Intronic	chr17	83851674	83854393	-
mmuLB_IO_66039.1	n273634	Intron Overlapping	chr17	83851674	83854393	-
mmuLB_AN_35346.1	n273658	Antisense	chr8	26038087	26040041	-
mmuLB_CI_35346.1	n273658	Completely Intronic	chr8	26038087	26040041	-
mmuLB_5UO_26167.1	n273660	5UTR Overlapping	chr6	29743578	29744612	+
mmuLB_IO_26167.1	n273660	Intron Overlapping	chr6	29743578	29744612	+
mmuLB_5UO_10282.1	n273672	5UTR Overlapping	chr2	152256281	152259508	+
mmuLB_IO_10282.1	n273672	Intron Overlapping	chr2	152256281	152259508	+
mmuLB_5UO_42775.1	n273675	5UTR Overlapping	chr10	63327115	63330322	-
mmuLB_CI_42775.1	n273675	Completely Intronic	chr10	63327115	63330322	-
mmuLB_3UO_39937.1	n273685	3UTR Overlapping	chr9	72610388	72612474	+
mmuLB_AN_39937.1	n273685	Antisense	chr9	72610388	72612474	+
mmuLB_CI_39937.1	n273685	Completely Intronic	chr9	72610388	72612474	+
mmuLB_3UO_50657.1	n273688	3UTR Overlapping	chr12	4872664	4875050	-
mmuLB_IO_50657.1	n273688	Intron Overlapping	chr12	4872664	4875050	-
mmuLB_3UO_52816.1	n273698	3UTR Overlapping	chr12	111574476	111631972	+
mmuLB_AN_52816.1	n273698	Antisense	chr12	111574476	111631972	+
mmuLB_CI_52816.1	n273698	Completely Intronic	chr12	111574476	111631972	+
mmuLB_3UO_63505.1	n273704	3UTR Overlapping	chr17	13763823	13767756	+
mmuLB_CI_63505.1	n273704	Completely Intronic	chr17	13763823	13767756	+
mmuLB_3UO_62691.1	n273712	3UTR Overlapping	chr16	78338304	78340751	+
mmuLB_CI_62691.1	n273712	Completely Intronic	chr16	78338304	78340751	+
mmuLB_5UO_60269.1	n273718	5UTR Overlapping	chr15	98831925	98832513	-
mmuLB_CI_60269.1	n273718	Completely Intronic	chr15	98831925	98832513	-
mmuLB_CI_72842.1	n273727	Completely Intronic	chrX	142851678	142854239	-
mmuLB_IO_72842.1	n273727	Intron Overlapping	chrX	142851678	142854239	-
mmuLB_3UO_30853.1	n273772	3UTR Overlapping	chr7	29084723	29091285	+
mmuLB_5UO_30853.1	n273772	5UTR Overlapping	chr7	29084723	29091285	+
mmuLB_CI_30853.1	n273772	Completely Intronic	chr7	29084723	29091285	+
mmuLB_CI_37844.1	n273774	Completely Intronic	chr8	123312282	123318560	-
mmuLB_IO_37844.1	n273774	Intron Overlapping	chr8	123312282	123318560	-
mmuLB_CI_42773.1	n273781	Completely Intronic	chr10	63319058	63320690	-
mmuLB_IO_42773.1	n273781	Intron Overlapping	chr10	63319058	63320690	-
mmuLB_AN_7054.1	n273784	Antisense	chr2	70697801	70700818	-
mmuLB_CI_7054.1	n273784	Completely Intronic	chr2	70697801	70700818	-
mmuLB_CI_58452.1	n273818	Completely Intronic	chr15	12458145	12549877	-
mmuLB_IO_58452.1	n273818	Intron Overlapping	chr15	12458145	12549877	-
mmuLB_5UO_37887.1	n273820	5UTR Overlapping	chr8	124445533	124459757	-
mmuLB_CI_37887.1	n273820	Completely Intronic	chr8	124445533	124459757	-
mmuLB_5UO_38399.1	n273832	5UTR Overlapping	chr9	22484557	22486385	-
mmuLB_CI_38399.1	n273832	Completely Intronic	chr9	22484557	22486385	-
mmuLB_IO_38399.1	n273832	Intron Overlapping	chr9	22484557	22486385	-
mmuLB_CI_6975.1	n273838	Completely Intronic	chr2	69590011	69592665	-
mmuLB_IO_6975.1	n273838	Intron Overlapping	chr2	69590011	69592665	-
mmuLB_5UO_64349.1	n273850	5UTR Overlapping	chr17	31494325	31496279	-
mmuLB_CI_64349.1	n273850	Completely Intronic	chr17	31494325	31496279	-
mmuLB_IO_64349.1	n273850	Intron Overlapping	chr17	31494325	31496279	-
mmuLB_5UO_49820.1	n273853	5UTR Overlapping	chr11	114870961	114872595	+
mmuLB_CI_49820.1	n273853	Completely Intronic	chr11	114870961	114872595	+
mmuLB_CI_15828.1	n273865	Completely Intronic	chr4	19608302	19609983	-
mmuLB_IO_15828.1	n273865	Intron Overlapping	chr4	19608302	19609983	-
mmuLB_3UO_34926.1	n273867	3UTR Overlapping	chr8	11514020	11550741	-
mmuLB_5UO_34926.1	n273867	5UTR Overlapping	chr8	11514020	11550741	-
mmuLB_AN_103.1	n273874	Antisense	chr1	9600412	9631144	-
mmuLB_CI_103.1	n273874	Completely Intronic	chr1	9600412	9631144	-
mmuLB_IO_103.1	n273874	Intron Overlapping	chr1	9600412	9631144	-
mmuLB_5UO_26681.1	n273883	5UTR Overlapping	chr6	39603387	39607690	-
mmuLB_CI_26681.1	n273883	Completely Intronic	chr6	39603387	39607690	-
mmuLB_AN_66714.1	n273894	Antisense	chr18	31782514	31784083	+
mmuLB_CI_66714.1	n273894	Completely Intronic	chr18	31782514	31784083	+
mmuLB_CI_41402.1	n273900	Completely Intronic	chr9	122275918	122294374	-
mmuLB_IO_41402.1	n273900	Intron Overlapping	chr9	122275918	122294374	-
mmuLB_3UO_48034.1	n273920	3UTR Overlapping	chr11	83817681	83849493	-
mmuLB_5UO_48034.1	n273920	5UTR Overlapping	chr11	83817681	83849493	-
mmuLB_AN_48034.1	n273920	Antisense	chr11	83817681	83849493	-
mmuLB_AN_3168.1	n273925	Antisense	chr1	160288604	160293361	-
mmuLB_CI_3168.1	n273925	Completely Intronic	chr1	160288604	160293361	-
mmuLB_CI_33530.1	n273940	Completely Intronic	chr7	116163150	116164086	-
mmuLB_IO_33530.1	n273940	Intron Overlapping	chr7	116163150	116164086	-
mmuLB_5UO_2457.1	n273954	5UTR Overlapping	chr1	130462575	130557075	+
mmuLB_AN_2457.1	n273954	Antisense	chr1	130462575	130557075	+
mmuLB_3UO_20447.1	n273959	3UTR Overlapping	chr4	147018492	147360864	+
mmuLB_5UO_20447.1	n273959	5UTR Overlapping	chr4	147018492	147360864	+
mmuLB_AN_20447.1	n273959	Antisense	chr4	147018492	147360864	+
mmuLB_CI_20447.1	n273959	Completely Intronic	chr4	147018492	147360864	+
mmuLB_CI_40683.1	n273995	Completely Intronic	chr9	103362282	103364980	-
mmuLB_IO_40683.1	n273995	Intron Overlapping	chr9	103362282	103364980	-
mmuLB_5UO_63759.1	n273996	5UTR Overlapping	chr17	23726347	23734917	+
mmuLB_IO_63759.1	n273996	Intron Overlapping	chr17	23726347	23734917	+
mmuLB_3UO_40983.1	n273999	3UTR Overlapping	chr9	109127474	109129388	+
mmuLB_CI_40983.1	n273999	Completely Intronic	chr9	109127474	109129388	+
mmuLB_5UO_20610.1	n274005	5UTR Overlapping	chr4	149527426	149530772	+
mmuLB_CI_20610.1	n274005	Completely Intronic	chr4	149527426	149530772	+
mmuLB_5UO_51926.1	n274030	5UTR Overlapping	chr12	83063391	83098874	-
mmuLB_CI_51926.1	n274030	Completely Intronic	chr12	83063391	83098874	-
mmuLB_5UO_51838.1	n274035	5UTR Overlapping	chr12	80758405	80762793	+
mmuLB_IO_51838.1	n274035	Intron Overlapping	chr12	80758405	80762793	+
mmuLB_CI_4956.1	n274040	Completely Intronic	chr2	24900387	24906428	-
mmuLB_IO_4956.1	n274040	Intron Overlapping	chr2	24900387	24906428	-
mmuLB_3UO_49972.1	n274049	3UTR Overlapping	chr11	115974842	115994760	+
mmuLB_CI_49972.1	n274049	Completely Intronic	chr11	115974842	115994760	+
mmuLB_3UO_60877.1	n274054	3UTR Overlapping	chr16	13831236	13833925	-
mmuLB_AN_60877.1	n274054	Antisense	chr16	13831236	13833925	-
mmuLB_3UO_63624.1	n274057	3UTR Overlapping	chr17	17832951	17837025	+
mmuLB_5UO_63624.1	n274057	5UTR Overlapping	chr17	17832951	17837025	+
mmuLB_5UO_33529.1	n274092	5UTR Overlapping	chr7	116156068	116237666	-
mmuLB_AN_33529.1	n274092	Antisense	chr7	116156068	116237666	-
mmuLB_CI_33529.1	n274092	Completely Intronic	chr7	116156068	116237666	-
mmuLB_5UO_28369.1	n274096	5UTR Overlapping	chr6	103510961	103645065	+
mmuLB_IO_28369.1	n274096	Intron Overlapping	chr6	103510961	103645065	+
mmuLB_5UO_65758.1	n274109	5UTR Overlapping	chr17	70852764	70856959	+
mmuLB_CI_65758.1	n274109	Completely Intronic	chr17	70852764	70856959	+
mmuLB_IO_65758.1	n274109	Intron Overlapping	chr17	70852764	70856959	+
mmuLB_5UO_69399.1	n274115	5UTR Overlapping	chr19	42170699	42173206	+
mmuLB_IO_69399.1	n274115	Intron Overlapping	chr19	42170699	42173206	+
mmuLB_CI_53100.1	n274119	Completely Intronic	chr13	12177457	12179281	-
mmuLB_IO_53100.1	n274119	Intron Overlapping	chr13	12177457	12179281	-
mmuLB_CI_3177.1	n274120	Completely Intronic	chr1	160609704	160612412	-
mmuLB_IO_3177.1	n274120	Intron Overlapping	chr1	160609704	160612412	-
mmuLB_CI_54383.1	n274135	Completely Intronic	chr13	64195359	64197924	-
mmuLB_IO_54383.1	n274135	Intron Overlapping	chr13	64195359	64197924	-
mmuLB_CI_66315.1	n274185	Completely Intronic	chr18	5518414	5521092	-
mmuLB_IO_66315.1	n274185	Intron Overlapping	chr18	5518414	5521092	-
mmuLB_5UO_61935.1	n274194	5UTR Overlapping	chr16	38548019	38550222	-
mmuLB_CI_61935.1	n274194	Completely Intronic	chr16	38548019	38550222	-
mmuLB_3UO_23487.1	n274246	3UTR Overlapping	chr5	104835719	104859793	-
mmuLB_IO_23487.1	n274246	Intron Overlapping	chr5	104835719	104859793	-
mmuLB_CI_46854.1	n274277	Completely Intronic	chr11	66121090	66168444	-
mmuLB_IO_46854.1	n274277	Intron Overlapping	chr11	66121090	66168444	-
mmuLB_CI_16978.1	n274302	Completely Intronic	chr4	56764342	56766553	-
mmuLB_IO_16978.1	n274302	Intron Overlapping	chr4	56764342	56766553	-
mmuLB_5UO_55165.1	n274304	5UTR Overlapping	chr13	103094176	103096844	-
mmuLB_IO_55165.1	n274304	Intron Overlapping	chr13	103094176	103096844	-
mmuLB_5UO_45299.1	n274344	5UTR Overlapping	chr11	21572304	21697568	+
mmuLB_AN_45299.1	n274344	Antisense	chr11	21572304	21697568	+
mmuLB_IO_45299.1	n274344	Intron Overlapping	chr11	21572304	21697568	+
mmuLB_5UO_4603.1	n274382	5UTR Overlapping	chr2	14605115	14962799	+
mmuLB_IO_4603.1	n274382	Intron Overlapping	chr2	14605115	14962799	+
mmuLB_5UO_58510.1	n274386	5UTR Overlapping	chr15	23036454	23175141	+
mmuLB_IO_58510.1	n274386	Intron Overlapping	chr15	23036454	23175141	+
mmuLB_AN_62754.3	n274391	Antisense	chr16	84972210	84979451	+
mmuLB_IO_62754.3	n274391	Intron Overlapping	chr16	84972210	84979451	+
mmuLB_CI_62105.1	n274399	Completely Intronic	chr16	44290753	44293459	-
mmuLB_IO_62105.1	n274399	Intron Overlapping	chr16	44290753	44293459	-
mmuLB_5UO_67088.1	n274409	5UTR Overlapping	chr18	43526207	43529880	-
mmuLB_CI_67088.1	n274409	Completely Intronic	chr18	43526207	43529880	-
mmuLB_3UO_59385.1	n274413	3UTR Overlapping	chr15	76523328	76526194	+
mmuLB_CI_59385.1	n274413	Completely Intronic	chr15	76523328	76526194	+
mmuLB_3UO_45698.1	n274424	3UTR Overlapping	chr11	33641503	33992988	-
mmuLB_5UO_45698.1	n274424	5UTR Overlapping	chr11	33641503	33992988	-
mmuLB_IO_45698.1	n274424	Intron Overlapping	chr11	33641503	33992988	-
mmuLB_CI_4383.1	n274459	Completely Intronic	chr2	6678008	6681107	-
mmuLB_IO_4383.1	n274459	Intron Overlapping	chr2	6678008	6681107	-
mmuLB_5UO_29838.2	n274485	5UTR Overlapping	chr7	4074124	4120728	-
mmuLB_CI_29838.2	n274485	Completely Intronic	chr7	4074124	4120728	-
mmuLB_CI_1611.2	n274486	Completely Intronic	chr1	78183457	78197113	-
mmuLB_IO_1611.2	n274486	Intron Overlapping	chr1	78183457	78197113	-
mmuLB_5UO_37118.1	n274513	5UTR Overlapping	chr8	104367178	104371159	-
mmuLB_AN_37118.1	n274513	Antisense	chr8	104367178	104371159	-
mmuLB_CI_37118.1	n274513	Completely Intronic	chr8	104367178	104371159	-
mmuLB_5UO_35072.1	n274520	5UTR Overlapping	chr8	16344862	17535586	-
mmuLB_CI_35072.1	n274520	Completely Intronic	chr8	16344862	17535586	-
mmuLB_CI_15054.1	n274528	Completely Intronic	chr3	138281407	138307022	-
mmuLB_IO_15054.1	n274528	Intron Overlapping	chr3	138281407	138307022	-
mmuLB_CI_63275.1	n274553	Completely Intronic	chr17	6447493	6448849	-
mmuLB_IO_63275.1	n274553	Intron Overlapping	chr17	6447493	6448849	-
mmuLB_3UO_32829.1	n274570	3UTR Overlapping	chr7	94042690	94349400	+
mmuLB_5UO_32829.1	n274570	5UTR Overlapping	chr7	94042690	94349400	+
mmuLB_AN_32829.1	n274570	Antisense	chr7	94042690	94349400	+
mmuLB_CI_32829.1	n274570	Completely Intronic	chr7	94042690	94349400	+
mmuLB_3UO_51681.1	n274576	3UTR Overlapping	chr12	75337902	75342121	+
mmuLB_CI_51681.1	n274576	Completely Intronic	chr12	75337902	75342121	+
mmuLB_3UO_22561.1	n274580	3UTR Overlapping	chr5	65199700	65205314	+
mmuLB_CI_22561.1	n274580	Completely Intronic	chr5	65199700	65205314	+
mmuLB_CI_1333.1	n274582	Completely Intronic	chr1	66798145	66800797	-
mmuLB_IO_1333.1	n274582	Intron Overlapping	chr1	66798145	66800797	-
mmuLB_CI_23319.1	n274589	Completely Intronic	chr5	99956445	99957914	-
mmuLB_IO_23319.1	n274589	Intron Overlapping	chr5	99956445	99957914	-
mmuLB_5UO_50418.1	n274601	5UTR Overlapping	chr11	120587137	120590399	-
mmuLB_CI_50418.1	n274601	Completely Intronic	chr11	120587137	120590399	-
mmuLB_IO_50418.1	n274601	Intron Overlapping	chr11	120587137	120590399	-
mmuLB_3UO_5160.2	n274621	3UTR Overlapping	chr2	25705849	25709716	-
mmuLB_AN_5160.2	n274621	Antisense	chr2	25705849	25709716	-
mmuLB_3UO_52152.1	n274630	3UTR Overlapping	chr12	88722875	89261572	+
mmuLB_CI_52152.1	n274630	Completely Intronic	chr12	88722875	89261572	+
mmuLB_CI_58569.1	n274642	Completely Intronic	chr15	27677358	27680094	-
mmuLB_IO_58569.1	n274642	Intron Overlapping	chr15	27677358	27680094	-
mmuLB_3UO_62948.1	n274643	3UTR Overlapping	chr16	91830042	91832122	+
mmuLB_CI_62948.1	n274643	Completely Intronic	chr16	91830042	91832122	+
mmuLB_CI_14581.1	n274645	Completely Intronic	chr3	116690385	116712257	-
mmuLB_IO_14581.1	n274645	Intron Overlapping	chr3	116690385	116712257	-
mmuLB_3UO_9243.1	n274646	3UTR Overlapping	chr2	125320346	125323086	+
mmuLB_5UO_9243.1	n274646	5UTR Overlapping	chr2	125320346	125323086	+
mmuLB_CI_9243.1	n274646	Completely Intronic	chr2	125320346	125323086	+
mmuLB_3UO_41109.1	n274662	3UTR Overlapping	chr9	112212496	112216662	-
mmuLB_CI_41109.1	n274662	Completely Intronic	chr9	112212496	112216662	-
mmuLB_IO_41109.1	n274662	Intron Overlapping	chr9	112212496	112216662	-
mmuLB_5UO_50508.1	n274664	5UTR Overlapping	chr11	121067404	121081139	-
mmuLB_CI_50508.1	n274664	Completely Intronic	chr11	121067404	121081139	-
mmuLB_5UO_60315.1	n274671	5UTR Overlapping	chr15	99457960	99465328	+
mmuLB_IO_60315.1	n274671	Intron Overlapping	chr15	99457960	99465328	+
mmuLB_CI_32226.1	n274688	Completely Intronic	chr7	73458601	73460633	-
mmuLB_IO_32226.1	n274688	Intron Overlapping	chr7	73458601	73460633	-
mmuLB_CI_28789.1	n274704	Completely Intronic	chr6	120013218	120015705	-
mmuLB_IO_28789.1	n274704	Intron Overlapping	chr6	120013218	120015705	-
mmuLB_CI_65670.1	n274707	Completely Intronic	chr17	66348864	66352965	-
mmuLB_IO_65670.1	n274707	Intron Overlapping	chr17	66348864	66352965	-
mmuLB_AN_1449.1	n274718	Antisense	chr1	72963785	72973173	+
mmuLB_IO_1449.1	n274718	Intron Overlapping	chr1	72963785	72973173	+
mmuLB_CI_45405.1	n274737	Completely Intronic	chr11	23860149	23861681	-
mmuLB_IO_45405.1	n274737	Intron Overlapping	chr11	23860149	23861681	-
mmuLB_CI_58352.1	n274759	Completely Intronic	chr15	8694048	8696107	-
mmuLB_IO_58352.1	n274759	Intron Overlapping	chr15	8694048	8696107	-
mmuLB_5UO_72447.1	n274760	5UTR Overlapping	chrX	123103553	123188795	+
mmuLB_IO_72447.1	n274760	Intron Overlapping	chrX	123103553	123188795	+
mmuLB_CI_43869.1	n274763	Completely Intronic	chr10	95387666	95392967	-
mmuLB_IO_43869.1	n274763	Intron Overlapping	chr10	95387666	95392967	-
mmuLB_5UO_1325.1	n274765	5UTR Overlapping	chr1	66769289	66771866	-
mmuLB_CI_1325.1	n274765	Completely Intronic	chr1	66769289	66771866	-
mmuLB_5UO_52702.1	n274811	5UTR Overlapping	chr12	109650920	109653992	+
mmuLB_AN_52702.1	n274811	Antisense	chr12	109650920	109653992	+
mmuLB_IO_52702.1	n274811	Intron Overlapping	chr12	109650920	109653992	+
mmuLB_CI_51934.1	n274819	Completely Intronic	chr12	83421024	83425088	-
mmuLB_IO_51934.1	n274819	Intron Overlapping	chr12	83421024	83425088	-
mmuLB_AN_9654.1	n274831	Antisense	chr2	131316829	131319627	-
mmuLB_IO_9654.1	n274831	Intron Overlapping	chr2	131316829	131319627	-
mmuLB_3UO_26605.1	n274837	3UTR Overlapping	chr6	38551530	38557413	+
mmuLB_CI_26605.1	n274837	Completely Intronic	chr6	38551530	38557413	+
mmuLB_CI_54720.1	n274840	Completely Intronic	chr13	81541519	81544637	-
mmuLB_IO_54720.1	n274840	Intron Overlapping	chr13	81541519	81544637	-
mmuLB_5UO_37890.1	n274846	5UTR Overlapping	chr8	124537853	124544393	+
mmuLB_IO_37890.1	n274846	Intron Overlapping	chr8	124537853	124544393	+
mmuLB_CI_59243.1	n274847	Completely Intronic	chr15	73400762	73403174	-
mmuLB_IO_59243.1	n274847	Intron Overlapping	chr15	73400762	73403174	-
mmuLB_3UO_1128.1	n274859	3UTR Overlapping	chr1	60409780	60444778	+
mmuLB_AN_1128.1	n274859	Antisense	chr1	60409780	60444778	+
mmuLB_CI_1128.1	n274859	Completely Intronic	chr1	60409780	60444778	+
mmuLB_3UO_68068.1	n274872	3UTR Overlapping	chr19	3958805	3972101	+
mmuLB_5UO_68068.1	n274872	5UTR Overlapping	chr19	3958805	3972101	+
mmuLB_5UO_32234.1	n274884	5UTR Overlapping	chr7	73539800	73558395	-
mmuLB_CI_32234.1	n274884	Completely Intronic	chr7	73539800	73558395	-
mmuLB_CI_7902.1	n274908	Completely Intronic	chr2	91391901	91395813	-
mmuLB_IO_7902.1	n274908	Intron Overlapping	chr2	91391901	91395813	-
mmuLB_3UO_1020.1	n274912	3UTR Overlapping	chr1	58210450	58215410	+
mmuLB_CI_1020.1	n274912	Completely Intronic	chr1	58210450	58215410	+
mmuLB_CI_58913.1	n274929	Completely Intronic	chr15	53272723	53275183	-
mmuLB_IO_58913.1	n274929	Intron Overlapping	chr15	53272723	53275183	-
mmuLB_3UO_63582.1	n274933	3UTR Overlapping	chr17	15704982	17388509	+
mmuLB_5UO_63582.1	n274933	5UTR Overlapping	chr17	15704982	17388509	+
mmuLB_3UO_12024.1	n274948	3UTR Overlapping	chr3	10339954	10344727	-
mmuLB_IO_12024.1	n274948	Intron Overlapping	chr3	10339954	10344727	-
mmuLB_CI_17096.1	n274967	Completely Intronic	chr4	59472064	59475750	-
mmuLB_IO_17096.1	n274967	Intron Overlapping	chr4	59472064	59475750	-
mmuLB_3UO_51634.1	n274983	3UTR Overlapping	chr12	73123711	73170416	+
mmuLB_CI_51634.1	n274983	Completely Intronic	chr12	73123711	73170416	+
mmuLB_5UO_45980.1	n275002	5UTR Overlapping	chr11	47351153	47637469	-
mmuLB_CI_45980.1	n275002	Completely Intronic	chr11	47351153	47637469	-
mmuLB_5UO_72879.1	n275037	5UTR Overlapping	chrX	144377617	144379775	-
mmuLB_CI_72879.1	n275037	Completely Intronic	chrX	144377617	144379775	-
mmuLB_CI_1645.1	n275050	Completely Intronic	chr1	80274730	80276413	-
mmuLB_IO_1645.1	n275050	Intron Overlapping	chr1	80274730	80276413	-
mmuLB_5UO_28249.1	n275051	5UTR Overlapping	chr6	97195313	97197493	-
mmuLB_IO_28249.1	n275051	Intron Overlapping	chr6	97195313	97197493	-
mmuLB_3UO_58334.1	n275061	3UTR Overlapping	chr15	8339382	8342787	-
mmuLB_IO_58334.1	n275061	Intron Overlapping	chr15	8339382	8342787	-
mmuLB_3UO_44554.1	n275072	3UTR Overlapping	chr10	128303367	128307408	+
mmuLB_5UO_44554.1	n275072	5UTR Overlapping	chr10	128303367	128307408	+
mmuLB_CI_44554.1	n275072	Completely Intronic	chr10	128303367	128307408	+
mmuLB_3UO_31.1	n275073	3UTR Overlapping	chr1	4905750	4906861	+
mmuLB_CI_31.1	n275073	Completely Intronic	chr1	4905750	4906861	+
mmuLB_3UO_10455.1	n275084	3UTR Overlapping	chr2	154867211	154871010	+
mmuLB_CI_10455.1	n275084	Completely Intronic	chr2	154867211	154871010	+
mmuLB_3UO_59545.1	n275096	3UTR Overlapping	chr15	79222343	79224805	-
mmuLB_IO_59545.1	n275096	Intron Overlapping	chr15	79222343	79224805	-
mmuLB_3UO_27831.1	n275100	3UTR Overlapping	chr6	85947186	85961643	-
mmuLB_5UO_27831.1	n275100	5UTR Overlapping	chr6	85947186	85961643	-
mmuLB_IO_27831.1	n275100	Intron Overlapping	chr6	85947186	85961643	-
mmuLB_5UO_50344.1	n275104	5UTR Overlapping	chr11	120185399	120188751	-
mmuLB_CI_50344.1	n275104	Completely Intronic	chr11	120185399	120188751	-
mmuLB_CI_54359.1	n275107	Completely Intronic	chr13	63410917	63414767	-
mmuLB_IO_54359.1	n275107	Intron Overlapping	chr13	63410917	63414767	-
mmuLB_AN_53958.1	n275110	Antisense	chr13	49418764	49421037	-
mmuLB_CI_53958.1	n275110	Completely Intronic	chr13	49418764	49421037	-
mmuLB_AN_3167.1	n275113	Antisense	chr1	160283881	160287525	-
mmuLB_CI_3167.1	n275113	Completely Intronic	chr1	160283881	160287525	-
mmuLB_5UO_58487.2	n275123	5UTR Overlapping	chr15	18818959	18903109	+
mmuLB_IO_58487.2	n275123	Intron Overlapping	chr15	18818959	18903109	+
mmuLB_CDS_45361.1	n275125	CDS Overlapping	chr11	23073621	23073891	+
mmuLB_IA_45361.1	n275125	Intronic Antisense	chr11	23073621	23073891	+
mmuLB_CI_33565.1	n275128	Completely Intronic	chr7	118524001	118526734	-
mmuLB_IO_33565.1	n275128	Intron Overlapping	chr7	118524001	118526734	-
mmuLB_3UO_23254.1	n275129	3UTR Overlapping	chr5	96416431	96419595	+
mmuLB_CI_23254.1	n275129	Completely Intronic	chr5	96416431	96419595	+
mmuLB_CI_42097.1	n275150	Completely Intronic	chr10	30839809	30842015	-
mmuLB_IO_42097.1	n275150	Intron Overlapping	chr10	30839809	30842015	-
mmuLB_CI_26276.1	n275174	Completely Intronic	chr6	30862149	30863534	-
mmuLB_IO_26276.1	n275174	Intron Overlapping	chr6	30862149	30863534	-
mmuLB_5UO_60666.1	n275186	5UTR Overlapping	chr16	5885667	6814135	+
mmuLB_IO_60666.1	n275186	Intron Overlapping	chr16	5885667	6814135	+
mmuLB_5UO_36917.1	n275199	5UTR Overlapping	chr8	92408417	92412019	+
mmuLB_CI_36917.1	n275199	Completely Intronic	chr8	92408417	92412019	+
mmuLB_CI_17006.1	n275202	Completely Intronic	chr4	57051475	57053627	-
mmuLB_IO_17006.1	n275202	Intron Overlapping	chr4	57051475	57053627	-
mmuLB_AN_57596.1	n275228	Antisense	chr14	74943931	74945869	-
mmuLB_CI_57596.1	n275228	Completely Intronic	chr14	74943931	74945869	-
mmuLB_5UO_34814.1	n275231	5UTR Overlapping	chr8	4310687	4315495	-
mmuLB_CI_34814.1	n275231	Completely Intronic	chr8	4310687	4315495	-
mmuLB_IO_34814.1	n275231	Intron Overlapping	chr8	4310687	4315495	-
mmuLB_3UO_67020.1	n275235	3UTR Overlapping	chr18	39246246	39302690	-
mmuLB_IO_67020.1	n275235	Intron Overlapping	chr18	39246246	39302690	-
mmuLB_3UO_14810.1	n275250	3UTR Overlapping	chr3	128148801	128231553	-
mmuLB_5UO_14810.1	n275250	5UTR Overlapping	chr3	128148801	128231553	-
mmuLB_AN_14810.1	n275250	Antisense	chr3	128148801	128231553	-
mmuLB_5UO_14786.1	n275254	5UTR Overlapping	chr3	127283480	127285559	-
mmuLB_CI_14786.1	n275254	Completely Intronic	chr3	127283480	127285559	-
mmuLB_IO_14786.1	n275254	Intron Overlapping	chr3	127283480	127285559	-
mmuLB_AN_39059.1	n275270	Antisense	chr9	49754422	49758517	-
mmuLB_CI_39059.1	n275270	Completely Intronic	chr9	49754422	49758517	-
mmuLB_IO_39059.1	n275270	Intron Overlapping	chr9	49754422	49758517	-
mmuLB_3UO_38068.1	n275281	3UTR Overlapping	chr9	6928501	6931357	-
mmuLB_IO_38068.1	n275281	Intron Overlapping	chr9	6928501	6931357	-
mmuLB_5UO_34978.1	n275293	5UTR Overlapping	chr8	12947918	12988152	+
mmuLB_CI_34978.1	n275293	Completely Intronic	chr8	12947918	12988152	+
mmuLB_CI_18626.1	n275306	Completely Intronic	chr4	116335358	116337425	-
mmuLB_IO_18626.1	n275306	Intron Overlapping	chr4	116335358	116337425	-
mmuLB_3UO_45697.1	n275323	3UTR Overlapping	chr11	33641179	33993152	-
mmuLB_5UO_45697.1	n275323	5UTR Overlapping	chr11	33641179	33993152	-
mmuLB_IO_45697.1	n275323	Intron Overlapping	chr11	33641179	33993152	-
mmuLB_5UO_48250.1	n275359	5UTR Overlapping	chr11	87589751	87591763	-
mmuLB_AN_48250.1	n275359	Antisense	chr11	87589751	87591763	-
mmuLB_CI_48250.1	n275359	Completely Intronic	chr11	87589751	87591763	-
mmuLB_AN_24102.1	n275376	Antisense	chr5	115987173	115990790	+
mmuLB_IO_24102.1	n275376	Intron Overlapping	chr5	115987173	115990790	+
mmuLB_3UO_39496.1	n275378	3UTR Overlapping	chr9	62080529	62122596	-
mmuLB_5UO_39496.1	n275378	5UTR Overlapping	chr9	62080529	62122596	-
mmuLB_CI_39496.1	n275378	Completely Intronic	chr9	62080529	62122596	-
mmuLB_CI_41474.1	n275384	Completely Intronic	chr9	123697050	123712566	-
mmuLB_IO_41474.1	n275384	Intron Overlapping	chr9	123697050	123712566	-
mmuLB_3UO_23627.1	n275407	3UTR Overlapping	chr5	108069366	108071544	+
mmuLB_CI_23627.1	n275407	Completely Intronic	chr5	108069366	108071544	+
mmuLB_5UO_30852.1	n275424	5UTR Overlapping	chr7	29071604	29081142	+
mmuLB_IO_30852.1	n275424	Intron Overlapping	chr7	29071604	29081142	+
mmuLB_3UO_2973.1	n275443	3UTR Overlapping	chr1	152524009	152762410	-
mmuLB_IO_2973.1	n275443	Intron Overlapping	chr1	152524009	152762410	-
mmuLB_5UO_25054.1	n275448	5UTR Overlapping	chr5	137729898	137730986	-
mmuLB_AN_25054.1	n275448	Antisense	chr5	137729898	137730986	-
mmuLB_CI_25054.1	n275448	Completely Intronic	chr5	137729898	137730986	-
mmuLB_5UO_44586.2	n275451	5UTR Overlapping	chr10	128645883	128649811	+
mmuLB_IO_44586.2	n275451	Intron Overlapping	chr10	128645883	128649811	+
mmuLB_5UO_43487.1	n275460	5UTR Overlapping	chr10	82164246	82166784	+
mmuLB_AN_43487.1	n275460	Antisense	chr10	82164246	82166784	+
mmuLB_5UO_6645.1	n275463	5UTR Overlapping	chr2	59612074	59649455	+
mmuLB_IO_6645.1	n275463	Intron Overlapping	chr2	59612074	59649455	+
mmuLB_3UO_2438.1	n275465	3UTR Overlapping	chr1	129710545	129713229	+
mmuLB_CI_2438.1	n275465	Completely Intronic	chr1	129710545	129713229	+
mmuLB_CI_7396.1	n275489	Completely Intronic	chr2	77196886	77280589	-
mmuLB_IO_7396.1	n275489	Intron Overlapping	chr2	77196886	77280589	-
mmuLB_CI_6154.1	n275491	Completely Intronic	chr2	38163737	38167819	-
mmuLB_IO_6154.1	n275491	Intron Overlapping	chr2	38163737	38167819	-
mmuLB_CI_11073.1	n275495	Completely Intronic	chr2	165017009	165019932	-
mmuLB_IO_11073.1	n275495	Intron Overlapping	chr2	165017009	165019932	-
mmuLB_3UO_9296.1	n275496	3UTR Overlapping	chr2	126802220	126804728	-
mmuLB_IO_9296.1	n275496	Intron Overlapping	chr2	126802220	126804728	-
mmuLB_5UO_37873.1	n275519	5UTR Overlapping	chr8	123896272	123900620	+
mmuLB_IO_37873.1	n275519	Intron Overlapping	chr8	123896272	123900620	+
mmuLB_CI_24388.1	n275529	Completely Intronic	chr5	122352507	122354196	-
mmuLB_IO_24388.1	n275529	Intron Overlapping	chr5	122352507	122354196	-
mmuLB_5UO_2543.1	n275532	5UTR Overlapping	chr1	132462389	132465913	-
mmuLB_CI_2543.1	n275532	Completely Intronic	chr1	132462389	132465913	-
mmuLB_5UO_29297.1	n275533	5UTR Overlapping	chr6	134084600	134087464	+
mmuLB_IO_29297.1	n275533	Intron Overlapping	chr6	134084600	134087464	+
mmuLB_3UO_58235.1	n275539	3UTR Overlapping	chr15	3376881	3379692	-
mmuLB_CI_58235.1	n275539	Completely Intronic	chr15	3376881	3379692	-
mmuLB_IO_58235.1	n275539	Intron Overlapping	chr15	3376881	3379692	-
mmuLB_3UO_69237.1	n275540	3UTR Overlapping	chr19	36936294	36940474	+
mmuLB_CI_69237.1	n275540	Completely Intronic	chr19	36936294	36940474	+
mmuLB_CI_5369.1	n275549	Completely Intronic	chr2	27452995	27475653	-
mmuLB_IO_5369.1	n275549	Intron Overlapping	chr2	27452995	27475653	-
mmuLB_CI_25406.1	n275575	Completely Intronic	chr5	145230512	145232288	-
mmuLB_IO_25406.1	n275575	Intron Overlapping	chr5	145230512	145232288	-
mmuLB_5UO_15881.1	n275611	5UTR Overlapping	chr4	21848057	21860468	+
mmuLB_IO_15881.1	n275611	Intron Overlapping	chr4	21848057	21860468	+
mmuLB_5UO_5145.1	n275622	5UTR Overlapping	chr2	25605126	25608467	-
mmuLB_CI_5145.1	n275622	Completely Intronic	chr2	25605126	25608467	-
mmuLB_3UO_7410.1	n275632	3UTR Overlapping	chr2	77501702	77703379	-
mmuLB_5UO_7410.1	n275632	5UTR Overlapping	chr2	77501702	77703379	-
mmuLB_AN_7410.1	n275632	Antisense	chr2	77501702	77703379	-
mmuLB_IO_7410.1	n275632	Intron Overlapping	chr2	77501702	77703379	-
mmuLB_3UO_19998.1	n275635	3UTR Overlapping	chr4	137331403	137334817	-
mmuLB_IO_19998.1	n275635	Intron Overlapping	chr4	137331403	137334817	-
mmuLB_CI_1040.1	n275636	Completely Intronic	chr1	58438829	58440968	-
mmuLB_IO_1040.1	n275636	Intron Overlapping	chr1	58438829	58440968	-
mmuLB_5UO_49657.1	n275676	5UTR Overlapping	chr11	108820332	108826942	+
mmuLB_CI_49657.1	n275676	Completely Intronic	chr11	108820332	108826942	+
mmuLB_IO_49657.1	n275676	Intron Overlapping	chr11	108820332	108826942	+
mmuLB_5UO_49970.1	n275717	5UTR Overlapping	chr11	115952744	115956261	+
mmuLB_IO_49970.1	n275717	Intron Overlapping	chr11	115952744	115956261	+
mmuLB_3UO_62214.1	n275738	3UTR Overlapping	chr16	48733822	48734982	-
mmuLB_IO_62214.1	n275738	Intron Overlapping	chr16	48733822	48734982	-
mmuLB_CI_41659.1	n275857	Completely Intronic	chr10	9069418	9071475	-
mmuLB_IO_41659.1	n275857	Intron Overlapping	chr10	9069418	9071475	-
mmuLB_5UO_54886.1	n275885	5UTR Overlapping	chr13	92415016	92427224	-
mmuLB_CI_54886.1	n275885	Completely Intronic	chr13	92415016	92427224	-
mmuLB_CI_13250.1	n275890	Completely Intronic	chr3	84299961	84304741	-
mmuLB_IO_13250.1	n275890	Intron Overlapping	chr3	84299961	84304741	-
mmuLB_5UO_65239.1	n275896	5UTR Overlapping	chr17	46134503	46136795	-
mmuLB_CI_65239.1	n275896	Completely Intronic	chr17	46134503	46136795	-
mmuLB_IO_65239.1	n275896	Intron Overlapping	chr17	46134503	46136795	-
mmuLB_3UO_14519.1	n275905	3UTR Overlapping	chr3	113570015	113606699	-
mmuLB_5UO_14519.1	n275905	5UTR Overlapping	chr3	113570015	113606699	-
mmuLB_5UO_34288.1	n275950	5UTR Overlapping	chr7	136283770	136286472	+
mmuLB_CI_34288.1	n275950	Completely Intronic	chr7	136283770	136286472	+
mmuLB_3UO_62485.1	n275987	3UTR Overlapping	chr16	66656982	66659845	-
mmuLB_AN_62485.1	n275987	Antisense	chr16	66656982	66659845	-
mmuLB_CI_61868.1	n275991	Completely Intronic	chr16	37260358	37262452	-
mmuLB_IO_61868.1	n275991	Intron Overlapping	chr16	37260358	37262452	-
mmuLB_5UO_38147.1	n276021	5UTR Overlapping	chr9	10902610	10904817	-
mmuLB_CI_38147.1	n276021	Completely Intronic	chr9	10902610	10904817	-
mmuLB_CI_23535.1	n276029	Completely Intronic	chr5	106465799	106471007	-
mmuLB_IO_23535.1	n276029	Intron Overlapping	chr5	106465799	106471007	-
mmuLB_5UO_68509.1	n276037	5UTR Overlapping	chr19	8744052	8747521	+
mmuLB_AN_68509.1	n276037	Antisense	chr19	8744052	8747521	+
mmuLB_IO_68509.1	n276037	Intron Overlapping	chr19	8744052	8747521	+
mmuLB_3UO_55759.1	n276070	3UTR Overlapping	chr14	13263132	13284630	-
mmuLB_AN_55759.1	n276070	Antisense	chr14	13263132	13284630	-
mmuLB_CI_50220.1	n276114	Completely Intronic	chr11	118260853	118263284	-
mmuLB_IO_50220.1	n276114	Intron Overlapping	chr11	118260853	118263284	-
mmuLB_3UO_9301.1	n276131	3UTR Overlapping	chr2	126845464	127146282	-
mmuLB_5UO_9301.1	n276131	5UTR Overlapping	chr2	126845464	127146282	-
mmuLB_AN_9301.1	n276131	Antisense	chr2	126845464	127146282	-
mmuLB_CI_9301.1	n276131	Completely Intronic	chr2	126845464	127146282	-
mmuLB_3UO_2371.1	n276146	3UTR Overlapping	chr1	126515000	126517480	-
mmuLB_CI_2371.1	n276146	Completely Intronic	chr1	126515000	126517480	-
mmuLB_IO_2371.1	n276146	Intron Overlapping	chr1	126515000	126517480	-
mmuLB_5UO_26789.1	n276150	5UTR Overlapping	chr6	42693915	42695757	-
mmuLB_CI_26789.1	n276150	Completely Intronic	chr6	42693915	42695757	-
mmuLB_3UO_51930.1	n276151	3UTR Overlapping	chr12	83159422	83162055	+
mmuLB_CI_51930.1	n276151	Completely Intronic	chr12	83159422	83162055	+
mmuLB_CI_7899.1	n276161	Completely Intronic	chr2	91318765	91321791	-
mmuLB_IO_7899.1	n276161	Intron Overlapping	chr2	91318765	91321791	-
mmuLB_CI_4159.1	n276165	Completely Intronic	chr1	193237045	193239023	-
mmuLB_IO_4159.1	n276165	Intron Overlapping	chr1	193237045	193239023	-
mmuLB_CI_14848.1	n276190	Completely Intronic	chr3	130013063	130016790	-
mmuLB_IO_14848.1	n276190	Intron Overlapping	chr3	130013063	130016790	-
mmuLB_3UO_18654.1	n276192	3UTR Overlapping	chr4	116626842	116628215	+
mmuLB_CI_18654.1	n276192	Completely Intronic	chr4	116626842	116628215	+
mmuLB_3UO_40112.1	n276193	3UTR Overlapping	chr9	77990778	78350706	+
mmuLB_5UO_40112.1	n276193	5UTR Overlapping	chr9	77990778	78350706	+
[truncated: 6,328 more rows]
