# Supplementary material for: LncRBase: An Enriched Resource for lncRNA Information
Source: PLoS One. 2014 Sep 18;9(9):e108010. doi: 10.1371/journal.pone.0108010 (PMC4169474; doi:10.1371/journal.pone.0108010)
Supplement: Data S2 — List of non coding transcript variants from protein coding genes. (XLSX) [file pone.0108010.s003.xlsx]

## Sheet: hsa_proteinvariants
LncRBase ID	Original ID	LncRNA Subtype	Chromosome	Transcript Start	Transcript End	Strand
hsaLB_IO_97503	ENST00000003834	Intron Overlapping	chr17	26711689	26725179	+
hsaLB_PT_83339	ENST00000031146	Processed Transcript	chr14	69865409	69929098	+
hsaLB_IO_39986	ENST00000082468	Intron Overlapping	chr6	26402536	26415432	+
hsaLB_PT_91595	ENST00000165086	Processed Transcript	chr16	21848795	21854733	-
hsaLB_PT_60568	ENST00000173785	Processed Transcript	chr10	3821239	3824243	-
hsaLB_PT_55935	ENST00000214893	Processed Transcript	chr9	5784571	5832841	-
hsaLB_IO_116761	ENST00000216019	Intron Overlapping	chr22	38881686	38902299	-
hsaLB_PT_82657	ENST00000216414	Processed Transcript	chr14	54866607	54886834	+
hsaLB_PT_82867	ENST00000216463	Processed Transcript	chr14	58875321	58894245	-
hsaLB_PT_83335	ENST00000216520	Processed Transcript	chr14	69846852	69864988	-
hsaLB_IO_82012	ENST00000216743	Intron Overlapping	chr14	32623216	32626422	+
hsaLB_PT_117690	ENST00000217890	Processed Transcript	chrX	2831655	2847316	-
hsaLB_IO_92977	ENST00000219084	Intron Overlapping	chr16	53269049	53361363	+
hsaLB_PT_92061	ENST00000219771	Processed Transcript	chr16	29690329	29709097	+
hsaLB_PT_55882	ENST00000223517	Processed Transcript	chr9	4625404	4666423	-
hsaLB_IO_100494	ENST00000225760	Intron Overlapping	chr17	62075815	62081645	+
hsaLB_IO_72060	ENST00000228345	Intron Overlapping	chr12	1021321	1042242	-
hsaLB_PT_34141	ENST00000230914	Processed Transcript	chr5	44815321	44820530	+
hsaLB_PT_36724	ENST00000231504	Processed Transcript	chr5	133539216	133561764	-
hsaLB_PT_14997	ENST00000233699	Processed Transcript	chr2	75185919	75196858	+
hsaLB_IO_4759	ENST00000234668	Intron Overlapping	chr1	85646842	85666196	-
hsaLB_IO_10410	ENST00000237724	Intron Overlapping	chr1	220369526	220445756	-
hsaLB_IO_27670	ENST00000238138	Intron Overlapping	chr3	196678409	196695931	-
hsaLB_IO_73001	ENST00000240636	Intron Overlapping	chr12	11504757	11508524	-
hsaLB_PT_117858	ENST00000243325	Processed Transcript	chrX	13707305	13727473	+
hsaLB_PT_41661	ENST00000244799	Processed Transcript	chr6	47754804	47794117	+
hsaLB_PT_62053	ENST00000246887	Processed Transcript	chr10	46550121	46641013	-
hsaLB_IO_98960	ENST00000246911	Intron Overlapping	chr17	41158802	41165599	+
hsaLB_PT_59868	ENST00000247295	Processed Transcript	chr9	134133463	134140102	-
hsaLB_IO_85070	ENST00000251181	Intron Overlapping	chr14	105360271	105361396	+
hsaLB_IO_93808	ENST00000251366	Intron Overlapping	chr16	68263020	68269973	-
hsaLB_PT_72504	ENST00000251761	Processed Transcript	chr12	6937564	6949011	+
hsaLB_IO_114972	ENST00000252134	Intron Overlapping	chr22	18273306	18274433	-
hsaLB_PT_82680	ENST00000254299	Processed Transcript	chr14	55308735	55369529	-
hsaLB_PT_78769	ENST00000255289	Processed Transcript	chr13	29646121	29855907	+
hsaLB_PT_57933	ENST00000257504	Processed Transcript	chr9	88650503	88692927	-
hsaLB_PT_48126	ENST00000257621	Processed Transcript	chr7	95107756	95125494	+
hsaLB_PT_72214	ENST00000261252	Processed Transcript	chr12	3647380	3703139	+
hsaLB_PT_84444	ENST00000261834	Processed Transcript	chr14	96756473	96777600	-
hsaLB_IO_30869	ENST00000264370	Intron Overlapping	chr4	113526716	113558151	-
hsaLB_PT_98662	ENST00000264640	Processed Transcript	chr17	38785736	38788600	-
hsaLB_PT_28470	ENST00000264785	Processed Transcript	chr4	10099334	10108180	-
hsaLB_IO_39439	ENST00000264874	Intron Overlapping	chr6	7396985	7418270	+
hsaLB_PT_63312	ENST00000265450	Processed Transcript	chr10	82275223	82279391	+
hsaLB_PT_22909	ENST00000265538	Processed Transcript	chr3	49449378	49450431	-
hsaLB_PT_112665	ENST00000265619	Processed Transcript	chr20	56964431	57021961	+
hsaLB_PT_87294	ENST00000267869	Processed Transcript	chr15	59931058	59949696	-
hsaLB_PT_87744	ENST00000267918	Processed Transcript	chr15	69072082	69109938	-
hsaLB_IO_93783	ENST00000268795	Intron Overlapping	chr16	68025546	68034484	-
hsaLB_IO_102246	ENST00000269200	Intron Overlapping	chr18	907552	909671	+
hsaLB_IO_109692	ENST00000270457	Intron Overlapping	chr19	53455772	53466124	-
hsaLB_PT_10066	ENST00000271745	Processed Transcript	chr1	210126054	210337636	+
hsaLB_PT_10233	ENST00000271776	Processed Transcript	chr1	213123983	213148269	+
hsaLB_PT_9747	ENST00000272193	Processed Transcript	chr1	204085193	204095280	+
hsaLB_IO_15632	ENST00000272402	Intron Overlapping	chr2	96931979	96939087	+
hsaLB_PT_43366	ENST00000275196	Processed Transcript	chr6	131894366	131904538	+
hsaLB_PT_118551	ENST00000276096	Processed Transcript	chrX	48380187	48387098	+
hsaLB_IO_119133	ENST00000276110	Intron Overlapping	chrX	70327254	70331400	-
hsaLB_IO_55933	ENST00000276898	Intron Overlapping	chr9	5712845	5769106	+
hsaLB_PT_8918	ENST00000281881	Processed Transcript	chr1	176905190	177134109	-
hsaLB_PT_33083	ENST00000282110	Processed Transcript	chr5	7859494	7869123	-
hsaLB_PT_8359	ENST00000282169	Processed Transcript	chr1	162467875	162493844	+
hsaLB_PT_28744	ENST00000282943	Processed Transcript	chr4	22389331	22457457	-
hsaLB_IO_91323	ENST00000283050	Intron Overlapping	chr16	16434229	16441490	+
hsaLB_PT_22001	ENST00000283627	Processed Transcript	chr3	33318938	33427968	+
hsaLB_PT_34569	ENST00000284041	Processed Transcript	chr5	65453955	65476639	+
hsaLB_PT_21617	ENST00000285082	Processed Transcript	chr3	16301417	16306284	-
hsaLB_PT_113603	ENST00000286777	Processed Transcript	chr21	30378080	30391673	-
hsaLB_IO_54722	ENST00000287396	Intron Overlapping	chr8	124515358	124544383	-
hsaLB_IO_92250	ENST00000287463	Intron Overlapping	chr16	30662306	30667734	+
hsaLB_IO_45569	ENST00000287543	Intron Overlapping	chr7	23338958	23347609	+
hsaLB_PT_118797	ENST00000288839	Processed Transcript	chrX	52784779	52787066	+
hsaLB_PT_9633.2	ENST00000290419	Processed Transcript	chr1	202431871	202550280	+
hsaLB_IO_115696	ENST00000290730	Intron Overlapping	chr22	24176690	24181315	-
hsaLB_PT_114478	ENST00000291569	Processed Transcript	chr21	45209446	45223936	+
hsaLB_IO_67811	ENST00000293880	Intron Overlapping	chr11	57093460	57103325	-
hsaLB_IO_3419	ENST00000294445	Intron Overlapping	chr1	47011316	47015684	-
hsaLB_PT_4763	ENST00000294661	Processed Transcript	chr1	85715639	85725355	-
hsaLB_PT_9425	ENST00000294738	Processed Transcript	chr1	197627430	197704659	-
hsaLB_PT_66283.2	ENST00000295663	Processed Transcript	chr11	10352207	10432385	+
hsaLB_PT_21871	ENST00000295748	Processed Transcript	chr3	28363844	28390281	-
hsaLB_PT_29863	ENST00000296031	Processed Transcript	chr4	74963393	74964912	-
hsaLB_PT_28185	ENST00000296325	Processed Transcript	chr4	3514660	3533876	-
hsaLB_PT_36139	ENST00000296642	Processed Transcript	chr5	114552562	114588873	-
hsaLB_IO_42415	ENST00000296885	Intron Overlapping	chr6	88117731	88145775	+
hsaLB_PT_44280	ENST00000297289	Processed Transcript	chr6	161123292	161152263	+
hsaLB_PT_72769	ENST00000299673	Processed Transcript	chr12	8850633	8930228	+
hsaLB_PT_119814	ENST00000299906	Processed Transcript	chrX	103430799	103436127	+
hsaLB_PT_59508	ENST00000300434	Processed Transcript	chr9	130703162	130713001	-
hsaLB_PT_94844	ENST00000301008	Processed Transcript	chr16	87636493	87638233	+
hsaLB_IO_68406	ENST00000301453	Intron Overlapping	chr11	63753325	63765883	+
hsaLB_PT_68566	ENST00000301886	Processed Transcript	chr11	64781654	64808042	+
hsaLB_IO_22684	ENST00000302378	Intron Overlapping	chr3	48339597	48342858	-
hsaLB_PT_77474	ENST00000302432	Processed Transcript	chr12	120882011	120884173	-
hsaLB_PT_74840	ENST00000302533	Processed Transcript	chr12	56295471	56320895	-
hsaLB_IO_29286	ENST00000302806	Intron Overlapping	chr4	48619621	48655934	-
hsaLB_PT_88886	ENST00000303310	Processed Transcript	chr15	85166159	85171027	+
hsaLB_IO_88321	ENST00000303521	Intron Overlapping	chr15	76672050	77197744	-
hsaLB_PT_109810	ENST00000303553	Processed Transcript	chr19	54606193	54610268	+
hsaLB_IO_36066	ENST00000305368	Intron Overlapping	chr5	111599105	111755010	-
hsaLB_PT_66367	ENST00000305481	Processed Transcript	chr11	11971990	11980701	+
hsaLB_IO_95119	ENST00000305699	Intron Overlapping	chr16	89806149	89831447	-
hsaLB_IO_86123	ENST00000305752	Intron Overlapping	chr15	38756350	38762863	+
hsaLB_PT_120630	ENST00000306167	Processed Transcript	chrX	149737084	149841347	+
hsaLB_IO_37379	ENST00000306304	Intron Overlapping	chr5	146614526	146755479	+
hsaLB_PT_3395	ENST00000307089	Processed Transcript	chr1	46806461	46830824	+
hsaLB_PT_2338	ENST00000307714	Processed Transcript	chr1	32479527	32509478	+
hsaLB_IO_81452	ENST00000307814	Intron Overlapping	chr14	23372171	23388358	-
hsaLB_PT_102314	ENST00000308080	Processed Transcript	chr18	2906213	2914039	+
hsaLB_IO_39943	ENST00000308453	Intron Overlapping	chr6	25850753	25868688	-
hsaLB_PT_9622	ENST00000308543	Processed Transcript	chr1	202245398	202276049	+
hsaLB_IO_34354	ENST00000309096	Intron Overlapping	chr5	56541295	56546839	+
hsaLB_IO_89427	ENST00000309818	Intron Overlapping	chr15	93443554	93489642	+
hsaLB_IO_98555	ENST00000309862	Intron Overlapping	chr17	37827376	37844310	-
hsaLB_IO_94041	ENST00000309900	Intron Overlapping	chr16	70927439	71007833	-
hsaLB_PT_22158	ENST00000310189	Processed Transcript	chr3	37995908	38022616	+
hsaLB_PT_98735	ENST00000310837	Processed Transcript	chr17	39845153	39847882	+
hsaLB_IO_76694	ENST00000311317	Intron Overlapping	chr12	105501492	105541683	+
hsaLB_PT_98446	ENST00000311500	Processed Transcript	chr17	36932857	36955775	-
hsaLB_IO_77131	ENST00000311694	Intron Overlapping	chr12	112687361	112711597	-
hsaLB_IO_47885	ENST00000312373	Intron Overlapping	chr7	87329732	87461608	+
hsaLB_PT_7357	ENST00000312970	Processed Transcript	chr1	154130002	154155554	-
hsaLB_IO_76943	ENST00000313432	Intron Overlapping	chr12	110783242	110788898	+
hsaLB_PT_63511	ENST00000313771	Processed Transcript	chr10	90751045	90773934	+
hsaLB_IO_55302	ENST00000314111	Intron Overlapping	chr8	143953772	143961262	-
hsaLB_PT_28292	ENST00000314348	Processed Transcript	chr4	6349653	6525274	-
hsaLB_PT_34517	ENST00000314351	Processed Transcript	chr5	64447355	64494592	-
hsaLB_IO_77558	ENST00000314442	Intron Overlapping	chr12	121650669	121660846	+
hsaLB_IO_34800	ENST00000315147	Intron Overlapping	chr5	70264310	70282977	-
hsaLB_PT_62217	ENST00000315814	Processed Transcript	chr10	49360856	49371714	-
hsaLB_PT_94851	ENST00000316853	Processed Transcript	chr16	87741418	87784548	-
hsaLB_IO_70961	ENST00000317594	Intron Overlapping	chr11	117691957	117695459	-
hsaLB_PT_4526	ENST00000317704	Processed Transcript	chr1	77747743	77780745	+
hsaLB_IO_56064	ENST00000319198	Intron Overlapping	chr9	13106497	13175891	-
hsaLB_PT_75604	ENST00000319429	Processed Transcript	chr12	69141767	69153976	+
hsaLB_PT_73513	ENST00000319685	Processed Transcript	chr12	29658915	29794171	-
hsaLB_PT_4254	ENST00000320161	Processed Transcript	chr1	67160734	67170192	+
hsaLB_IO_102896	ENST00000320584	Intron Overlapping	chr18	14837148	14852737	+
hsaLB_PT_70087	ENST00000320621	Processed Transcript	chr11	88061286	88070904	-
hsaLB_IO_20884	ENST00000321679	Intron Overlapping	chr2	242523835	242541585	-
hsaLB_PT_77340	ENST00000321694	Processed Transcript	chr12	118552155	118558922	-
hsaLB_IO_97485	ENST00000322326	Intron Overlapping	chr17	26657217	26662481	-
hsaLB_IO_288	ENST00000323275	Intron Overlapping	chr1	1246980	1260001	-
hsaLB_IO_77454	ENST00000323871	Intron Overlapping	chr12	120648254	120703521	-
hsaLB_IO_11090	ENST00000324142	Intron Overlapping	chr1	233337238	233388433	-
hsaLB_IO_28811	ENST00000324309	Intron Overlapping	chr4	24828562	24981826	-
hsaLB_IO_94633	ENST00000325279	Intron Overlapping	chr16	84693145	84701292	+
hsaLB_IO_77556	ENST00000325394	Intron Overlapping	chr12	121647942	121671909	+
hsaLB_IO_76560	ENST00000326351	Intron Overlapping	chr12	102437393	102455769	-
hsaLB_IO_37865	ENST00000326831	Intron Overlapping	chr5	160059631	160112392	-
hsaLB_IO_43863	ENST00000326929	Intron Overlapping	chr6	146920136	147045513	+
hsaLB_PT_3809	ENST00000326956	Processed Transcript	chr1	54691105	54822491	-
hsaLB_PT_8932	ENST00000327037	Processed Transcript	chr1	177898970	177917779	-
hsaLB_IO_78205	ENST00000329073	Intron Overlapping	chr12	132624400	132628184	-
hsaLB_PT_27762	ENST00000329092	Processed Transcript	chr3	197677064	197681018	+
hsaLB_PT_51202	ENST00000329335	Processed Transcript	chr8	10478606	10569697	-
hsaLB_PT_114007	ENST00000329667	Processed Transcript	chr21	38437674	38444837	-
hsaLB_PT_65761	ENST00000330692	Processed Transcript	chr11	3384548	3400376	-
hsaLB_IO_117946	ENST00000330735	Intron Overlapping	chrX	16862773	16870403	-
hsaLB_PT_41968	ENST00000330816	Processed Transcript	chr6	65303024	65423228	-
hsaLB_PT_13814.2	ENST00000331040	Processed Transcript	chr2	50426275	50883552	-
hsaLB_IO_116674	ENST00000331103	Intron Overlapping	chr22	38150889	38151517	+
hsaLB_PT_72653	ENST00000331148	Processed Transcript	chr12	7308501	7311541	+
hsaLB_PT_89209	ENST00000331497	Processed Transcript	chr15	90808891	90816463	+
hsaLB_PT_78295	ENST00000331711	Processed Transcript	chr12	133503258	133532877	-
hsaLB_IO_47478	ENST00000332301	Intron Overlapping	chr7	74810297	74824359	-
hsaLB_IO_74132	ENST00000332858	Intron Overlapping	chr12	49521569	49525178	-
hsaLB_PT_73188	ENST00000332914	Processed Transcript	chr12	16713440	16763028	-
hsaLB_PT_66546	ENST00000332954	Processed Transcript	chr11	16809207	16813275	-
hsaLB_PT_77600	ENST00000333310	Processed Transcript	chr12	122215681	122218757	+
hsaLB_IO_100339	ENST00000333483	Intron Overlapping	chr17	60501236	60526275	+
hsaLB_IO_47682	ENST00000334003	Intron Overlapping	chr7	76958844	77035422	-
hsaLB_PT_72906	ENST00000334148	Processed Transcript	chr12	10323229	10325017	+
hsaLB_PT_82817	ENST00000334342	Processed Transcript	chr14	58582842	58618901	-
hsaLB_IO_84201	ENST00000334448	Intron Overlapping	chr14	91739813	91749967	-
hsaLB_PT_49534	ENST00000334451	Processed Transcript	chr7	130061694	130080865	-
hsaLB_IO_68594	ENST00000334821	Intron Overlapping	chr11	64855844	64856542	-
hsaLB_IO_82726	ENST00000334975	Intron Overlapping	chr14	56134369	56151301	+
hsaLB_IO_103472	ENST00000335730	Intron Overlapping	chr18	44089530	44181626	-
hsaLB_PT_110624	ENST00000336066	Processed Transcript	chr20	3870036	3904502	+
hsaLB_IO_44496	ENST00000336070	Intron Overlapping	chr6	168457669	168468203	-
hsaLB_PT_97482	ENST00000336687	Processed Transcript	chr17	26646481	26655251	+
hsaLB_PT_118772	ENST00000338266	Processed Transcript	chrX	52511970	52516905	+
hsaLB_IO_68399	ENST00000338447	Intron Overlapping	chr11	63706431	63724791	+
hsaLB_IO_119854	ENST00000338548	Intron Overlapping	chrX	107331710	107334779	-
hsaLB_PT_1732	ENST00000338597	Processed Transcript	chr1	24297465	24304427	-
hsaLB_PT_68386	ENST00000338850	Processed Transcript	chr11	63449011	63481638	+
hsaLB_PT_90164	ENST00000339021	Processed Transcript	chr16	1355548	1359414	+
hsaLB_IO_85400.2	ENST00000339078	Intron Overlapping	chr15	23255242	23262743	+
hsaLB_PT_27793	ENST00000339368	Processed Transcript	chr4	53179	88099	+
hsaLB_IO_19162	ENST00000339403	Intron Overlapping	chr2	202123047	202151379	+
hsaLB_IO_85109	ENST00000339418	Intron Overlapping	chr14	105642763	105647580	-
hsaLB_PT_121036.1	ENST00000340131	Processed Transcript	chrX	155251353	155255331	+
hsaLB_PT_91241	ENST00000340301	Processed Transcript	chr16	15204648	15219805	-
hsaLB_PT_41853	ENST00000340834	Processed Transcript	chr6	56358863	56405458	-
hsaLB_IO_44734	ENST00000340926	Intron Overlapping	chr7	872138	890404	+
hsaLB_PT_1728	ENST00000341154	Processed Transcript	chr1	24292935	24307417	-
hsaLB_PT_44150	ENST00000341375	Processed Transcript	chr6	158013805	158094970	+
hsaLB_PT_55156	ENST00000341807	Processed Transcript	chr8	139600478	139734436	-
hsaLB_IO_91010	ENST00000342147	Intron Overlapping	chr16	10638037	10674489	-
hsaLB_PT_83122	ENST00000342835	Processed Transcript	chr14	65215025	65230558	-
hsaLB_PT_5514	ENST00000343258	Processed Transcript	chr1	108115791	108328246	-
hsaLB_PT_52452	ENST00000343295	Processed Transcript	chr8	39792133	39873910	+
hsaLB_IO_96359	ENST00000343478	Intron Overlapping	chr17	11145258	11282884	+
hsaLB_PT_114470	ENST00000343528	Processed Transcript	chr21	45161346	45176136	+
hsaLB_PT_41901	ENST00000344445	Processed Transcript	chr6	57053581	57087076	-
hsaLB_PT_112203	ENST00000344780	Processed Transcript	chr20	44462790	44471914	+
hsaLB_PT_65691.2	ENST00000345015	Processed Transcript	chr11	2466552	2549206	+
hsaLB_IO_61472	ENST00000345541	Intron Overlapping	chr10	28824615	28908889	+
hsaLB_PT_120604	ENST00000345830	Processed Transcript	chrX	149010020	149013338	+
hsaLB_IO_41167	ENST00000346162	Intron Overlapping	chr6	35800811	35888842	-
hsaLB_IO_97313	ENST00000346603	Intron Overlapping	chr17	21074987	21094731	+
hsaLB_PT_120639	ENST00000346693	Processed Transcript	chrX	149934810	150067103	-
hsaLB_PT_44024	ENST00000347037	Processed Transcript	chr6	152442915	152500598	-
hsaLB_PT_35741	ENST00000348386	Processed Transcript	chr5	96064013	96108523	+
hsaLB_PT_53315	ENST00000349492	Processed Transcript	chr8	69243377	69434174	+
hsaLB_IO_86689	ENST00000350243	Intron Overlapping	chr15	45406524	45409936	+
hsaLB_PT_37531	ENST00000351010	Processed Transcript	chr5	149601337	149624891	-
hsaLB_PT_66657	ENST00000352460	Processed Transcript	chr11	18303461	18317648	-
hsaLB_PT_117685	ENST00000353656	Processed Transcript	chrX	2761039	2799254	+
hsaLB_IO_57598	ENST00000354500	Intron Overlapping	chr9	73439352	74061820	-
hsaLB_PT_7037	ENST00000354702	Processed Transcript	chr1	150597982	150601615	-
hsaLB_IO_55619	ENST00000354769	Intron Overlapping	chr8	145729523	145730319	+
hsaLB_IO_95990	ENST00000355068	Intron Overlapping	chr17	7210645	7213772	+
hsaLB_PT_73367	ENST00000355164	Processed Transcript	chr12	25098365	25101995	-
hsaLB_PT_7383	ENST00000355197	Processed Transcript	chr1	154293566	154296518	+
hsaLB_PT_52033	ENST00000355231	Processed Transcript	chr8	28748833	28909415	+
hsaLB_IO_69294	ENST00000355486	Intron Overlapping	chr11	69487638	69490079	-
hsaLB_IO_68431	ENST00000355603	Intron Overlapping	chr11	63969877	63970616	+
hsaLB_PT_64120	ENST00000355657	Processed Transcript	chr10	103585731	103603677	-
hsaLB_IO_57735	ENST00000355766	Intron Overlapping	chr9	79965833	79968547	+
hsaLB_IO_2373	ENST00000355928	Intron Overlapping	chr1	32716876	32740856	+
hsaLB_PT_82489	ENST00000356146	Processed Transcript	chr14	50802711	50883179	-
hsaLB_PT_60032	ENST00000356384	Processed Transcript	chr9	137263817	137332431	+
hsaLB_PT_2437	ENST00000356689	Processed Transcript	chr1	33283193	33302779	+
hsaLB_PT_76300	ENST00000356859	Processed Transcript	chr12	95645721	95694948	+
hsaLB_IO_407	ENST00000356937	Intron Overlapping	chr1	1634320	1653094	-
hsaLB_PT_56862	ENST00000357072	Processed Transcript	chr9	38543250	38577153	-
hsaLB_PT_76077	ENST00000357116	Processed Transcript	chr12	88890857	88974248	-
hsaLB_IO_41234	ENST00000357219	Intron Overlapping	chr6	37185946	37225931	-
hsaLB_IO_109529	ENST00000357375	Intron Overlapping	chr19	51913276	51920965	-
hsaLB_IO_95780	ENST00000357482	Intron Overlapping	chr17	5032110	5038298	+
hsaLB_IO_3187	ENST00000357508	Intron Overlapping	chr1	45140394	45191261	+
hsaLB_PT_35045	ENST00000357564	Processed Transcript	chr5	74988219	74991936	-
hsaLB_IO_3058	ENST00000357658	Intron Overlapping	chr1	43855576	43876224	+
hsaLB_IO_116361	ENST00000357852	Intron Overlapping	chr22	32010372	32014534	+
hsaLB_PT_4084	ENST00000357977	Processed Transcript	chr1	61869748	61923707	+
hsaLB_IO_44418	ENST00000358165	Intron Overlapping	chr6	167346863	167370679	-
hsaLB_PT_65537	ENST00000358378	Processed Transcript	chr11	1212760	1222364	+
hsaLB_IO_7159	ENST00000358476	Intron Overlapping	chr1	151375200	151431654	-
hsaLB_IO_75723	ENST00000358546	Intron Overlapping	chr12	72164316	72179699	+
hsaLB_IO_44495	ENST00000358587	Intron Overlapping	chr6	168456484	168479857	-
hsaLB_IO_10662	ENST00000358675	Intron Overlapping	chr1	225683182	225703099	-
hsaLB_PT_74922	ENST00000358888	Processed Transcript	chr12	56510417	56511610	+
hsaLB_IO_19618	ENST00000359681	Intron Overlapping	chr2	217363590	217366190	+
hsaLB_PT_73180	ENST00000359720	Processed Transcript	chr12	16535761	16591695	+
hsaLB_PT_96860	ENST00000359910	Processed Transcript	chr17	18062976	18074991	+
hsaLB_IO_100963	ENST00000359939	Intron Overlapping	chr17	72322370	72347484	+
hsaLB_PT_77360	ENST00000360286	Processed Transcript	chr12	118841306	118848952	+
hsaLB_PT_39267	ENST00000360378	Processed Transcript	chr6	4087673	4115804	+
hsaLB_PT_36792	ENST00000360597	Processed Transcript	chr5	134670107	134734912	-
hsaLB_IO_92145	ENST00000360688	Intron Overlapping	chr16	30116131	30124858	-
hsaLB_PT_75083	ENST00000360752	Processed Transcript	chr12	57345222	57353158	-
hsaLB_PT_42018	ENST00000360859	Processed Transcript	chr6	70950418	70968345	-
hsaLB_IO_77631	ENST00000361485	Intron Overlapping	chr12	122352124	122354549	+
hsaLB_PT_63973	ENST00000361832	Processed Transcript	chr10	102040691	102046430	-
hsaLB_IO_77495	ENST00000366112	Intron Overlapping	chr12	121002899	121012741	+
hsaLB_PT_72352	ENST00000366131	Processed Transcript	chr12	6462883	6464602	-
hsaLB_IO_81266	ENST00000366204	Intron Overlapping	chr14	21488279	21489246	-
hsaLB_PT_81972	ENST00000366206	Processed Transcript	chr14	31381272	31401604	-
hsaLB_PT_20834	ENST00000366210	Processed Transcript	chr2	242263631	242276513	+
hsaLB_IO_39736	ENST00000366215	Intron Overlapping	chr6	17128169	17131603	+
hsaLB_PT_72947	ENST00000366286	Processed Transcript	chr12	10852209	10855241	-
hsaLB_IO_72949	ENST00000366290	Intron Overlapping	chr12	10853853	10854970	-
hsaLB_IO_78071	ENST00000366292	Intron Overlapping	chr12	129285352	129300473	-
hsaLB_IO_77570	ENST00000366333	Intron Overlapping	chr12	121756338	121758914	-
hsaLB_IO_69578	ENST00000366334	Intron Overlapping	chr11	73818921	73820537	-
hsaLB_PT_43360	ENST00000366358	Processed Transcript	chr6	131458518	131505698	+
hsaLB_CI_67561	ENST00000366360	Completely Intronic	chr11	47535157	47536441	-
hsaLB_IO_72184	ENST00000366362	Intron Overlapping	chr12	2972915	2973876	-
hsaLB_PT_27815	ENST00000366506	Processed Transcript	chr4	331603	366815	+
hsaLB_IO_11517	ENST00000366516	Intron Overlapping	chr1	245912644	246094125	-
hsaLB_PT_11518	ENST00000366517	Processed Transcript	chr1	245912644	246119404	-
hsaLB_IO_11486	ENST00000366525	Intron Overlapping	chr1	245017435	245024393	-
hsaLB_IO_11242	ENST00000366583	Intron Overlapping	chr1	236687289	236706909	+
hsaLB_IO_10863	ENST00000366704	Intron Overlapping	chr1	228467909	228472692	+
hsaLB_IO_44469	ENST00000366809	Intron Overlapping	chr6	168227813	168352942	+
hsaLB_IO_10693	ENST00000366823	Intron Overlapping	chr1	226111182	226111978	-
hsaLB_PT_44442	ENST00000366830	Processed Transcript	chr6	167704829	167709680	+
hsaLB_PT_10614	ENST00000366860	Processed Transcript	chr1	224544589	224563700	+
hsaLB_PT_44407	ENST00000366865	Processed Transcript	chr6	166889214	166923798	-
hsaLB_IO_44399	ENST00000366868	Intron Overlapping	chr6	166778718	166783823	-
hsaLB_PT_10236	ENST00000366969	Processed Transcript	chr1	213140299	213146260	+
hsaLB_PT_9971	ENST00000367050	Processed Transcript	chr1	207669492	207732829	+
hsaLB_IO_9926	ENST00000367099	Intron Overlapping	chr1	206942966	206944534	-
hsaLB_PT_9744	ENST00000367203	Processed Transcript	chr1	204042243	204088987	+
hsaLB_PT_9722	ENST00000367215	Processed Transcript	chr1	203738766	203745361	+
hsaLB_IO_44021	ENST00000367256	Intron Overlapping	chr6	152442915	152639479	-
hsaLB_IO_9638	ENST00000367269	Intron Overlapping	chr1	202527746	202536955	+
hsaLB_IO_9174	ENST00000367518	Intron Overlapping	chr1	184020867	184039946	+
hsaLB_IO_9157	ENST00000367538	Intron Overlapping	chr1	183441702	183485221	+
hsaLB_IO_9099	ENST00000367561	Intron Overlapping	chr1	182419257	182457883	+
hsaLB_IO_9063	ENST00000367578	Intron Overlapping	chr1	181003158	181020409	+
hsaLB_PT_81347	ENST00000367606	Processed Transcript	chr14	21976035	21979482	-
hsaLB_PT_8863	ENST00000367686	Processed Transcript	chr1	174669869	174959478	+
hsaLB_PT_8857	ENST00000367690	Processed Transcript	chr1	174244238	174515042	+
hsaLB_IO_8790	ENST00000367712	Intron Overlapping	chr1	173626765	173638971	-
hsaLB_PT_8759	ENST00000367726	Processed Transcript	chr1	172420181	172437967	+
hsaLB_PT_8655	ENST00000367764	Processed Transcript	chr1	170127110	170136704	+
hsaLB_IO_43496	ENST00000367855	Intron Overlapping	chr6	134490422	134495980	-
hsaLB_IO_43354	ENST00000368126	Intron Overlapping	chr6	131161516	131186973	-
hsaLB_PT_7959	ENST00000368175	Processed Transcript	chr1	157764555	157789862	-
hsaLB_IO_7953	ENST00000368178	Intron Overlapping	chr1	157715523	157740100	-
hsaLB_PT_43314	ENST00000368202	Processed Transcript	chr6	128840073	128841715	-
hsaLB_PT_43306	ENST00000368205	Processed Transcript	chr6	128505577	128562444	-
hsaLB_PT_7802	ENST00000368256	Processed Transcript	chr1	156302444	156308102	-
hsaLB_IO_43290	ENST00000368281	Intron Overlapping	chr6	127761488	127772361	-
hsaLB_IO_43284	ENST00000368287	Intron Overlapping	chr6	127648026	127664503	-
hsaLB_IO_7749	ENST00000368298	Intron Overlapping	chr1	156104904	156107058	+
hsaLB_IO_7725	ENST00000368311	Intron Overlapping	chr1	155980012	155990741	-
hsaLB_IO_7553	ENST00000368366	Intron Overlapping	chr1	155217008	155221599	-
hsaLB_PT_7479	ENST00000368405	Processed Transcript	chr1	155108335	155111327	+
hsaLB_IO_43216	ENST00000368415	Intron Overlapping	chr6	125367746	125404100	+
hsaLB_IO_7444	ENST00000368420	Intron Overlapping	chr1	155006417	155007711	+
hsaLB_IO_7442	ENST00000368423	Intron Overlapping	chr1	154991007	155003678	-
hsaLB_PT_43163	ENST00000368464	Processed Transcript	chr6	121417056	121436462	-
hsaLB_PT_43145	ENST00000368478	Processed Transcript	chr6	119150191	119215436	-
hsaLB_IO_7384	ENST00000368490	Intron Overlapping	chr1	154298081	154303178	+
hsaLB_IO_65245	ENST00000368520	Intron Overlapping	chr10	135345080	135374724	+
hsaLB_PT_7362	ENST00000368527	Processed Transcript	chr1	154144543	154156292	-
hsaLB_PT_65223	ENST00000368535	Processed Transcript	chr10	135193032	135205198	+
hsaLB_IO_7355	ENST00000368545	Intron Overlapping	chr1	154128833	154145153	-
hsaLB_IO_7316	ENST00000368659	Intron Overlapping	chr1	153751677	153752600	+
hsaLB_IO_7315	ENST00000368660	Intron Overlapping	chr1	153751527	153752627	+
hsaLB_IO_7307	ENST00000368669	Intron Overlapping	chr1	153739307	153746555	+
hsaLB_IO_7306	ENST00000368670	Intron Overlapping	chr1	153738951	153746555	+
hsaLB_PT_7279	ENST00000368700	Processed Transcript	chr1	153587253	153588740	-
hsaLB_PT_42924	ENST00000368730	Processed Transcript	chr6	111880440	111888482	-
hsaLB_PT_42922	ENST00000368731	Processed Transcript	chr6	111880164	111895189	-
hsaLB_PT_42923	ENST00000368734	Processed Transcript	chr6	111880222	111888324	-
hsaLB_IO_64998	ENST00000368812	Intron Overlapping	chr10	127437866	127452712	+
hsaLB_PT_64857	ENST00000368891	Processed Transcript	chr10	124690419	124713827	-
hsaLB_IO_42824	ENST00000368971	Intron Overlapping	chr6	109314022	109320078	-
hsaLB_IO_64825	ENST00000368997	Intron Overlapping	chr10	123969557	124013852	+
hsaLB_IO_64720	ENST00000369087	Intron Overlapping	chr10	121336288	121340294	-
hsaLB_IO_42670	ENST00000369127	Intron Overlapping	chr6	105175970	105235289	-
hsaLB_PT_42620	ENST00000369232	Processed Transcript	chr6	99949619	99963294	-
hsaLB_PT_6033	ENST00000369524	Processed Transcript	chr1	115316763	115322811	-
hsaLB_PT_42402	ENST00000369578	Processed Transcript	chr6	87865283	87933654	+
hsaLB_IO_5987.2	ENST00000369580	Intron Overlapping	chr1	114420790	114430081	-
hsaLB_PT_5979	ENST00000369581	Processed Transcript	chr1	114308767	114310656	-
hsaLB_IO_64349	ENST00000369658	Intron Overlapping	chr10	111624812	111635426	-
hsaLB_PT_5828	ENST00000369721	Processed Transcript	chr1	111992087	112003954	+
hsaLB_IO_42291	ENST00000369751	Intron Overlapping	chr6	82901048	82957471	-
hsaLB_IO_120897	ENST00000369793	Intron Overlapping	chrX	153639854	153649999	+
hsaLB_PT_64207	ENST00000369857	Processed Transcript	chr10	104848674	104953029	-
hsaLB_IO_77762	ENST00000369865	Intron Overlapping	chr12	123714584	123717648	-
hsaLB_IO_5581	ENST00000369936	Intron Overlapping	chr1	109730601	109749401	+
hsaLB_PT_5580	ENST00000369938	Processed Transcript	chr1	109729171	109745853	+
hsaLB_IO_5577	ENST00000369942	Intron Overlapping	chr1	109648673	109656457	-
hsaLB_IO_113006	ENST00000370082	Intron Overlapping	chr20	62201492	62205592	-
hsaLB_PT_5361	ENST00000370105	Processed Transcript	chr1	101455179	101491318	-
hsaLB_PT_5324	ENST00000370156	Processed Transcript	chr1	100459158	100489011	+
hsaLB_IO_5320	ENST00000370176	Intron Overlapping	chr1	100213151	100232187	-
hsaLB_PT_5051	ENST00000370290	Processed Transcript	chr1	93617415	93646073	-
hsaLB_IO_42128	ENST00000370308	Intron Overlapping	chr6	74171488	74210819	+
hsaLB_IO_120637	ENST00000370387	Intron Overlapping	chrX	149903871	149919761	+
hsaLB_PT_120629	ENST00000370393	Processed Transcript	chrX	149737075	149765457	+
hsaLB_PT_120607	ENST00000370409	Processed Transcript	chrX	149100797	149106690	-
hsaLB_IO_42095	ENST00000370419	Intron Overlapping	chr6	72596406	72973707	+
hsaLB_IO_4876	ENST00000370482	Intron Overlapping	chr1	89472362	89488534	-
hsaLB_PT_4811	ENST00000370558	Processed Transcript	chr1	87200042	87213867	+
hsaLB_PT_41973	ENST00000370615	Processed Transcript	chr6	66005650	66012904	-
hsaLB_PT_41875	ENST00000370711	Processed Transcript	chr6	56954937	56993608	+
hsaLB_IO_4446	ENST00000370889	Intron Overlapping	chr1	74904749	74929233	+
hsaLB_PT_4241	ENST00000371048	Processed Transcript	chr1	66723048	66733192	+
hsaLB_IO_3920	ENST00000371240	Intron Overlapping	chr1	57192221	57203320	-
hsaLB_PT_60373	ENST00000371394	Processed Transcript	chr9	140513465	140686705	+
hsaLB_PT_36653	ENST00000371478	Processed Transcript	chr5	132097193	132101166	-
hsaLB_PT_3687	ENST00000371541	Processed Transcript	chr1	52927850	52991602	-
hsaLB_IO_60287	ENST00000371587	Intron Overlapping	chr9	139981533	139996305	+
hsaLB_PT_60195	ENST00000371682	Processed Transcript	chr9	139690812	139700980	+
hsaLB_IO_60075	ENST00000371786	Intron Overlapping	chr9	138387287	138390867	-
hsaLB_IO_63514	ENST00000371857	Intron Overlapping	chr10	90751188	90770709	+
hsaLB_IO_3493	ENST00000371870	Intron Overlapping	chr1	47799613	47839115	+
hsaLB_PT_59969	ENST00000371982	Processed Transcript	chr9	136231845	136242881	-
hsaLB_PT_63317	ENST00000372150	Processed Transcript	chr10	82367055	82406314	+
hsaLB_PT_99586	ENST00000372317	Processed Transcript	chr17	46908399	46919656	+
hsaLB_PT_3074	ENST00000372405	Processed Transcript	chr1	44003869	44045749	+
hsaLB_IO_41513	ENST00000372417	Intron Overlapping	chr6	43480566	43481459	-
hsaLB_IO_3067	ENST00000372427	Intron Overlapping	chr1	43916831	43919580	-
hsaLB_PT_29023	ENST00000372489	Processed Transcript	chr4	39000080	39034027	-
hsaLB_IO_41501	ENST00000372512	Intron Overlapping	chr6	43412838	43415175	+
hsaLB_IO_112205	ENST00000372547	Intron Overlapping	chr20	44463216	44471520	+
hsaLB_PT_2868	ENST00000372775	Processed Transcript	chr1	40539488	40544507	-
hsaLB_PT_119403	ENST00000373335	Processed Transcript	chrX	77154935	77160772	+
hsaLB_IO_20467	ENST00000373395	Intron Overlapping	chr2	234752871	234754781	-
hsaLB_IO_41254	ENST00000373401	Intron Overlapping	chr6	37601513	37607600	-
hsaLB_PT_2408	ENST00000373506	Processed Transcript	chr1	33087205	33116155	-
hsaLB_PT_41170	ENST00000373821	Processed Transcript	chr6	35842017	35863496	-
hsaLB_IO_41154	ENST00000373892	Intron Overlapping	chr6	35471528	35479744	-
hsaLB_PT_62448	ENST00000373899	Processed Transcript	chr10	60145105	60154944	+
hsaLB_IO_1941	ENST00000374186	Intron Overlapping	chr1	26758820	26769571	+
hsaLB_PT_1933	ENST00000374208	Processed Transcript	chr1	26648454	26651611	-
hsaLB_PT_1932	ENST00000374211	Processed Transcript	chr1	26648368	26651472	-
hsaLB_PT_28109	ENST00000374281	Processed Transcript	chr4	2854861	2869822	+
hsaLB_IO_58849	ENST00000374308	Intron Overlapping	chr9	114354647	114361687	-
hsaLB_IO_58848	ENST00000374313	Intron Overlapping	chr9	114354578	114362096	-
hsaLB_IO_119089	ENST00000374548	Intron Overlapping	chrX	68835911	69177354	+
hsaLB_IO_1675	ENST00000374602	Intron Overlapping	chr1	23735053	23745729	-
hsaLB_PT_119067	ENST00000374643	Processed Transcript	chrX	67718891	67751812	+
hsaLB_PT_61710	ENST00000374711	Processed Transcript	chr10	35464524	35477351	+
hsaLB_PT_101382	ENST00000374998	Processed Transcript	chr17	74864906	74910180	+
hsaLB_IO_71228	ENST00000375140	Intron Overlapping	chr11	119060959	119067479	-
hsaLB_PT_118777	ENST00000375563	Processed Transcript	chrX	52541053	52545988	-
hsaLB_PT_118775	ENST00000375572	Processed Transcript	chrX	52528159	52533094	-
hsaLB_PT_118765	ENST00000375595	Processed Transcript	chrX	52255219	52260154	-
hsaLB_PT_118761	ENST00000375612	Processed Transcript	chrX	52239019	52243954	+
hsaLB_IO_66676	ENST00000375710	Intron Overlapping	chr11	18421273	18429131	+
hsaLB_IO_80769	ENST00000375781	Intron Overlapping	chr13	111293764	111316122	-
hsaLB_PT_57981	ENST00000375894	Processed Transcript	chr9	90341029	90345988	+
hsaLB_IO_80640	ENST00000375958	Intron Overlapping	chr13	103498462	103506283	+
hsaLB_IO_1162	ENST00000375996	Intron Overlapping	chr1	15632257	15656555	+
hsaLB_PT_19290	ENST00000376135	Processed Transcript	chr2	204193182	204248019	+
hsaLB_PT_111441	ENST00000376312	Processed Transcript	chr20	29992648	30000641	-
hsaLB_IO_118665	ENST00000376357	Intron Overlapping	chrX	48935146	48937756	-
hsaLB_PT_57866	ENST00000376362	Processed Transcript	chr9	86354419	86364070	-
hsaLB_PT_57778	ENST00000376524	Processed Transcript	chr9	82187549	82195033	+
hsaLB_IO_57780	ENST00000376525	Intron Overlapping	chr9	82187627	82189944	+
hsaLB_IO_68851	ENST00000376899	Intron Overlapping	chr11	66054612	66056614	-
hsaLB_IO_57607	ENST00000377057	Intron Overlapping	chr9	74298288	74313157	-
hsaLB_PT_76931	ENST00000377158	Processed Transcript	chr12	110488796	110511442	-
hsaLB_PT_15549	ENST00000377181	Processed Transcript	chr2	95963095	96051825	+
hsaLB_IO_77700	ENST00000377192	Intron Overlapping	chr12	123081790	123089634	+
hsaLB_IO_57491	ENST00000377380	Intron Overlapping	chr9	70484019	70490170	-
hsaLB_PT_40072	ENST00000377456	Processed Transcript	chr6	27219367	27224235	+
hsaLB_IO_109010	ENST00000377461	Intron Overlapping	chr19	48712901	48735371	-
hsaLB_PT_811	ENST00000377493	Processed Transcript	chr1	8021761	8045341	+
hsaLB_PT_37842	ENST00000377503	Processed Transcript	chr5	159678660	159766657	-
hsaLB_PT_76838	ENST00000377883	Processed Transcript	chr12	109490409	109520722	+
hsaLB_IO_673	ENST00000378161	Intron Overlapping	chr1	5922871	5928435	-
hsaLB_IO_98366	ENST00000378189	Intron Overlapping	chr17	35926951	35961035	-
hsaLB_IO_56686	ENST00000378192	Intron Overlapping	chr9	35723101	35732101	-
hsaLB_IO_95099	ENST00000378277	Intron Overlapping	chr16	89753121	89759090	+
hsaLB_IO_79518	ENST00000378383	Intron Overlapping	chr13	49550205	49720983	+
hsaLB_PT_593	ENST00000378389	Processed Transcript	chr1	3341483	3350659	+
hsaLB_PT_61071	ENST00000378441	Processed Transcript	chr10	14861530	14879921	-
hsaLB_PT_13581	ENST00000378540	Processed Transcript	chr2	44396016	44471523	+
hsaLB_IO_448	ENST00000378592	Intron Overlapping	chr1	1915110	1935276	-
hsaLB_PT_36668	ENST00000378593	Processed Transcript	chr5	132232896	132269923	-
hsaLB_IO_367	ENST00000378725	Intron Overlapping	chr1	1480018	1509967	-
hsaLB_IO_366	ENST00000378726	Intron Overlapping	chr1	1477054	1481867	-
hsaLB_PT_360	ENST00000378736	Processed Transcript	chr1	1414429	1418042	+
hsaLB_PT_56595	ENST00000378786	Processed Transcript	chr9	34837439	34838494	-
hsaLB_IO_89702	ENST00000378898	Intron Overlapping	chr15	100603819	100879334	-
hsaLB_PT_60970	ENST00000378952	Processed Transcript	chr10	12209671	12237859	-
hsaLB_IO_97546	ENST00000378976	Intron Overlapping	chr17	26906772	26911500	-
hsaLB_IO_79407	ENST00000378977	Intron Overlapping	chr13	46137798	46189859	-
hsaLB_PT_275	ENST00000379037	Processed Transcript	chr1	1231816	1233645	-
hsaLB_PT_97501.2	ENST00000379061	Processed Transcript	chr17	26691378	26725151	+
hsaLB_PT_110667	ENST00000379070	Processed Transcript	chr20	5156748	5172000	+
hsaLB_IO_93796	ENST00000379165	Intron Overlapping	chr16	68119561	68226131	+
hsaLB_PT_39650	ENST00000379278	Processed Transcript	chr6	13469507	13486415	-
hsaLB_IO_118053	ENST00000379297	Intron Overlapping	chrX	23721794	23725317	-
hsaLB_IO_79228	ENST00000379302	Intron Overlapping	chr13	42439727	42442539	-
hsaLB_IO_88852	ENST00000379674	Intron Overlapping	chr15	84909369	84910104	+
hsaLB_IO_56435	ENST00000379701	Intron Overlapping	chr9	33255023	33260439	-
hsaLB_PT_92988	ENST00000379935	Processed Transcript	chr16	53479693	53525560	+
hsaLB_IO_117980	ENST00000379962	Intron Overlapping	chrX	18748282	18845778	+
hsaLB_PT_60739	ENST00000379972	Processed Transcript	chr10	5994356	6020150	-
hsaLB_PT_60740	ENST00000379974	Processed Transcript	chr10	5994861	6020142	-
hsaLB_PT_35690	ENST00000379990	Processed Transcript	chr5	94994136	95034415	-
hsaLB_PT_56257	ENST00000380150	Processed Transcript	chr9	21970441	21971331	-
hsaLB_PT_30420	ENST00000380176	Processed Transcript	chr4	95505552	95586632	+
hsaLB_PT_39263	ENST00000380188	Processed Transcript	chr6	4068601	4087578	-
hsaLB_PT_117923	ENST00000380313	Processed Transcript	chrX	15768043	15781167	+
hsaLB_IO_117922	ENST00000380319	Intron Overlapping	chrX	15756433	15783034	+
hsaLB_IO_45040	ENST00000380416	Intron Overlapping	chr7	6041597	6048729	-
hsaLB_PT_96107	ENST00000380466	Processed Transcript	chr17	7529555	7531187	-
hsaLB_IO_92111	ENST00000380503	Intron Overlapping	chr16	30007539	30008128	+
hsaLB_IO_56162	ENST00000380559	Intron Overlapping	chr9	18706639	18910945	+
hsaLB_IO_117859	ENST00000380578	Intron Overlapping	chrX	13733616	13740359	-
hsaLB_PT_30101	ENST00000380628	Processed Transcript	chr4	81187979	81189672	+
hsaLB_IO_48467	ENST00000380765	Intron Overlapping	chr7	99912064	99918757	+
hsaLB_IO_38958	ENST00000380805	Intron Overlapping	chr6	1624042	1931233	-
hsaLB_IO_56105	ENST00000380853	Intron Overlapping	chr9	15171562	15188063	-
hsaLB_PT_60570	ENST00000380946	Processed Transcript	chr10	3824000	3827375	-
hsaLB_IO_56062	ENST00000381017	Intron Overlapping	chr9	13105705	13120649	-
hsaLB_PT_56053	ENST00000381142	Processed Transcript	chr9	12698506	12709267	+
hsaLB_PT_34397	ENST00000381158	Processed Transcript	chr5	58084106	58147354	+
hsaLB_PT_117682	ENST00000381161	Processed Transcript	chrX	2746955	2800858	+
hsaLB_IO_91690	ENST00000381162	Intron Overlapping	chr16	23079303	23086172	-
hsaLB_IO_78298	ENST00000381215	Intron Overlapping	chr12	133521384	133532848	-
hsaLB_IO_29244	ENST00000381582	Intron Overlapping	chr4	47033598	47035030	+
hsaLB_PT_110504	ENST00000381596	Processed Transcript	chr20	1585621	1600632	-
hsaLB_IO_109960	ENST00000381637	Intron Overlapping	chr19	55497660	55501574	+
hsaLB_IO_29139	ENST00000381760	Intron Overlapping	chr4	41258925	41270445	+
hsaLB_IO_69554	ENST00000381783	Intron Overlapping	chr11	73588019	73591748	+
hsaLB_PT_72980	ENST00000381852	Processed Transcript	chr12	11090007	11324172	-
hsaLB_IO_55836	ENST00000382032	Intron Overlapping	chr9	2804167	2807974	-
hsaLB_PT_33737	ENST00000382068	Processed Transcript	chr5	33997349	34008133	-
hsaLB_PT_28729	ENST00000382149	Processed Transcript	chr4	20731539	20985548	-
hsaLB_IO_116344	ENST00000382162	Intron Overlapping	chr22	31892569	32014534	+
hsaLB_IO_55748	ENST00000382341	Intron Overlapping	chr9	273050	340620	+
hsaLB_PT_113740	ENST00000382377	Processed Transcript	chr21	34144436	34170017	+
hsaLB_IO_57488	ENST00000382404	Intron Overlapping	chr9	70464630	70490058	-
hsaLB_PT_57030	ENST00000382436	Processed Transcript	chr9	42671915	42714945	+
hsaLB_PT_33076	ENST00000382531	Processed Transcript	chr5	7782286	7816987	+
hsaLB_IO_44433	ENST00000382669	Intron Overlapping	chr6	167584146	167586297	+
hsaLB_IO_86242	ENST00000382688	Intron Overlapping	chr15	40623653	40631177	-
hsaLB_PT_50890	ENST00000382795	Processed Transcript	chr8	1806921	1817446	+
hsaLB_IO_78415	ENST00000382909	Intron Overlapping	chr13	20397622	20425936	-
hsaLB_IO_85735	ENST00000382938	Intron Overlapping	chr15	29362861	29394962	+
hsaLB_IO_85669	ENST00000382949	Intron Overlapping	chr15	28764757	28778117	-
hsaLB_IO_27965	ENST00000382950	Intron Overlapping	chr4	1206063	1207542	-
hsaLB_PT_21247	ENST00000383825	Processed Transcript	chr3	9793587	9798875	+
hsaLB_PT_52389	ENST00000388745	Processed Transcript	chr8	38758809	38831428	+
hsaLB_IO_49450	ENST00000388853	Intron Overlapping	chr7	128481385	128482912	+
hsaLB_PT_97563	ENST00000389003	Processed Transcript	chr17	26941900	26972472	-
hsaLB_IO_91149	ENST00000389138	Intron Overlapping	chr16	14025883	14042282	+
hsaLB_PT_67173	ENST00000389693	Processed Transcript	chr11	36397588	36486515	+
hsaLB_IO_90081	ENST00000389701	Intron Overlapping	chr16	777405	779715	+
hsaLB_PT_70671	ENST00000389821	Processed Transcript	chr11	111807927	111893308	+
hsaLB_PT_102889	ENST00000389891	Processed Transcript	chr18	14528960	14543492	-
hsaLB_IO_75037	ENST00000390288	Intron Overlapping	chr12	56864736	56866256	-
hsaLB_IO_24697	ENST00000390401	Intron Overlapping	chr3	119187822	119190663	+
hsaLB_PT_105126	ENST00000390672	Processed Transcript	chr19	5782971	5784610	-
hsaLB_PT_109690	ENST00000391786	Processed Transcript	chr19	53454589	53466104	-
hsaLB_PT_11493	ENST00000391837	Processed Transcript	chr1	245133007	245255091	+
hsaLB_PT_11480	ENST00000391839	Processed Transcript	chr1	244998958	245007182	+
hsaLB_PT_108119	ENST00000391845	Processed Transcript	chr19	40741801	40746206	-
hsaLB_PT_10666	ENST00000391874	Processed Transcript	chr1	225706900	225767959	-
hsaLB_PT_9447.2	ENST00000391970	Processed Transcript	chr1	198608418	198672475	+
hsaLB_PT_73059	ENST00000392155	Processed Transcript	chr12	12973282	12974271	+
hsaLB_IO_107663	ENST00000392183	Intron Overlapping	chr19	36501192	36505115	-
hsaLB_PT_8183	ENST00000392191	Processed Transcript	chr1	161068230	161069525	+
hsaLB_IO_101956	ENST00000392357	Intron Overlapping	chr17	80010446	80015346	+
hsaLB_PT_77786	ENST00000392420	Processed Transcript	chr12	123942669	123949298	+
hsaLB_IO_77744	ENST00000392433	Intron Overlapping	chr12	123465475	123467456	+
hsaLB_PT_77686	ENST00000392442	Processed Transcript	chr12	122989877	122998464	-
hsaLB_IO_43218	ENST00000392483	Intron Overlapping	chr6	125474995	125569621	+
hsaLB_IO_77518	ENST00000392495	Intron Overlapping	chr12	121202268	121207940	-
hsaLB_IO_85114	ENST00000392553	Intron Overlapping	chr14	105715525	105716633	+
hsaLB_PT_18296	ENST00000392560	Processed Transcript	chr2	174940137	174989043	-
hsaLB_PT_18215	ENST00000392582	Processed Transcript	chr2	172930332	172937182	+
hsaLB_IO_100982	ENST00000392617	Intron Overlapping	chr17	72667319	72743474	+
hsaLB_IO_77046	ENST00000392645	Intron Overlapping	chr12	111950277	112036370	-
hsaLB_IO_71584	ENST00000392709	Intron Overlapping	chr11	125325346	125366213	-
hsaLB_IO_71079	ENST00000392852	Intron Overlapping	chr11	118510125	118516501	+
hsaLB_PT_50125	ENST00000392900	Processed Transcript	chr7	143550921	143582364	-
hsaLB_IO_76568	ENST00000392914	Intron Overlapping	chr12	102517664	102545790	+
hsaLB_IO_70933	ENST00000392937	Intron Overlapping	chr11	117156422	117171121	-
hsaLB_PT_25595	ENST00000393015	Processed Transcript	chr3	140660695	140685847	+
hsaLB_IO_95011	ENST00000393145	Intron Overlapping	chr16	89213975	89220994	+
hsaLB_IO_42028	ENST00000393299	Intron Overlapping	chr6	71138089	71234311	+
hsaLB_PT_70086	ENST00000393301	Processed Transcript	chr11	88059533	88070868	-
hsaLB_IO_99653	ENST00000393345	Intron Overlapping	chr17	47486118	47492220	-
hsaLB_IO_24903	ENST00000393501	Intron Overlapping	chr3	124103672	124207712	+
hsaLB_IO_15843	ENST00000393503	Intron Overlapping	chr2	98996364	99006235	+
hsaLB_PT_38284	ENST00000393522	Processed Transcript	chr5	175511849	175536592	+
hsaLB_IO_38382	ENST00000393610	Intron Overlapping	chr5	176729236	176730643	-
hsaLB_PT_48906	ENST00000393613	Processed Transcript	chr7	106710070	106781398	+
hsaLB_PT_48882	ENST00000393618	Processed Transcript	chr7	105910661	105925397	-
hsaLB_PT_120840	ENST00000393710	Processed Transcript	chrX	153197407	153200468	-
hsaLB_PT_38315	ENST00000393728	Processed Transcript	chr5	175773065	175788742	-
hsaLB_PT_15326	ENST00000393773	Processed Transcript	chr2	86732898	86790289	-
hsaLB_IO_98790	ENST00000393879	Intron Overlapping	chr17	40172434	40177659	+
hsaLB_IO_98756	ENST00000393910	Intron Overlapping	chr17	39981490	39992449	-
hsaLB_IO_98651	ENST00000394072	Intron Overlapping	chr17	38632080	38637127	-
hsaLB_PT_89793	ENST00000394082	Processed Transcript	chr15	101821859	101835408	-
hsaLB_IO_98631	ENST00000394114	Intron Overlapping	chr17	38324691	38328417	+
hsaLB_PT_48314	ENST00000394177	Processed Transcript	chr7	99092202	99097947	-
hsaLB_PT_31392	ENST00000394225	Processed Transcript	chr4	140211107	140223680	-
hsaLB_IO_31227	ENST00000394276	Intron Overlapping	chr4	129190411	129194216	-
hsaLB_PT_74759	ENST00000394277	Processed Transcript	chr12	54955228	54973023	+
hsaLB_IO_73417	ENST00000394326	Intron Overlapping	chr12	26275891	26276701	-
hsaLB_PT_23775	ENST00000394348	Processed Transcript	chr3	69985780	69988216	+
hsaLB_PT_93241	ENST00000394361	Processed Transcript	chr16	57576566	57609551	+
hsaLB_IO_83254	ENST00000394455	Intron Overlapping	chr14	68194091	68237194	-
hsaLB_PT_32636	ENST00000394461	Processed Transcript	chr4	189026567	189030757	-
hsaLB_IO_30962	ENST00000394488	Intron Overlapping	chr4	118954773	118976800	+
hsaLB_PT_68376	ENST00000394613	Processed Transcript	chr11	63342322	63381630	-
hsaLB_PT_98024	ENST00000394649	Processed Transcript	chr17	30819627	31190061	-
hsaLB_PT_41132	ENST00000394696	Processed Transcript	chr6	35096482	35109090	-
hsaLB_IO_97633	ENST00000394925	Intron Overlapping	chr17	27071073	27074731	+
hsaLB_PT_97615	ENST00000394935	Processed Transcript	chr17	27047282	27050951	+
hsaLB_IO_41001	ENST00000395134	Intron Overlapping	chr6	33257373	33258652	+
hsaLB_PT_62640	ENST00000395185	Processed Transcript	chr10	69826842	69835058	-
hsaLB_IO_112973	ENST00000395285	Intron Overlapping	chr20	61917142	61921140	+
hsaLB_IO_55151	ENST00000395295	Intron Overlapping	chr8	139155265	139161078	-
hsaLB_IO_62497	ENST00000395302	Intron Overlapping	chr10	61840218	61967833	-
hsaLB_IO_73950	ENST00000395360	Intron Overlapping	chr12	48131039	48138689	-
hsaLB_PT_54373	ENST00000395361	Processed Transcript	chr8	104778455	104780729	+
hsaLB_PT_97497	ENST00000395404	Processed Transcript	chr17	26685066	26688477	+
hsaLB_PT_67498	ENST00000395449	Processed Transcript	chr11	47186766	47198410	-
hsaLB_PT_82681	ENST00000395521	Processed Transcript	chr14	55309714	55369164	-
hsaLB_IO_36181	ENST00000395548	Intron Overlapping	chr5	115177694	115249708	+
hsaLB_IO_22713	ENST00000395677	Intron Overlapping	chr3	48506445	48509044	+
hsaLB_PT_29953.3	ENST00000395688	Processed Transcript	chr4	76997034	77033690	+
hsaLB_PT_64948	ENST00000395705	Processed Transcript	chr10	126681836	126691569	-
hsaLB_IO_96797	ENST00000395756	Intron Overlapping	chr17	17715387	17721641	-
hsaLB_PT_35764	ENST00000395784	Processed Transcript	chr5	96271098	96273470	+
hsaLB_PT_12738	ENST00000395845	Processed Transcript	chr2	25038569	25042760	+
hsaLB_IO_54268	ENST00000395910	Intron Overlapping	chr8	103220004	103226457	-
hsaLB_IO_73441	ENST00000395941	Intron Overlapping	chr12	27091417	27110904	+
hsaLB_IO_91526	ENST00000396036	Intron Overlapping	chr16	21115223	21162132	-
hsaLB_PT_112417	ENST00000396059	Processed Transcript	chr20	48697661	48729709	-
hsaLB_PT_53535	ENST00000396419	Processed Transcript	chr8	76320177	76465341	+
hsaLB_IO_117026	ENST00000396437	Intron Overlapping	chr22	42340925	42343155	-
hsaLB_IO_81342	ENST00000396522	Intron Overlapping	chr14	21966290	21973085	-
hsaLB_IO_96071	ENST00000396527	Intron Overlapping	chr17	7476144	7481719	+
hsaLB_IO_21865	ENST00000396610	Intron Overlapping	chr3	28304603	28361232	+
hsaLB_IO_72268	ENST00000396655	Intron Overlapping	chr12	4758283	4777876	+
hsaLB_IO_53019	ENST00000396696	Intron Overlapping	chr8	61504249	61533497	+
hsaLB_IO_98962	ENST00000396722	Intron Overlapping	chr17	41158825	41164629	+
hsaLB_IO_72431	ENST00000396830	Intron Overlapping	chr12	6648773	6658279	-
hsaLB_IO_86529	ENST00000396996	Intron Overlapping	chr15	43525375	43531941	-
hsaLB_IO_33959	ENST00000397006	Intron Overlapping	chr5	40777262	40798272	-
hsaLB_IO_52356	ENST00000397090	Intron Overlapping	chr8	38287039	38325668	-
hsaLB_IO_21373	ENST00000397099	Intron Overlapping	chr3	10356826	10362770	-
hsaLB_IO_21372	ENST00000397101	Intron Overlapping	chr3	10356637	10362796	-
hsaLB_IO_21371	ENST00000397102	Intron Overlapping	chr3	10354764	10362796	-
hsaLB_IO_21370	ENST00000397105	Intron Overlapping	chr3	10353257	10362777	-
hsaLB_PT_95518	ENST00000397193	Processed Transcript	chr17	2570588	2585332	+
hsaLB_PT_93557	ENST00000397205	Processed Transcript	chr16	67039462	67043642	+
hsaLB_IO_81516	ENST00000397310	Intron Overlapping	chr14	23594506	23599352	-
hsaLB_PT_106332	ENST00000397349	Processed Transcript	chr19	16757264	16770625	-
hsaLB_PT_41434	ENST00000397415	Processed Transcript	chr6	42847377	42854748	+
hsaLB_PT_39542	ENST00000397423	Processed Transcript	chr6	10521565	10629600	+
hsaLB_PT_33679	ENST00000397559	Processed Transcript	chr5	32100973	32108877	+
hsaLB_PT_73613	ENST00000397578	Processed Transcript	chr12	32112383	32145903	+
hsaLB_PT_101320	ENST00000397633	Processed Transcript	chr17	74523871	74541458	+
hsaLB_PT_26436	ENST00000397805	Processed Transcript	chr3	169571011	169587662	-
hsaLB_IO_104280	ENST00000397868	Intron Overlapping	chr18	74696684	74729011	-
hsaLB_IO_77559	ENST00000397924	Intron Overlapping	chr12	121660135	121666614	+
hsaLB_PT_70735	ENST00000397957	Processed Transcript	chr11	112832124	113149158	+
hsaLB_PT_114471	ENST00000398078	Processed Transcript	chr21	45161357	45176025	+
hsaLB_PT_114460	ENST00000398085	Processed Transcript	chr21	45139057	45172510	+
hsaLB_PT_43161	ENST00000398197	Processed Transcript	chr6	121400640	121558208	-
hsaLB_PT_60272	ENST00000398207	Processed Transcript	chr9	139916233	139923325	-
hsaLB_IO_47421	ENST00000398421	Intron Overlapping	chr7	74188358	74203658	+
hsaLB_PT_88901	ENST00000398528	Processed Transcript	chr15	85185999	85197574	-
hsaLB_IO_47449	ENST00000398546	Intron Overlapping	chr7	74508364	74539810	+
hsaLB_PT_98421	ENST00000398579	Processed Transcript	chr17	36697519	36729067	-
hsaLB_IO_62687	ENST00000398676	Intron Overlapping	chr10	70532816	70546743	+
hsaLB_IO_98247	ENST00000398688	Intron Overlapping	chr17	34581085	34591959	-
hsaLB_PT_73734	ENST00000398702	Processed Transcript	chr12	40914381	40917444	+
hsaLB_IO_68070	ENST00000398808	Intron Overlapping	chr11	61038637	61040791	-
hsaLB_IO_72941	ENST00000398874	Intron Overlapping	chr12	10758612	10760639	-
hsaLB_PT_68248	ENST00000398922	Processed Transcript	chr11	62432781	62434869	+
hsaLB_PT_77890	ENST00000398953	Processed Transcript	chr12	125620336	125621286	+
hsaLB_IO_97426	ENST00000398985	Intron Overlapping	chr17	25887343	25906904	+
hsaLB_PT_114038	ENST00000399000	Processed Transcript	chr21	38595721	38640220	-
hsaLB_IO_97068	ENST00000399085	Intron Overlapping	chr17	19119114	19125840	+
hsaLB_IO_97070	ENST00000399086	Intron Overlapping	chr17	19122455	19123786	+
hsaLB_IO_97037	ENST00000399096	Intron Overlapping	chr17	18879023	18907093	-
hsaLB_PT_96561	ENST00000399280	Processed Transcript	chr17	15879874	15903008	-
hsaLB_IO_66660	ENST00000399287	Intron Overlapping	chr11	18333064	18343725	-
hsaLB_IO_95075	ENST00000399461	Intron Overlapping	chr16	89627312	89629474	+
hsaLB_IO_117508	ENST00000399627	Intron Overlapping	chr22	50904860	50913278	-
hsaLB_PT_114957	ENST00000399781	Processed Transcript	chr22	18111621	18178975	+
hsaLB_IO_77533	ENST00000400024	Intron Overlapping	chr12	121416371	121436103	+
hsaLB_IO_51389	ENST00000400069	Intron Overlapping	chr8	12808865	12865179	+
hsaLB_PT_110446	ENST00000400245	Processed Transcript	chr20	388949	391408	+
hsaLB_PT_114315	ENST00000400423	Processed Transcript	chr21	43540629	43563105	+
hsaLB_PT_1521	ENST00000400490	Processed Transcript	chr1	20972001	20978003	+
hsaLB_PT_75618	ENST00000400501	Processed Transcript	chr12	69237469	69237975	+
hsaLB_PT_78790	ENST00000400542	Processed Transcript	chr13	30070484	30077277	+
hsaLB_IO_72438	ENST00000400580	Intron Overlapping	chr12	6672792	6673471	-
hsaLB_PT_27957	ENST00000400762	Processed Transcript	chr4	1192816	1202750	-
hsaLB_PT_75603	ENST00000401003	Processed Transcript	chr12	69126353	69133998	+
hsaLB_PT_3982	ENST00000401044	Processed Transcript	chr1	59124825	59156066	-
hsaLB_PT_3695	ENST00000401050	Processed Transcript	chr1	53099066	53135355	+
hsaLB_PT_92833	ENST00000401491	Processed Transcript	chr16	50382934	50402831	-
hsaLB_PT_28986	ENST00000401554	Processed Transcript	chr4	38111802	38139165	+
hsaLB_PT_473	ENST00000401813	Processed Transcript	chr1	2120987	2131346	-
hsaLB_IO_2420	ENST00000401893	Intron Overlapping	chr1	33116811	33134180	+
hsaLB_IO_13516	ENST00000402268	Intron Overlapping	chr2	43009927	43019707	-
hsaLB_IO_13513	ENST00000402698	Intron Overlapping	chr2	42994260	43019714	-
hsaLB_IO_43810	ENST00000402863	Intron Overlapping	chr6	143999156	144075275	+
hsaLB_IO_77534	ENST00000402929	Intron Overlapping	chr12	121416437	121436103	+
hsaLB_PT_8562	ENST00000403379	Processed Transcript	chr1	167743793	167757622	+
hsaLB_PT_13426	ENST00000403537	Processed Transcript	chr2	39996043	40006379	-
hsaLB_PT_45309	ENST00000403963	Processed Transcript	chr7	14248697	14942624	-
hsaLB_PT_13468	ENST00000403980	Processed Transcript	chr2	42180070	42181406	-
hsaLB_IO_117154	ENST00000404038	Intron Overlapping	chr22	44079544	44208217	-
hsaLB_IO_13514	ENST00000404451	Intron Overlapping	chr2	42994807	43019671	-
hsaLB_IO_33810	ENST00000404560	Intron Overlapping	chr5	36192987	36218359	-
hsaLB_IO_47549	ENST00000404944	Intron Overlapping	chr7	75187526	75192689	-
hsaLB_IO_96184	ENST00000404970	Intron Overlapping	chr17	8063724	8066864	-
hsaLB_PT_9788	ENST00000404977	Processed Transcript	chr1	204797779	204980052	+
hsaLB_IO_13562	ENST00000405000	Intron Overlapping	chr2	43864447	43992931	+
hsaLB_PT_34403	ENST00000405053	Processed Transcript	chr5	58289252	59189112	-
hsaLB_PT_86415	ENST00000405106	Processed Transcript	chr15	42120311	42127002	+
hsaLB_IO_13561	ENST00000405223	Intron Overlapping	chr2	43864439	43968504	+
hsaLB_PT_115703	ENST00000405286	Processed Transcript	chr22	24199138	24225138	+
hsaLB_PT_28990	ENST00000405444	Processed Transcript	chr4	38134328	38139023	+
hsaLB_PT_45617	ENST00000405627	Processed Transcript	chr7	23761728	23872132	+
hsaLB_IO_74937	ENST00000405661	Intron Overlapping	chr12	56546374	56550026	+
hsaLB_PT_66832	ENST00000405855	Processed Transcript	chr11	24518685	24853595	+
hsaLB_PT_89912	ENST00000405960	Processed Transcript	chr16	135819	188859	-
hsaLB_IO_13512	ENST00000406007	Intron Overlapping	chr2	42994229	42997033	-
hsaLB_IO_20933	ENST00000406147	Intron Overlapping	chr2	242750288	242758735	+
hsaLB_IO_13486	ENST00000406175	Intron Overlapping	chr2	42513063	42559688	+
hsaLB_IO_95902	ENST00000406228	Intron Overlapping	chr17	6912808	6914055	+
hsaLB_IO_77725	ENST00000406539	Intron Overlapping	chr12	123459289	123464080	+
hsaLB_PT_28989	ENST00000406664	Processed Transcript	chr4	38121575	38139248	+
hsaLB_IO_60173	ENST00000406721	Intron Overlapping	chr9	139632619	139637808	-
hsaLB_IO_13515	ENST00000406924	Intron Overlapping	chr2	42997027	43019733	-
hsaLB_PT_28987	ENST00000407365	Processed Transcript	chr4	38113523	38140796	+
hsaLB_PT_12718	ENST00000407704	Processed Transcript	chr2	24534489	24583341	-
hsaLB_PT_12886	ENST00000407815	Processed Transcript	chr2	27371893	27372817	+
hsaLB_IO_45256	ENST00000408005	Intron Overlapping	chr7	11414247	11419382	-
hsaLB_PT_75801	ENST00000409004	Processed Transcript	chr12	75669759	75711953	-
hsaLB_IO_13480	ENST00000409040	Intron Overlapping	chr2	42396521	42488653	+
hsaLB_PT_17163	ENST00000409047	Processed Transcript	chr2	132236290	132237911	+
hsaLB_PT_20522	ENST00000409100	Processed Transcript	chr2	237233296	237255394	-
hsaLB_IO_16614	ENST00000409121	Intron Overlapping	chr2	114385905	114400969	+
hsaLB_IO_5597	ENST00000409138	Intron Overlapping	chr1	109822189	109825808	-
hsaLB_PT_14031	ENST00000409351	Processed Transcript	chr2	60769017	60780635	-
hsaLB_IO_15828	ENST00000409460	Intron Overlapping	chr2	98703653	98908566	+
hsaLB_PT_76979	ENST00000409461	Processed Transcript	chr12	110940133	110945946	+
hsaLB_IO_13582	ENST00000409486	Intron Overlapping	chr2	44396016	44436571	+
hsaLB_IO_18218	ENST00000409492	Intron Overlapping	chr2	172950285	172951866	+
hsaLB_PT_45481	ENST00000409508	Processed Transcript	chr7	21582833	21941186	+
hsaLB_PT_19216	ENST00000409515	Processed Transcript	chr2	202938012	203019479	+
hsaLB_IO_44023	ENST00000409694	Intron Overlapping	chr6	152442915	152632302	-
hsaLB_PT_15327	ENST00000409810	Processed Transcript	chr2	86733052	86769970	-
hsaLB_PT_14195	ENST00000409835	Processed Transcript	chr2	63586930	63815652	-
hsaLB_PT_95203.2	ENST00000409873	Processed Transcript	chr16	90106169	90114033	-
hsaLB_IO_45978	ENST00000409881	Intron Overlapping	chr7	30897363	30932001	+
hsaLB_IO_96661	ENST00000409887	Intron Overlapping	chr17	16344891	16351608	-
hsaLB_PT_45863	ENST00000409922	Processed Transcript	chr7	29328497	29440397	+
hsaLB_IO_18085	ENST00000409940	Intron Overlapping	chr2	171034655	171376488	+
hsaLB_PT_20260	ENST00000409956	Processed Transcript	chr2	231864284	231871986	+
hsaLB_PT_45860	ENST00000409964	Processed Transcript	chr7	29237541	29440216	+
hsaLB_IO_14518	ENST00000410000	Intron Overlapping	chr2	70142264	70143578	+
hsaLB_PT_17164	ENST00000410036	Processed Transcript	chr2	132241531	132250316	-
hsaLB_PT_100919	ENST00000410094	Processed Transcript	chr17	71334582	71365352	-
hsaLB_PT_45873	ENST00000410098	Processed Transcript	chr7	29523432	29552356	+
hsaLB_IO_71948	ENST00000410100	Intron Overlapping	chr11	134179598	134184341	+
hsaLB_PT_2092	ENST00000411406	Processed Transcript	chr1	28879609	28880560	+
hsaLB_PT_19291	ENST00000411547	Processed Transcript	chr2	204244949	204267400	+
hsaLB_IO_101666	ENST00000411702	Intron Overlapping	chr17	78345451	78369053	+
hsaLB_PT_115179	ENST00000411907	Processed Transcript	chr22	20008592	20049179	+
hsaLB_PT_77598	ENST00000411958	Processed Transcript	chr12	122214190	122216262	+
hsaLB_PT_45400	ENST00000411993	Processed Transcript	chr7	18329811	18367381	+
hsaLB_PT_35191	ENST00000412001	Processed Transcript	chr5	78596066	78621020	+
hsaLB_PT_23026	ENST00000412015	Processed Transcript	chr3	49941315	49943673	+
hsaLB_IO_444	ENST00000412120	Intron Overlapping	chr1	1853522	1858842	-
hsaLB_PT_66718	ENST00000412229	Processed Transcript	chr11	18743349	18747721	-
hsaLB_PT_5848	ENST00000412270	Processed Transcript	chr1	112287921	112298131	-
hsaLB_PT_96853	ENST00000412324	Processed Transcript	chr17	18042588	18045451	+
hsaLB_PT_68271	ENST00000412351	Processed Transcript	chr11	62458864	62465038	-
hsaLB_PT_83589	ENST00000412490	Processed Transcript	chr14	74353562	74376308	+
hsaLB_PT_5712	ENST00000412512	Processed Transcript	chr1	110754770	110825722	+
hsaLB_PT_45864	ENST00000412536	Processed Transcript	chr7	29374121	29440312	+
hsaLB_IO_118506	ENST00000412590	Intron Overlapping	chrX	47967377	47973694	+
hsaLB_IO_78296	ENST00000412621	Intron Overlapping	chr12	133509398	133532848	-
hsaLB_IO_115091	ENST00000412649	Intron Overlapping	chr22	19166989	19172344	-
hsaLB_IO_45869	ENST00000412711	Intron Overlapping	chr7	29519328	29553944	+
hsaLB_IO_69436	ENST00000412777	Intron Overlapping	chr11	71791823	71806226	+
hsaLB_AN_115787	ENST00000412790	Antisense	chr22	24856465	24890763	-
hsaLB_PT_48998	ENST00000412935	Processed Transcript	chr7	108205437	108210113	-
hsaLB_IO_20413	ENST00000412969	Intron Overlapping	chr2	234216578	234255701	+
hsaLB_PT_99184	ENST00000412978	Processed Transcript	chr17	43191618	43194078	-
hsaLB_PT_13420	ENST00000413011	Processed Transcript	chr2	39914447	39944349	+
hsaLB_PT_36460	ENST00000413020	Processed Transcript	chr5	125900206	125930910	-
hsaLB_PT_3449	ENST00000413093	Processed Transcript	chr1	47223550	47256171	+
hsaLB_PT_87943	ENST00000413097	Processed Transcript	chr15	72533523	72559990	-
hsaLB_PT_18348	ENST00000413123	Processed Transcript	chr2	175991521	176032872	-
hsaLB_IO_115093	ENST00000413132	Intron Overlapping	chr22	19168246	19279184	-
hsaLB_IO_101020	ENST00000413142	Intron Overlapping	chr17	72874047	72879014	-
hsaLB_PT_97191	ENST00000413167	Processed Transcript	chr17	19976878	20107778	+
hsaLB_IO_44733	ENST00000413171	Intron Overlapping	chr7	872138	914539	+
hsaLB_PT_68559.2	ENST00000413292	Processed Transcript	chr11	64685025	64691932	+
hsaLB_IO_100993	ENST00000413388	Intron Overlapping	chr17	72758142	72765435	+
hsaLB_PT_19438	ENST00000413482	Processed Transcript	chr2	209224438	209358754	+
hsaLB_IO_112686	ENST00000413559	Intron Overlapping	chr20	57248694	57267262	+
hsaLB_PT_25002	ENST00000413612	Processed Transcript	chr3	125865699	125875555	-
hsaLB_PT_59987	ENST00000413714	Processed Transcript	chr9	136380653	136393734	-
hsaLB_PT_4874	ENST00000413769	Processed Transcript	chr1	89449034	89458442	-
hsaLB_IO_67410	ENST00000414027	Intron Overlapping	chr11	45946168	45948381	+
hsaLB_IO_48750	ENST00000414118	Intron Overlapping	chr7	102740223	102755787	-
hsaLB_PT_49155	ENST00000414148	Processed Transcript	chr7	116502584	116544390	+
hsaLB_IO_35810	ENST00000414220	Intron Overlapping	chr5	98205183	98206420	-
hsaLB_PT_56694	ENST00000414286	Processed Transcript	chr9	35752989	35756610	-
hsaLB_PT_21644	ENST00000414318	Processed Transcript	chr3	17201864	18486309	-
hsaLB_PT_69422	ENST00000414358	Processed Transcript	chr11	71709955	71710984	+
hsaLB_PT_13854	ENST00000414369	Processed Transcript	chr2	53984008	54014747	-
hsaLB_IO_68073	ENST00000414411	Intron Overlapping	chr11	61081145	61083222	-
hsaLB_PT_45913.2	ENST00000414621	Processed Transcript	chr7	30430524	30451991	+
hsaLB_IO_68177	ENST00000414624	Intron Overlapping	chr11	61645056	61658926	-
hsaLB_PT_86551	ENST00000414758	Processed Transcript	chr15	43739353	43748222	-
hsaLB_PT_118806	ENST00000414788	Processed Transcript	chrX	52920646	52929617	+
hsaLB_PT_65990	ENST00000414793	Processed Transcript	chr11	6416355	6426890	-
hsaLB_PT_59422	ENST00000414832	Processed Transcript	chr9	130476347	130477910	-
hsaLB_IO_70243	ENST00000414919	Intron Overlapping	chr11	93553730	93555239	-
hsaLB_PT_19518	ENST00000414961	Processed Transcript	chr2	214160788	214228869	+
hsaLB_PT_15191	ENST00000415012	Processed Transcript	chr2	85628295	85640336	-
hsaLB_IO_70993	ENST00000415030	Intron Overlapping	chr11	118004092	118016148	-
hsaLB_IO_48985	ENST00000415105	Intron Overlapping	chr7	107790494	107817218	-
hsaLB_IO_43754	ENST00000415128	Intron Overlapping	chr6	142623087	142692091	+
hsaLB_IO_69579	ENST00000415191	Intron Overlapping	chr11	73824246	73882002	-
hsaLB_PT_40536.2	ENST00000415276	Processed Transcript	chr6	31169790	31170778	+
hsaLB_PT_97597	ENST00000415329	Processed Transcript	chr17	27030732	27034902	-
hsaLB_PT_13677.2	ENST00000415396	Processed Transcript	chr2	46663612	46668971	+
hsaLB_PT_116174	ENST00000415511	Processed Transcript	chr22	30279258	30387658	+
hsaLB_PT_2392	ENST00000415596	Processed Transcript	chr1	32827330	32829879	-
hsaLB_PT_2169	ENST00000415600	Processed Transcript	chr1	29606063	29639218	+
hsaLB_PT_91667	ENST00000415654	Processed Transcript	chr16	22490442	22547834	+
hsaLB_IO_36366	ENST00000415659	Intron Overlapping	chr5	122364188	122372420	-
hsaLB_PT_113123	ENST00000415664	Processed Transcript	chr21	10906741	11029719	-
hsaLB_PT_47669	ENST00000415740	Processed Transcript	chr7	76889285	76924533	+
hsaLB_IO_34546	ENST00000415825	Intron Overlapping	chr5	64959946	64960593	+
hsaLB_IO_45041	ENST00000415839	Intron Overlapping	chr7	6042941	6045697	-
hsaLB_IO_42843	ENST00000415861	Intron Overlapping	chr6	109687717	109694072	-
hsaLB_IO_42471	ENST00000415924	Intron Overlapping	chr6	90330933	90343373	+
hsaLB_IO_90362	ENST00000415938	Intron Overlapping	chr16	2147729	2162964	-
hsaLB_IO_86580	ENST00000415968	Intron Overlapping	chr15	43931620	43941045	-
hsaLB_IO_60196	ENST00000415992	Intron Overlapping	chr9	139693675	139704487	+
hsaLB_PT_39150	ENST00000416079	Processed Transcript	chr6	3232063	3238099	+
hsaLB_PT_20577	ENST00000416106	Processed Transcript	chr2	238494046	238499374	-
hsaLB_PT_77596	ENST00000416147	Processed Transcript	chr12	122214169	122218656	+
hsaLB_IO_52187	ENST00000416169	Intron Overlapping	chr8	33309246	33330631	-
hsaLB_PT_59423	ENST00000416214	Processed Transcript	chr9	130476907	130477930	-
hsaLB_IO_72574	ENST00000416215	Intron Overlapping	chr12	7060519	7070479	+
hsaLB_IO_68973	ENST00000416281	Intron Overlapping	chr11	67044008	67054026	+
hsaLB_IO_22188	ENST00000416282	Intron Overlapping	chr3	38180142	38184513	+
hsaLB_IO_38341	ENST00000416365	Intron Overlapping	chr5	176017602	176018691	+
hsaLB_PT_19294	ENST00000416396	Processed Transcript	chr2	204259471	204291942	+
hsaLB_PT_13676	ENST00000416466	Processed Transcript	chr2	46657315	46668972	+
hsaLB_IO_2391	ENST00000416512	Intron Overlapping	chr1	32826872	32829824	-
hsaLB_PT_14739	ENST00000416579	Processed Transcript	chr2	73200310	73298857	-
hsaLB_IO_72878.2	ENST00000416624	Intron Overlapping	chr12	9907164	9913497	-
hsaLB_PT_115771	ENST00000416735	Processed Transcript	chr22	24666851	24720272	+
hsaLB_PT_12885	ENST00000416802	Processed Transcript	chr2	27355992	27357504	-
hsaLB_PT_4931.2	ENST00000416805	Processed Transcript	chr1	90229104	90235462	+
hsaLB_IO_78249	ENST00000416953	Intron Overlapping	chr12	133210557	133212611	-
hsaLB_PT_116571	ENST00000416967	Processed Transcript	chr22	36863093	36877681	-
hsaLB_IO_96191	ENST00000417073	Intron Overlapping	chr17	8077902	8079694	-
hsaLB_PS_42831	ENST00000417143	Pseudogene	chr6	109487036	109560593	+
hsaLB_IO_115580	ENST00000417145	Intron Overlapping	chr22	22988780	22990368	+
hsaLB_IO_89327	ENST00000417173	Intron Overlapping	chr15	91524173	91537767	-
hsaLB_IO_22166	ENST00000417185	Intron Overlapping	chr3	38048987	38049826	-
hsaLB_PT_87303	ENST00000417312	Processed Transcript	chr15	59970248	59981519	-
hsaLB_PT_18812	ENST00000417336	Processed Transcript	chr2	191208656	191231456	+
hsaLB_PT_34518	ENST00000417396	Processed Transcript	chr5	64468767	64510010	-
hsaLB_PT_49156	ENST00000417431	Processed Transcript	chr7	116502657	116550348	+
hsaLB_PT_120287	ENST00000417459	Processed Transcript	chrX	132179891	132231137	-
hsaLB_IO_38359	ENST00000417486	Intron Overlapping	chr5	176396942	176433366	-
hsaLB_IO_116947	ENST00000417688	Intron Overlapping	chr22	41253081	41266347	+
hsaLB_PT_13919	ENST00000417741	Processed Transcript	chr2	55479678	55494740	-
hsaLB_IO_15221	ENST00000417791	Intron Overlapping	chr2	85826741	85829788	-
hsaLB_IO_65168	ENST00000417862	Intron Overlapping	chr10	134686032	134690412	-
hsaLB_PT_12705	ENST00000417886	Processed Transcript	chr2	24302372	24307381	-
hsaLB_PT_9441	ENST00000417895	Processed Transcript	chr1	198177668	198214479	+
hsaLB_IO_88403	ENST00000418039	Intron Overlapping	chr15	78287329	78291723	-
hsaLB_PT_22430	ENST00000418093	Processed Transcript	chr3	42977834	43074039	+
hsaLB_PT_52455	ENST00000418094	Processed Transcript	chr8	39845262	39873910	+
hsaLB_IO_66663	ENST00000418116	Intron Overlapping	chr11	18344104	18382317	+
hsaLB_IO_3489	ENST00000418131	Intron Overlapping	chr1	47726102	47749745	-
hsaLB_IO_98625	ENST00000418132	Intron Overlapping	chr17	38296571	38323333	+
hsaLB_IO_16530	ENST00000418251	Intron Overlapping	chr2	113931557	113960802	+
hsaLB_PT_77894	ENST00000418253	Processed Transcript	chr12	125671382	125834524	+
hsaLB_PT_8084	ENST00000418334	Processed Transcript	chr1	160141194	160153218	+
hsaLB_IO_114383	ENST00000418336	Intron Overlapping	chr21	44394645	44427822	+
hsaLB_IO_115885	ENST00000418374	Intron Overlapping	chr22	26165994	26423732	+
hsaLB_PT_30470	ENST00000418385	Processed Transcript	chr4	99847123	99850276	-
hsaLB_PT_77169	ENST00000418411	Processed Transcript	chr12	113540845	113574044	-
hsaLB_PT_29046	ENST00000418436	Processed Transcript	chr4	39322085	39367982	-
hsaLB_PT_93346	ENST00000418480	Processed Transcript	chr16	58549451	58552371	+
hsaLB_IO_82164	ENST00000418548	Intron Overlapping	chr14	36945671	36982457	-
hsaLB_PT_82005	ENST00000418681	Processed Transcript	chr14	32183775	32329508	+
hsaLB_PT_18777	ENST00000418714	Processed Transcript	chr2	190439887	190445509	-
hsaLB_IO_3196	ENST00000418779	Intron Overlapping	chr1	45190045	45191263	+
hsaLB_LI_63061	ENST00000418818	lincRNA	chr10	77039484	77161004	-
hsaLB_IO_338	ENST00000418833	Intron Overlapping	chr1	1334910	1337406	+
hsaLB_IO_330	ENST00000418865	Intron Overlapping	chr1	1322093	1327905	-
hsaLB_PT_84263	ENST00000418924	Processed Transcript	chr14	93042579	93155332	+
hsaLB_PT_23142	ENST00000419046	Processed Transcript	chr3	50388304	50390824	+
hsaLB_PT_40606	ENST00000419073	Processed Transcript	chr6	31554863	31555618	+
hsaLB_PT_22130	ENST00000419177	Processed Transcript	chr3	37284915	37336568	+
hsaLB_PT_48324	ENST00000419215	Processed Transcript	chr7	99168971	99174076	+
hsaLB_PT_74971	ENST00000419232	Processed Transcript	chr12	56630444	56631598	+
hsaLB_PT_13278	ENST00000419278	Processed Transcript	chr2	37471064	37475530	+
hsaLB_IO_68046	ENST00000419282	Intron Overlapping	chr11	60782893	60785021	+
hsaLB_PT_70555	ENST00000419286	Processed Transcript	chr11	108138067	108142079	+
hsaLB_IO_105423	ENST00000419306	Intron Overlapping	chr19	8554969	8556907	-
hsaLB_PT_2721	ENST00000419397	Processed Transcript	chr1	38273332	38274404	+
hsaLB_IO_118237	ENST00000419600	Intron Overlapping	chrX	38525350	38548169	+
hsaLB_IO_97608	ENST00000419712	Intron Overlapping	chr17	27042467	27045185	-
hsaLB_PT_115603	ENST00000419722	Processed Transcript	chr22	23631802	23652620	+
hsaLB_IO_491	ENST00000419785	Intron Overlapping	chr1	2303115	2316560	-
hsaLB_PT_120156	ENST00000419789	Processed Transcript	chrX	122831576	122846754	-
hsaLB_IO_86909	ENST00000419830	Intron Overlapping	chr15	50785382	50791892	+
hsaLB_PT_458	ENST00000419838	Processed Transcript	chr1	2066701	2082304	+
hsaLB_IO_59586	ENST00000419867	Intron Overlapping	chr9	131038521	131048813	+
hsaLB_PT_97695	ENST00000419875	Processed Transcript	chr17	27378974	27380678	+
hsaLB_IO_41643	ENST00000419892	Intron Overlapping	chr6	46967828	47009993	-
hsaLB_IO_7182	ENST00000419910	Intron Overlapping	chr1	151679983	151682013	-
hsaLB_PT_94612	ENST00000420010	Processed Transcript	chr16	84440194	84497606	+
hsaLB_PT_98644	ENST00000420042	Processed Transcript	chr17	38507639	38512465	+
hsaLB_PT_41959	ENST00000420043	Processed Transcript	chr6	64487498	64489229	+
hsaLB_IO_89997.2	ENST00000420061	Intron Overlapping	chr16	699353	706201	+
hsaLB_PT_113763	ENST00000420068	Processed Transcript	chr21	34602287	34619158	+
hsaLB_IO_3813	ENST00000420121	Intron Overlapping	chr1	54704769	54722939	-
hsaLB_IO_21473	ENST00000420141	Intron Overlapping	chr3	13393163	13461809	-
hsaLB_PT_12589	ENST00000420234	Processed Transcript	chr2	20508175	20550595	-
hsaLB_PT_4911	ENST00000420280	Processed Transcript	chr1	90050047	90062132	+
hsaLB_PT_52863	ENST00000420292	Processed Transcript	chr8	56867655	56911007	+
hsaLB_IO_77731	ENST00000420319	Intron Overlapping	chr12	123459789	123462200	+
hsaLB_PT_116724	ENST00000420435	Processed Transcript	chr22	38543375	38577836	-
hsaLB_PT_116978	ENST00000420561	Processed Transcript	chr22	41928629	41940390	-
hsaLB_IO_51286	ENST00000420692	Intron Overlapping	chr8	11701529	11706212	-
hsaLB_IO_27562	ENST00000420716	Intron Overlapping	chr3	195590236	195596561	-
hsaLB_PT_17059	ENST00000420717	Processed Transcript	chr2	131116437	131120003	+
hsaLB_PT_71034	ENST00000420751	Processed Transcript	chr11	118352703	118355046	+
hsaLB_IO_43812	ENST00000420771	Intron Overlapping	chr6	144070065	144086802	+
hsaLB_PT_54582	ENST00000420844	Processed Transcript	chr8	119294378	119307932	+
hsaLB_PT_84840	ENST00000420933	Processed Transcript	chr14	102803254	102808704	+
hsaLB_PT_5055	ENST00000421014	Processed Transcript	chr1	93687222	93705030	+
hsaLB_IO_109872	ENST00000421056	Intron Overlapping	chr19	54849483	54850376	-
hsaLB_PT_96785	ENST00000421096	Processed Transcript	chr17	17412098	17494964	-
hsaLB_PT_2389	ENST00000421153	Processed Transcript	chr1	32817122	32819142	+
hsaLB_PT_97777	ENST00000421238	Processed Transcript	chr17	28268655	28295897	+
hsaLB_IO_6650	ENST00000421247	Intron Overlapping	chr1	145899466	145923866	+
hsaLB_IO_38050	ENST00000421269	Intron Overlapping	chr5	169661936	169673232	+
hsaLB_PT_52454	ENST00000421393	Processed Transcript	chr8	39836071	39873568	+
hsaLB_PT_3188	ENST00000421398	Processed Transcript	chr1	45140430	45190034	+
hsaLB_IO_98362	ENST00000421408	Intron Overlapping	chr17	35900728	35936578	-
hsaLB_PT_43462	ENST00000421413	Processed Transcript	chr6	133646349	133789707	+
hsaLB_IO_93327	ENST00000421602	Intron Overlapping	chr16	58498205	58547317	+
hsaLB_IO_46415	ENST00000421621	Intron Overlapping	chr7	44250307	44253891	+
hsaLB_PT_63891	ENST00000421644	Processed Transcript	chr10	99474451	99477236	+
hsaLB_PT_18796	ENST00000421722	Processed Transcript	chr2	190649254	190728840	+
hsaLB_PT_29814	ENST00000421792	Processed Transcript	chr4	73934268	73935472	-
hsaLB_IO_107613	ENST00000421853	Intron Overlapping	chr19	36249099	36253646	+
hsaLB_IO_38265	ENST00000421887	Intron Overlapping	chr5	174948889	174953886	+
hsaLB_IO_15715	ENST00000421946	Intron Overlapping	chr2	97878464	97914787	+
hsaLB_PT_6647	ENST00000422044	Processed Transcript	chr1	145883878	145924047	+
hsaLB_IO_64431	ENST00000422050	Intron Overlapping	chr10	112666237	112678925	-
hsaLB_PT_97926	ENST00000422121	Processed Transcript	chr17	29705909	29709124	+
hsaLB_PT_73595	ENST00000422146	Processed Transcript	chr12	31861892	31881991	-
hsaLB_PT_63768	ENST00000422161	Processed Transcript	chr10	97604332	97605977	+
hsaLB_PT_13732	ENST00000422269	Processed Transcript	chr2	47293080	47403650	-
hsaLB_IO_53397	ENST00000422295	Intron Overlapping	chr8	72229894	72234696	-
hsaLB_IO_77564	ENST00000422342	Intron Overlapping	chr12	121746048	121748197	-
hsaLB_IO_68444	ENST00000422364	Intron Overlapping	chr11	63993747	63996458	+
hsaLB_IO_108669	ENST00000422370	Intron Overlapping	chr19	45644676	45651335	+
hsaLB_PT_18811	ENST00000422454	Processed Transcript	chr2	191208656	191229878	+
hsaLB_PT_22933	ENST00000422593	Processed Transcript	chr3	49462382	49466721	-
hsaLB_PT_19293	ENST00000422719	Processed Transcript	chr2	204245081	204281695	+
hsaLB_PT_47993	ENST00000422722	Processed Transcript	chr7	91741473	91808825	-
hsaLB_PT_31151	ENST00000422835	Processed Transcript	chr4	123844256	124023448	+
hsaLB_PT_97601	ENST00000422880	Processed Transcript	chr17	27031325	27038104	-
hsaLB_IO_44154	ENST00000422910	Intron Overlapping	chr6	158052154	158094561	+
hsaLB_PT_49749	ENST00000422968	Processed Transcript	chr7	135347312	135378166	+
hsaLB_PT_67559	ENST00000422993	Processed Transcript	chr11	47498848	47508351	-
hsaLB_PT_1024	ENST00000423056	Processed Transcript	chr1	11539223	11542017	+
hsaLB_IO_37599	ENST00000423071	Intron Overlapping	chr5	150656709	150677825	-
hsaLB_PT_70994	ENST00000423160	Processed Transcript	chr11	118004094	118013588	-
hsaLB_IO_116905	ENST00000423176	Intron Overlapping	chr22	40761329	40765371	+
hsaLB_PT_1835	ENST00000423253	Processed Transcript	chr1	25599039	25648391	+
hsaLB_IO_73740	ENST00000423284	Intron Overlapping	chr12	40926786	40931204	+
hsaLB_PT_21655	ENST00000423331	Processed Transcript	chr3	17617974	17784104	-
hsaLB_PT_57733	ENST00000423463	Processed Transcript	chr9	79894762	79934586	+
hsaLB_IO_55450	ENST00000423469	Intron Overlapping	chr8	144915912	144920246	-
hsaLB_PT_21917	ENST00000423527	Processed Transcript	chr3	31574464	31661766	+
hsaLB_IO_37706	ENST00000423554	Intron Overlapping	chr5	154198054	154230169	-
hsaLB_IO_46383	ENST00000423561	Intron Overlapping	chr7	44084329	44097532	+
hsaLB_IO_33206	ENST00000423695	Intron Overlapping	chr5	10250431	10262313	+
hsaLB_PT_42965	ENST00000423735	Processed Transcript	chr6	112521335	112537650	-
hsaLB_IO_68112	ENST00000423772	Intron Overlapping	chr11	61130141	61136241	+
hsaLB_PT_29121	ENST00000423784	Processed Transcript	chr4	40778092	40810520	+
hsaLB_PT_16878	ENST00000423939	Processed Transcript	chr2	124782864	124892758	+
hsaLB_IO_18470	ENST00000424000	Intron Overlapping	chr2	178977151	178994383	+
hsaLB_PT_18797	ENST00000424059	Processed Transcript	chr2	190656536	190738254	+
hsaLB_PT_3696	ENST00000424164	Processed Transcript	chr1	53099265	53133360	+
hsaLB_IO_47591	ENST00000424167	Intron Overlapping	chr7	75689686	75694491	+
hsaLB_PT_23025	ENST00000424174	Processed Transcript	chr3	49941278	49943670	+
hsaLB_PT_38735	ENST00000424276	Processed Transcript	chr5	180047975	180076545	-
hsaLB_PT_41528	ENST00000424378	Processed Transcript	chr6	43519061	43526799	-
hsaLB_IO_2908	ENST00000424419	Intron Overlapping	chr1	41157358	41232915	+
hsaLB_PT_41672	ENST00000424426	Processed Transcript	chr6	49518739	49519770	+
hsaLB_IO_3186	ENST00000424484	Intron Overlapping	chr1	45140364	45190146	+
hsaLB_PT_116777	ENST00000424706	Processed Transcript	chr22	39032562	39052283	-
hsaLB_IO_78214	ENST00000424720	Intron Overlapping	chr12	132823993	132905935	-
hsaLB_PT_64545	ENST00000424738	Processed Transcript	chr10	117226684	117357492	+
hsaLB_IO_53187	ENST00000424808	Intron Overlapping	chr8	66556974	66620573	+
hsaLB_IO_29055	ENST00000424936	Intron Overlapping	chr4	39460678	39465783	+
hsaLB_PT_45399	ENST00000425071	Processed Transcript	chr7	18191398	18367235	+
hsaLB_IO_38399	ENST00000425155	Intron Overlapping	chr5	176794315	176799597	+
hsaLB_IO_30218	ENST00000425179	Intron Overlapping	chr4	85593444	85604101	-
hsaLB_PT_117703	ENST00000425240	Processed Transcript	chrX	3530351	3588256	-
hsaLB_IO_29497	ENST00000425339	Intron Overlapping	chr4	57259531	57267082	-
hsaLB_PT_67585	ENST00000425363	Processed Transcript	chr11	47735865	47736439	-
hsaLB_IO_42030	ENST00000425415	Intron Overlapping	chr6	71191836	71214663	+
hsaLB_IO_60273	ENST00000425423	Intron Overlapping	chr9	139918265	139923259	-
hsaLB_PT_22649	ENST00000425518	Processed Transcript	chr3	47629080	47823596	-
hsaLB_PT_2523.1	ENST00000425537	Processed Transcript	chr1	34329678	34330392	+
hsaLB_PT_53973	ENST00000425545	Processed Transcript	chr8	94781747	94794678	+
hsaLB_PT_87601	ENST00000425561	Processed Transcript	chr15	65903716	65918195	+
hsaLB_IO_77763	ENST00000425637	Intron Overlapping	chr12	123717984	123741509	+
hsaLB_IO_94215	ENST00000425714	Intron Overlapping	chr16	74445785	74455368	-
hsaLB_PT_36914	ENST00000425764	Processed Transcript	chr5	137505052	137514318	-
hsaLB_IO_87638	ENST00000425818	Intron Overlapping	chr15	66679175	66737304	+
hsaLB_PT_25298	ENST00000426022	Processed Transcript	chr3	130806851	130871547	+
hsaLB_PT_66540	ENST00000426046	Processed Transcript	chr11	16777592	16778649	+
hsaLB_PT_3812	ENST00000426150	Processed Transcript	chr1	54693928	54791112	-
hsaLB_PT_7187	ENST00000426175	Processed Transcript	chr1	151694605	151702281	+
hsaLB_PT_46123	ENST00000426180	Processed Transcript	chr7	35673922	35708189	-
hsaLB_IO_69542	ENST00000426191	Intron Overlapping	chr11	73363485	73373857	+
hsaLB_PT_21713	ENST00000426228	Processed Transcript	chr3	20082190	20142605	+
hsaLB_PT_33734	ENST00000426255	Processed Transcript	chr5	33997112	34008189	-
hsaLB_PT_97339	ENST00000426261	Processed Transcript	chr17	21435738	21477567	-
hsaLB_IO_30225	ENST00000426414	Intron Overlapping	chr4	85730019	85818094	-
hsaLB_PT_47801	ENST00000426442	Processed Transcript	chr7	82451413	82523770	-
hsaLB_PT_7385	ENST00000426445	Processed Transcript	chr1	154301275	154314264	+
hsaLB_PT_46246	ENST00000426456	Processed Transcript	chr7	39504691	39532694	+
hsaLB_PT_56468	ENST00000426460	Processed Transcript	chr9	33566970	33568883	+
hsaLB_PT_30850	ENST00000426472	Processed Transcript	chr4	113218552	113274168	+
hsaLB_PT_47680	ENST00000426477	Processed Transcript	chr7	76950656	76957802	-
hsaLB_PT_121296	ENST00000426564	Processed Transcript	chrY	14821369	14972764	+
hsaLB_IO_38367	ENST00000426612	Intron Overlapping	chr5	176516599	176518097	+
hsaLB_IO_73054	ENST00000426619	Intron Overlapping	chr12	12966280	12974903	+
hsaLB_PT_68797	ENST00000426652	Processed Transcript	chr11	65653578	65655932	-
hsaLB_PT_116725	ENST00000426674	Processed Transcript	chr22	38543386	38577790	-
hsaLB_IO_110062	ENST00000426763	Intron Overlapping	chr19	55897718	55903468	+
hsaLB_PT_73848	ENST00000426776	Processed Transcript	chr12	46123669	46170112	+
hsaLB_IO_43662	ENST00000426841	Intron Overlapping	chr6	138767927	138820631	-
hsaLB_PT_9098	ENST00000426890	Processed Transcript	chr1	182419256	182441535	+
hsaLB_PT_73837	ENST00000426898	Processed Transcript	chr12	45609770	45815000	+
hsaLB_PT_101671	ENST00000427003	Processed Transcript	chr17	78356163	78369112	+
hsaLB_PT_9447.1	ENST00000427110	Processed Transcript	chr1	198608418	198672475	+
hsaLB_PT_9100	ENST00000427189	Processed Transcript	chr1	182419268	182429262	+
hsaLB_PT_7189	ENST00000427205	Processed Transcript	chr1	151700905	151702082	+
hsaLB_PT_46424	ENST00000427209	Processed Transcript	chr7	44302604	44365118	-
hsaLB_IO_3191	ENST00000427321	Intron Overlapping	chr1	45189457	45190099	+
hsaLB_IO_3195	ENST00000427336	Intron Overlapping	chr1	45189516	45190052	+
hsaLB_IO_117961	ENST00000427362	Intron Overlapping	chrX	17755671	17768070	+
hsaLB_IO_60314	ENST00000427366	Intron Overlapping	chr9	140065380	140066033	-
hsaLB_PT_73747	ENST00000427572	Processed Transcript	chr12	40961528	40964555	+
hsaLB_IO_69720	ENST00000427574	Intron Overlapping	chr11	76155967	76208275	+
hsaLB_IO_55686	ENST00000427606	Intron Overlapping	chr8	146202071	146221548	-
hsaLB_PT_73847	ENST00000427628	Processed Transcript	chr12	46123656	46149788	+
hsaLB_IO_57430	ENST00000427650	Intron Overlapping	chr9	69381829	69400536	+
hsaLB_PT_36373	ENST00000427739	Processed Transcript	chr5	122509095	122516013	+
hsaLB_IO_67808	ENST00000427750	Intron Overlapping	chr11	57067150	57070953	-
hsaLB_IO_67038	ENST00000427755	Intron Overlapping	chr11	33037422	33048263	+
hsaLB_PT_56244	ENST00000427788	Processed Transcript	chr9	21803277	21837926	+
hsaLB_IO_21500	ENST00000427795	Intron Overlapping	chr3	14188967	14190428	-
hsaLB_AN_115785	ENST00000427813	Antisense	chr22	24834244	24891042	-
hsaLB_IO_98368	ENST00000427923	Intron Overlapping	chr17	35944430	35945521	-
hsaLB_IO_20439	ENST00000427947	Intron Overlapping	chr2	234462971	234475356	-
hsaLB_PT_44732	ENST00000427969	Processed Transcript	chr7	856252	882205	+
hsaLB_IO_21840	ENST00000428005	Intron Overlapping	chr3	27465132	27525911	-
hsaLB_PT_58273	ENST00000428152	Processed Transcript	chr9	96209550	96213396	-
hsaLB_IO_115746	ENST00000428175	Intron Overlapping	chr22	24381521	24384271	-
hsaLB_PT_113824	ENST00000428240	Processed Transcript	chr21	35190756	35201990	+
hsaLB_PT_89911	ENST00000428323	Processed Transcript	chr16	135800	188511	-
hsaLB_PT_14675	ENST00000428360	Processed Transcript	chr2	71297632	71299870	+
hsaLB_IO_118455	ENST00000428400	Intron Overlapping	chrX	47082252	47088389	+
hsaLB_IO_106696	ENST00000428459	Intron Overlapping	chr19	19627039	19638831	+
hsaLB_IO_77638	ENST00000428465	Intron Overlapping	chr12	122434792	122441713	+
hsaLB_IO_46312	ENST00000428534	Intron Overlapping	chr7	42262399	42277469	-
hsaLB_IO_77181	ENST00000428632	Intron Overlapping	chr12	113682308	113726500	+
hsaLB_IO_21513	ENST00000428884	Intron Overlapping	chr3	14444121	14485850	+
hsaLB_IO_66058	ENST00000428886	Intron Overlapping	chr11	6638221	6640653	-
hsaLB_PT_96677	ENST00000428950	Processed Transcript	chr17	16608598	16612773	+
hsaLB_PT_18144	ENST00000429023	Processed Transcript	chr2	171675121	171700667	+
hsaLB_PT_19590	ENST00000429133	Processed Transcript	chr2	216974054	216983862	+
hsaLB_PT_86621	ENST00000429162	Processed Transcript	chr15	44580936	44600734	+
hsaLB_IO_20320	ENST00000429283	Intron Overlapping	chr2	233193218	233201686	+
hsaLB_PT_47067	ENST00000429291	Processed Transcript	chr7	65444528	65447228	-
hsaLB_IO_66964	ENST00000429306	Intron Overlapping	chr11	30927862	30930651	-
hsaLB_PT_6635	ENST00000429537	Processed Transcript	chr1	145761303	145764073	+
hsaLB_PT_23197	ENST00000429548	Processed Transcript	chr3	51895645	51897439	+
hsaLB_IO_304	ENST00000429572	Intron Overlapping	chr1	1254059	1260046	-
hsaLB_PT_43309	ENST00000429595	Processed Transcript	chr6	128556525	128643318	-
hsaLB_IO_29658	ENST00000429659	Intron Overlapping	chr4	68528205	68566866	-
hsaLB_PT_14617	ENST00000429728	Processed Transcript	chr2	70508499	70520872	-
hsaLB_IO_53015	ENST00000429861	Intron Overlapping	chr8	61429795	61504676	+
hsaLB_PT_22809	ENST00000429900	Processed Transcript	chr3	49044786	49049139	+
hsaLB_PT_19472	ENST00000429908	Processed Transcript	chr2	211018907	211035318	-
hsaLB_IO_364	ENST00000429957	Intron Overlapping	chr1	1453001	1458160	+
hsaLB_IO_11077	ENST00000429988	Intron Overlapping	chr1	233161009	233190435	-
hsaLB_IO_42246	ENST00000430061	Intron Overlapping	chr6	80715658	80721270	+
hsaLB_PT_22428	ENST00000430067	Processed Transcript	chr3	42950294	42954795	+
hsaLB_PT_59822	ENST00000430138	Processed Transcript	chr9	133569162	133580248	+
hsaLB_PT_16810	ENST00000430234	Processed Transcript	chr2	122216492	122247904	-
hsaLB_PT_9985	ENST00000430248	Processed Transcript	chr1	207842461	207851612	+
hsaLB_IO_58417	ENST00000430274	Intron Overlapping	chr9	99607203	99616559	-
hsaLB_PT_50691	ENST00000430278	Processed Transcript	chr7	156555804	156685877	-
hsaLB_PT_60091	ENST00000430290	Processed Transcript	chr9	138555182	138557754	+
hsaLB_IO_1974	ENST00000430291	Intron Overlapping	chr1	27092761	27094492	+
hsaLB_PT_60313	ENST00000430332	Processed Transcript	chr9	140065310	140066201	-
hsaLB_PT_64361	ENST00000430337	Processed Transcript	chr10	111642282	111683228	-
hsaLB_PT_13384	ENST00000430382	Processed Transcript	chr2	39187702	39196782	+
hsaLB_PT_78379	ENST00000430383	Processed Transcript	chr13	19751149	19753703	-
hsaLB_IO_30246	ENST00000430389	Intron Overlapping	chr4	87024062	87028425	-
hsaLB_PT_54584	ENST00000430457	Processed Transcript	chr8	119303447	119412844	+
hsaLB_PT_119628	ENST00000430461	Processed Transcript	chrX	100673286	100701120	+
hsaLB_IO_21015	ENST00000430505	Intron Overlapping	chr3	2553273	3079360	+
hsaLB_PT_117660	ENST00000430536	Processed Transcript	chrX	2255872	2419001	-
hsaLB_PT_19292	ENST00000430574	Processed Transcript	chr2	204244998	204281706	+
hsaLB_IO_106211	ENST00000430608	Intron Overlapping	chr19	15783886	15791952	+
hsaLB_IO_60197	ENST00000430612	Intron Overlapping	chr9	139693867	139702192	+
hsaLB_IO_72449	ENST00000430771	Intron Overlapping	chr12	6711130	6712308	-
hsaLB_PT_62042	ENST00000430779	Processed Transcript	chr10	46322788	46349323	-
hsaLB_IO_112050	ENST00000430781	Intron Overlapping	chr20	42143109	42157531	+
hsaLB_PT_47003	ENST00000430838	Processed Transcript	chr7	64254868	64294054	+
hsaLB_PT_15145	ENST00000430989	Processed Transcript	chr2	84668371	84686370	-
hsaLB_IO_69616	ENST00000431210	Intron Overlapping	chr11	74554015	74575159	-
hsaLB_PT_11364	ENST00000431245	Processed Transcript	chr1	241725353	241750038	+
hsaLB_IO_116760	ENST00000431312	Intron Overlapping	chr22	38881682	38884966	-
hsaLB_PT_21339	ENST00000431315	Processed Transcript	chr3	10123001	10149768	-
hsaLB_IO_40472	ENST00000431373	Intron Overlapping	chr6	30853524	30859111	+
hsaLB_PT_72199	ENST00000431374	Processed Transcript	chr12	3324417	3390447	+
hsaLB_PT_42099	ENST00000431478	Processed Transcript	chr6	73075476	73111353	+
hsaLB_IO_60265	ENST00000431584	Intron Overlapping	chr9	139905929	139907401	-
hsaLB_IO_15218	ENST00000431593	Intron Overlapping	chr2	85825672	85829792	-
hsaLB_PT_44101	ENST00000431620	Processed Transcript	chr6	155335072	155411513	+
hsaLB_PT_9886	ENST00000431655	Processed Transcript	chr1	206138503	206154049	+
hsaLB_PT_17437	ENST00000431672	Processed Transcript	chr2	145182384	145275115	-
hsaLB_PT_119631	ENST00000431677	Processed Transcript	chrX	100673770	100702865	+
hsaLB_IO_64434	ENST00000431847	Intron Overlapping	chr10	112677717	112678919	-
hsaLB_PT_3605	ENST00000431927	Processed Transcript	chr1	51760130	51771265	-
hsaLB_PT_107770	ENST00000432005	Processed Transcript	chr19	37341832	37403931	+
hsaLB_PT_47800	ENST00000432078	Processed Transcript	chr7	82430853	82451906	-
hsaLB_PT_9359	ENST00000432079	Processed Transcript	chr1	193028584	193060349	+
hsaLB_IO_82921	ENST00000432103	Intron Overlapping	chr14	60062723	60194431	-
hsaLB_IO_69536	ENST00000432223	Intron Overlapping	chr11	73141208	73179537	-
hsaLB_PT_13674	ENST00000432241	Processed Transcript	chr2	46656334	46711563	+
hsaLB_PT_20094	ENST00000432260	Processed Transcript	chr2	225378332	225422537	-
hsaLB_PT_112424	ENST00000432266	Processed Transcript	chr20	48700685	48729682	-
hsaLB_IO_69164	ENST00000432321	Intron Overlapping	chr11	67798084	67801197	+
hsaLB_PT_44494	ENST00000432403	Processed Transcript	chr6	168456464	168466657	-
hsaLB_PT_69225	ENST00000432435	Processed Transcript	chr11	68514614	68518079	-
hsaLB_PT_116763	ENST00000432525	Processed Transcript	chr22	38886318	38903665	-
hsaLB_IO_103167	ENST00000432547	Intron Overlapping	chr18	29171840	29173508	+
hsaLB_PT_112641	ENST00000432548	Processed Transcript	chr20	56190180	56195546	-
hsaLB_IO_52675	ENST00000432581	Intron Overlapping	chr8	48694975	48696700	-
hsaLB_PT_60249	ENST00000432827	Processed Transcript	chr9	139878454	139880862	+
hsaLB_IO_21246	ENST00000432857	Intron Overlapping	chr3	9792648	9793778	+
hsaLB_PT_86554	ENST00000432870	Processed Transcript	chr15	43861266	43877090	-
hsaLB_IO_77641	ENST00000432926	Intron Overlapping	chr12	122459884	122482277	+
hsaLB_PT_54627	ENST00000432943	Processed Transcript	chr8	121137383	121290104	+
hsaLB_PT_36459	ENST00000433026	Processed Transcript	chr5	125900068	125915782	-
hsaLB_PT_59093	ENST00000433194	Processed Transcript	chr9	123151477	123165730	-
hsaLB_IO_118659	ENST00000433252	Intron Overlapping	chrX	48932345	48933604	-
hsaLB_PT_76978	ENST00000433301	Processed Transcript	chr12	110939460	110956511	+
hsaLB_PT_21169	ENST00000433332	Processed Transcript	chr3	9056426	9258444	-
hsaLB_PT_116331	ENST00000433341	Processed Transcript	chr22	31795603	31819332	+
hsaLB_IO_32989	ENST00000433402	Intron Overlapping	chr5	5140581	5303920	+
hsaLB_IO_96859	ENST00000433411	Intron Overlapping	chr17	18061660	18083116	+
hsaLB_PT_48639	ENST00000433422	Processed Transcript	chr7	100877619	100881046	-
hsaLB_IO_75392	ENST00000433461	Intron Overlapping	chr12	64197485	64202756	+
hsaLB_IO_23044	ENST00000433556	Intron Overlapping	chr3	50126387	50137605	+
hsaLB_PT_112301	ENST00000433632	Processed Transcript	chr20	46290178	46292298	-
hsaLB_PT_39169	ENST00000433689	Processed Transcript	chr6	3323576	3324399	-
hsaLB_PT_4450	ENST00000433746	Processed Transcript	chr1	75033801	75045447	-
hsaLB_IO_3490	ENST00000433827	Intron Overlapping	chr1	47765449	47767397	-
hsaLB_PT_72786	ENST00000433847	Processed Transcript	chr12	9067292	9086569	+
hsaLB_IO_98437	ENST00000433891	Intron Overlapping	chr17	36873763	36874520	+
hsaLB_IO_92275	ENST00000433909	Intron Overlapping	chr16	30768788	30773069	-
hsaLB_PT_50694	ENST00000433968	Processed Transcript	chr7	156619328	156685877	-
hsaLB_PT_54583	ENST00000434023	Processed Transcript	chr8	119296535	119307933	+
hsaLB_IO_35794	ENST00000434027	Intron Overlapping	chr5	98104998	98116889	+
hsaLB_IO_9975	ENST00000434033	Intron Overlapping	chr1	207669686	207708340	+
hsaLB_PT_63890	ENST00000434038	Processed Transcript	chr10	99473274	99477384	+
hsaLB_PT_20466	ENST00000434039	Processed Transcript	chr2	234750539	234754445	-
hsaLB_PT_47683	ENST00000434084	Processed Transcript	chr7	76980914	76984601	-
hsaLB_IO_87600	ENST00000434116	Intron Overlapping	chr15	65903704	65945267	+
hsaLB_IO_22434	ENST00000434206	Intron Overlapping	chr3	43020805	43095613	+
hsaLB_PT_97896	ENST00000434242	Processed Transcript	chr17	29315095	29324546	+
hsaLB_PT_17933	ENST00000434366	Processed Transcript	chr2	165561462	165698333	-
hsaLB_IO_22072	ENST00000434383	Intron Overlapping	chr3	35722453	35727379	+
hsaLB_IO_73457	ENST00000434385	Intron Overlapping	chr12	27397219	27451352	+
hsaLB_PT_43304	ENST00000434424	Processed Transcript	chr6	128383211	128388822	-
hsaLB_PT_17443	ENST00000434448	Processed Transcript	chr2	145187336	145275973	-
hsaLB_PT_3190	ENST00000434520	Processed Transcript	chr1	45166645	45190051	+
hsaLB_PT_9631	ENST00000434615	Processed Transcript	chr1	202411654	202418225	+
hsaLB_PT_46407	ENST00000434895	Processed Transcript	chr7	44178468	44180635	-
hsaLB_PT_60826	ENST00000434980	Processed Transcript	chr10	7613368	7682742	-
hsaLB_PT_79174	ENST00000435009	Processed Transcript	chr13	41333138	41345079	-
hsaLB_PT_53589	ENST00000435063	Processed Transcript	chr8	80676729	80678728	-
hsaLB_PT_16795	ENST00000435313	Processed Transcript	chr2	121554872	121744011	+
hsaLB_PT_22407	ENST00000435327	Processed Transcript	chr3	42791307	42814735	-
hsaLB_PT_3511	ENST00000435576	Processed Transcript	chr1	48240910	48459884	-
hsaLB_IO_104554	ENST00000435683	Intron Overlapping	chr19	1042661	1065424	+
hsaLB_PT_102593	ENST00000435762	Processed Transcript	chr18	9775284	9859589	+
hsaLB_PT_22129	ENST00000435830	Processed Transcript	chr3	37284682	37361873	+
hsaLB_IO_9103	ENST00000436031	Intron Overlapping	chr1	182462090	182529734	+
hsaLB_IO_77746	ENST00000436074	Intron Overlapping	chr12	123481985	123490667	-
hsaLB_PT_21245	ENST00000436092	Processed Transcript	chr3	9791702	9792756	+
hsaLB_PT_31960	ENST00000436096	Processed Transcript	chr4	159593468	159603576	+
hsaLB_IO_93723.1	ENST00000436104	Intron Overlapping	chr16	67862062	67867800	-
hsaLB_IO_104635	ENST00000436115	Intron Overlapping	chr19	1383903	1393709	+
hsaLB_PT_22762	ENST00000436134	Processed Transcript	chr3	48732204	48754621	-
hsaLB_IO_71505	ENST00000436137	Intron Overlapping	chr11	124528770	124543717	-
hsaLB_PT_121196	ENST00000436159	Processed Transcript	chrY	9196812	9198193	+
hsaLB_IO_21919	ENST00000436236	Intron Overlapping	chr3	31638298	31661788	+
hsaLB_PT_26638	ENST00000436247	Processed Transcript	chr3	178525127	178538499	+
hsaLB_PT_15157	ENST00000436322	Processed Transcript	chr2	85097453	85109099	-
hsaLB_IO_68263	ENST00000436354	Intron Overlapping	chr11	62445681	62446567	-
hsaLB_IO_115324	ENST00000436496	Intron Overlapping	chr22	20939233	20939710	+
hsaLB_IO_109847	ENST00000436504	Intron Overlapping	chr19	54722464	54723224	-
hsaLB_PT_21340	ENST00000436517	Processed Transcript	chr3	10123004	10137031	-
hsaLB_PT_87870	ENST00000436542	Processed Transcript	chr15	71187978	71341968	+
hsaLB_PT_12209	ENST00000436566	Processed Transcript	chr2	8865408	8867347	-
hsaLB_IO_9973	ENST00000436595	Intron Overlapping	chr1	207669686	207743990	+
hsaLB_IO_69580	ENST00000436679	Intron Overlapping	chr11	73840219	73844675	-
hsaLB_PT_3073	ENST00000436724	Processed Transcript	chr1	43996574	44045749	+
hsaLB_PT_32263	ENST00000436738	Processed Transcript	chr4	175643775	175649849	-
hsaLB_PT_16937	ENST00000436740	Processed Transcript	chr2	128263131	128284016	-
hsaLB_IO_43147	ENST00000436788	Intron Overlapping	chr6	119231762	119245217	-
hsaLB_PT_30153	ENST00000436790	Processed Transcript	chr4	83784364	83812337	-
hsaLB_PT_20140	ENST00000436791	Processed Transcript	chr2	228195417	228212099	+
hsaLB_PT_20872	ENST00000436917	Processed Transcript	chr2	242440275	242447997	-
hsaLB_PT_42188	ENST00000436928	Processed Transcript	chr6	76356227	76372973	+
hsaLB_PT_13559	ENST00000436947	Processed Transcript	chr2	43711417	43735892	-
hsaLB_PT_115607	ENST00000436990	Processed Transcript	chr22	23651661	23660221	+
hsaLB_IO_108468	ENST00000436999	Intron Overlapping	chr19	43671895	43689313	-
hsaLB_IO_47296	ENST00000437013	Intron Overlapping	chr7	72742349	72743592	+
hsaLB_PT_120728	ENST00000437046	Processed Transcript	chrX	152713207	152720601	-
hsaLB_IO_18492	ENST00000437056	Intron Overlapping	chr2	179317978	179326014	+
hsaLB_PT_13418	ENST00000437068	Processed Transcript	chr2	39892122	39934276	+
hsaLB_IO_41502	ENST00000437104	Intron Overlapping	chr6	43414593	43415600	+
hsaLB_IO_41015	ENST00000437116	Intron Overlapping	chr6	33272045	33281818	-
hsaLB_PT_72460	ENST00000437149	Processed Transcript	chr12	6760488	6772285	-
hsaLB_PT_79330	ENST00000437455	Processed Transcript	chr13	45112858	45114169	-
hsaLB_PT_73157	ENST00000437578	Processed Transcript	chr12	15499411	15501609	-
hsaLB_PT_57599	ENST00000437699	Processed Transcript	chr9	73477838	73480385	-
hsaLB_PT_60264	ENST00000437791	Processed Transcript	chr9	139903859	139904836	-
hsaLB_IO_16897	ENST00000437793	Intron Overlapping	chr2	127656510	127657003	+
hsaLB_IO_72494	ENST00000437800	Intron Overlapping	chr12	6898702	6928997	+
hsaLB_PT_72346	ENST00000437813	Processed Transcript	chr12	6441038	6443410	-
hsaLB_PT_41005	ENST00000437840	Processed Transcript	chr6	33259431	33266707	-
hsaLB_PT_72545	ENST00000437851	Processed Transcript	chr12	6984928	6998522	-
hsaLB_PT_97052	ENST00000437957	Processed Transcript	chr17	19035366	19041901	+
hsaLB_PT_59317	ENST00000437973	Processed Transcript	chr9	128321393	128347906	-
hsaLB_IO_29053	ENST00000437992	Intron Overlapping	chr4	39457948	39460535	-
hsaLB_PT_29077	ENST00000438068	Processed Transcript	chr4	39699759	39781612	+
hsaLB_PT_47422	ENST00000438106	Processed Transcript	chr7	74188358	74195968	+
hsaLB_IO_69223	ENST00000438124	Intron Overlapping	chr11	68504796	68506266	-
hsaLB_PT_47412	ENST00000438130	Processed Transcript	chr7	74158683	74163789	+
hsaLB_IO_69994	ENST00000438197	Intron Overlapping	chr11	85444638	85468788	-
hsaLB_PT_68236	ENST00000438258	Processed Transcript	chr11	62373382	62375465	-
hsaLB_IO_21014	ENST00000438282	Intron Overlapping	chr3	2553034	3030697	+
hsaLB_PT_9062	ENST00000438435	Processed Transcript	chr1	181003146	181024420	+
hsaLB_IO_24891	ENST00000438440	Intron Overlapping	chr3	123667555	123680056	-
hsaLB_PT_18084	ENST00000438642	Processed Transcript	chr2	171034655	171508149	+
hsaLB_IO_16304	ENST00000438697	Intron Overlapping	chr2	110656224	110682445	+
hsaLB_IO_27909	ENST00000438836	Intron Overlapping	chr4	926260	952444	+
hsaLB_PT_66688	ENST00000438874	Processed Transcript	chr11	18524090	18548446	-
hsaLB_PT_71501	ENST00000438907	Processed Transcript	chr11	124495662	124502134	+
hsaLB_PT_44727	ENST00000438961	Processed Transcript	chr7	766889	790590	+
hsaLB_PT_281	ENST00000438966	Processed Transcript	chr1	1238590	1243198	-
hsaLB_PT_109691	ENST00000438970	Processed Transcript	chr19	53455004	53466124	-
hsaLB_IO_78262	ENST00000439231	Intron Overlapping	chr12	133306819	133319144	-
hsaLB_IO_68727	ENST00000439247	Intron Overlapping	chr11	65394324	65404776	+
hsaLB_IO_11417	ENST00000439296	Intron Overlapping	chr1	243289711	243299606	-
hsaLB_PT_17113	ENST00000439368	Processed Transcript	chr2	131792545	131798849	+
hsaLB_PT_44983	ENST00000439491	Processed Transcript	chr7	5338960	5343311	+
hsaLB_IO_69501	ENST00000439504	Intron Overlapping	chr11	72525464	72540680	+
hsaLB_IO_363	ENST00000439513	Intron Overlapping	chr1	1452450	1453155	+
hsaLB_IO_73193	ENST00000439600	Intron Overlapping	chr12	16752951	16757990	-
hsaLB_IO_42849	ENST00000439615	Intron Overlapping	chr6	109762806	109763774	+
hsaLB_IO_90073	ENST00000439619	Intron Overlapping	chr16	774550	776444	-
hsaLB_PT_116622	ENST00000439667	Processed Transcript	chr22	37678572	37698060	+
hsaLB_IO_46382	ENST00000439983	Intron Overlapping	chr7	44084275	44090293	+
hsaLB_PT_90223	ENST00000439987	Processed Transcript	chr16	1603922	1660694	-
hsaLB_PT_34088	ENST00000440285	Processed Transcript	chr5	43192372	43245303	+
hsaLB_IO_22172	ENST00000440294	Intron Overlapping	chr3	38080696	38139289	+
hsaLB_PT_3693	ENST00000440303	Processed Transcript	chr1	53099016	53134793	+
hsaLB_IO_48650	ENST00000440362	Intron Overlapping	chr7	100958069	100965071	-
hsaLB_IO_3194	ENST00000440383	Intron Overlapping	chr1	45189503	45190034	+
hsaLB_IO_72370	ENST00000440421	Intron Overlapping	chr12	6494625	6495537	+
hsaLB_PT_47679	ENST00000440473	Processed Transcript	chr7	76941483	76961261	-
hsaLB_PT_41268	ENST00000440482	Processed Transcript	chr6	38056107	38120620	+
hsaLB_PT_81793	ENST00000440487	Processed Transcript	chr14	24834879	24841022	+
hsaLB_PT_115705	ENST00000440493	Processed Transcript	chr22	24199149	24208993	+
hsaLB_IO_45480	ENST00000440636	Intron Overlapping	chr7	21467813	21468518	+
hsaLB_PT_30195	ENST00000440639	Processed Transcript	chr4	84374910	84376976	-
hsaLB_PT_36985	ENST00000440765	Processed Transcript	chr5	138523440	138533997	-
hsaLB_PT_77458	ENST00000440827	Processed Transcript	chr12	120661523	120703509	-
hsaLB_PT_48446	ENST00000440830	Processed Transcript	chr7	99795097	99812006	+
hsaLB_PT_17435	ENST00000440875	Processed Transcript	chr2	145162436	145188137	-
hsaLB_IO_67975	ENST00000440896	Intron Overlapping	chr11	59856137	59861504	+
hsaLB_PT_43460.2	ENST00000441015	Processed Transcript	chr6	133562511	133569991	+
hsaLB_IO_78310	ENST00000441040	Intron Overlapping	chr12	133617864	133625417	+
hsaLB_PT_48883	ENST00000441045	Processed Transcript	chr7	105910704	105925397	-
hsaLB_IO_72374	ENST00000441074	Intron Overlapping	chr12	6498092	6500733	+
hsaLB_PT_65711	ENST00000441077	Processed Transcript	chr11	2937912	2946476	+
hsaLB_PT_47768	ENST00000441109	Processed Transcript	chr7	80267959	80285999	+
hsaLB_PT_23035	ENST00000441115	Processed Transcript	chr3	49977507	50103875	+
hsaLB_IO_59573	ENST00000441149	Intron Overlapping	chr9	130980548	131013523	+
hsaLB_IO_72557	ENST00000441285	Intron Overlapping	chr12	7026493	7027314	+
hsaLB_PT_97071	ENST00000441293	Processed Transcript	chr17	19140401	19177701	+
hsaLB_IO_22224	ENST00000441302	Intron Overlapping	chr3	39138150	39149129	-
hsaLB_IO_98718	ENST00000441550	Intron Overlapping	chr17	39738561	39739707	-
hsaLB_PT_60632	ENST00000441590	Processed Transcript	chr10	4875547	4888003	+
hsaLB_PT_78246	ENST00000441786	Processed Transcript	chr12	133208898	133212578	-
hsaLB_PT_57492	ENST00000441808	Processed Transcript	chr9	70484383	70497240	-
hsaLB_PT_23053	ENST00000441812	Processed Transcript	chr3	50144462	50150922	+
hsaLB_PT_40662	ENST00000441859	Processed Transcript	chr6	31680113	31681589	-
hsaLB_PT_70832	ENST00000441886	Processed Transcript	chr11	115061329	115085414	-
hsaLB_PT_43062	ENST00000441954	Processed Transcript	chr6	114488641	114489614	-
hsaLB_PT_115090	ENST00000442042	Processed Transcript	chr22	19166989	19195186	-
hsaLB_IO_41560	ENST00000442114	Intron Overlapping	chr6	43968317	43972887	+
hsaLB_IO_77740	ENST00000442210	Intron Overlapping	chr12	123465243	123467312	+
hsaLB_PT_64613	ENST00000442245	Processed Transcript	chr10	119303079	119309053	+
hsaLB_PT_19163	ENST00000442304	Processed Transcript	chr2	202131465	202140293	+
hsaLB_IO_91676	ENST00000442450	Intron Overlapping	chr16	22542813	22545133	+
hsaLB_IO_1239	ENST00000442459	Intron Overlapping	chr1	16340523	16344538	-
hsaLB_PT_40168	ENST00000442674	Processed Transcript	chr6	28496103	28502729	+
hsaLB_PT_69248.2	ENST00000442692	Processed Transcript	chr11	68822630	68858072	+
hsaLB_IO_79359	ENST00000442760	Intron Overlapping	chr13	45914161	45915318	-
hsaLB_PT_7737	ENST00000442784	Processed Transcript	chr1	156046857	156051495	-
hsaLB_PT_98385	ENST00000442786	Processed Transcript	chr17	36284029	36294915	+
hsaLB_IO_7639	ENST00000442834	Intron Overlapping	chr1	155629237	155640882	-
hsaLB_IO_68799	ENST00000442885	Intron Overlapping	chr11	65654801	65655981	-
hsaLB_PT_42407	ENST00000442973	Processed Transcript	chr6	88032001	88038959	-
hsaLB_PT_45854	ENST00000443025	Processed Transcript	chr7	29164649	29167788	+
hsaLB_IO_119093	ENST00000443056	Intron Overlapping	chrX	69262762	69263844	-
hsaLB_PT_64362	ENST00000443078	Processed Transcript	chr10	111642351	111683206	-
hsaLB_IO_10619	ENST00000443112	Intron Overlapping	chr1	224600611	224621715	-
hsaLB_PT_55943	ENST00000443149	Processed Transcript	chr9	5898937	5913860	-
hsaLB_IO_38078	ENST00000443155	Intron Overlapping	chr5	170288874	170338413	+
hsaLB_PT_101164	ENST00000443199	Processed Transcript	chr17	73622925	73630303	-
hsaLB_PT_15613	ENST00000443258	Processed Transcript	chr2	96676362	96689128	+
hsaLB_PT_41190	ENST00000443316	Processed Transcript	chr6	36410789	36411500	+
hsaLB_IO_99804	ENST00000443328	Intron Overlapping	chr17	48556221	48557990	+
hsaLB_PT_21649	ENST00000443386	Processed Transcript	chr3	17447910	17780971	-
hsaLB_PT_41498	ENST00000443426	Processed Transcript	chr6	43395594	43402894	+
hsaLB_PT_48716	ENST00000443430	Processed Transcript	chr7	102207931	102213030	-
hsaLB_PT_21647	ENST00000443499	Processed Transcript	chr3	17446402	17784107	-
hsaLB_PT_17284	ENST00000443537	Processed Transcript	chr2	136396188	136406901	+
hsaLB_PT_51729	ENST00000443561	Processed Transcript	chr8	22446796	22451708	+
hsaLB_PT_79643	ENST00000443723	Processed Transcript	chr13	51285144	51289619	-
hsaLB_PT_6213	ENST00000443865	Processed Transcript	chr1	119957786	119962228	+
hsaLB_IO_79450	ENST00000443945	Intron Overlapping	chr13	47127305	47279755	+
hsaLB_PT_47424	ENST00000443956	Processed Transcript	chr7	74191155	74197975	+
hsaLB_PT_58920	ENST00000443976	Processed Transcript	chr9	116064381	116065656	-
hsaLB_AN_95913	ENST00000443997	Antisense	chr17	6919137	6922949	-
hsaLB_PT_22681	ENST00000444069	Processed Transcript	chr3	48335649	48342828	-
hsaLB_PT_46447	ENST00000444131	Processed Transcript	chr7	44620692	44621840	-
hsaLB_IO_90924	ENST00000444171	Intron Overlapping	chr16	8619708	8622304	-
hsaLB_IO_92355	ENST00000444228	Intron Overlapping	chr16	31404656	31419940	+
hsaLB_PT_106725	ENST00000444249	Processed Transcript	chr19	19779660	19790841	+
hsaLB_PT_22576	ENST00000444264	Processed Transcript	chr3	46653925	46668033	+
hsaLB_IO_41874	ENST00000444273	Intron Overlapping	chr6	56954911	57016169	+
hsaLB_IO_68654	ENST00000444314	Intron Overlapping	chr11	65101323	65109473	+
hsaLB_IO_9101	ENST00000444367	Intron Overlapping	chr1	182423105	182441740	+
hsaLB_IO_15219	ENST00000444380	Intron Overlapping	chr2	85825701	85829782	-
hsaLB_PT_98488	ENST00000444435	Processed Transcript	chr17	37253121	37263721	-
hsaLB_PT_20595	ENST00000444524	Processed Transcript	chr2	238707395	238728979	+
hsaLB_IO_3193	ENST00000444525	Intron Overlapping	chr1	45189467	45189976	+
hsaLB_IO_115227	ENST00000444532	Intron Overlapping	chr22	20136109	20137426	-
hsaLB_PT_22464	ENST00000444602	Processed Transcript	chr3	44380252	44404175	+
hsaLB_PT_94461	ENST00000444657	Processed Transcript	chr16	81095315	81110872	-
hsaLB_IO_86523	ENST00000444658	Intron Overlapping	chr15	43478138	43487390	+
hsaLB_IO_9509	ENST00000444705	Intron Overlapping	chr1	201174210	201175603	+
hsaLB_PT_3189	ENST00000444751	Processed Transcript	chr1	45140452	45190015	+
hsaLB_PT_21648	ENST00000444756	Processed Transcript	chr3	17447910	17784093	-
hsaLB_IO_72371	ENST00000444814	Intron Overlapping	chr12	6495006	6496742	+
hsaLB_IO_115728	ENST00000444947	Intron Overlapping	chr22	24315270	24316680	-
hsaLB_IO_2715	ENST00000444950	Intron Overlapping	chr1	38179565	38180692	-
hsaLB_PT_117445	ENST00000444954	Processed Transcript	chr22	50315232	50318777	+
hsaLB_IO_59520	ENST00000445012	Intron Overlapping	chr9	130863146	130866116	+
hsaLB_PT_69462	ENST00000445069	Processed Transcript	chr11	72065311	72145657	-
hsaLB_IO_9524	ENST00000445079	Intron Overlapping	chr1	201335523	201337442	-
hsaLB_IO_36086	ENST00000445150	Intron Overlapping	chr5	112197029	112200916	+
hsaLB_IO_96856	ENST00000445289	Intron Overlapping	chr17	18057368	18075830	+
hsaLB_PT_118158	ENST00000445312	Processed Transcript	chrX	31496436	31526598	-
hsaLB_PT_18349	ENST00000445349	Processed Transcript	chr2	175991721	176033110	-
hsaLB_IO_42290	ENST00000445419	Intron Overlapping	chr6	82879956	82915646	-
hsaLB_LI_63062.2	ENST00000445450	lincRNA	chr10	77039489	77043104	-
hsaLB_PT_107722	ENST00000445543	Processed Transcript	chr19	36874593	36896525	-
hsaLB_PT_116722	ENST00000445591	Processed Transcript	chr22	38539236	38559679	-
hsaLB_PT_71191	ENST00000445653	Processed Transcript	chr11	118971339	118972542	-
hsaLB_PT_43582	ENST00000445767	Processed Transcript	chr6	136568600	136571437	-
hsaLB_IO_17162	ENST00000445782	Intron Overlapping	chr2	132227382	132249960	-
hsaLB_IO_117606	ENST00000445792	Intron Overlapping	chrX	305631	347690	-
hsaLB_PT_41130	ENST00000445851	Processed Transcript	chr6	35096135	35109090	-
hsaLB_PT_118800	ENST00000445860	Processed Transcript	chrX	52843935	52847325	+
hsaLB_PT_2716	ENST00000446149	Processed Transcript	chr1	38180526	38222363	-
hsaLB_PT_12301	ENST00000446285	Processed Transcript	chr2	10584221	10588435	-
hsaLB_PT_51276	ENST00000446331	Processed Transcript	chr8	11660152	11696719	+
hsaLB_PT_12689	ENST00000446425	Processed Transcript	chr2	24150155	24223690	+
hsaLB_PT_44303	ENST00000446500	Processed Transcript	chr6	161455390	161469835	+
hsaLB_IO_10689	ENST00000446534	Intron Overlapping	chr1	226108922	226110779	-
hsaLB_IO_72528	ENST00000446553	Intron Overlapping	chr12	6959363	6960456	-
hsaLB_IO_6586.2	ENST00000446572	Intron Overlapping	chr1	145456236	145470388	-
hsaLB_IO_78146	ENST00000446583	Intron Overlapping	chr12	131553758	131626014	+
hsaLB_PT_13920	ENST00000446660	Processed Transcript	chr2	55481903	55496353	-
hsaLB_PT_48999	ENST00000446771	Processed Transcript	chr7	108205437	108209700	-
hsaLB_PT_3192	ENST00000446792	Processed Transcript	chr1	45189464	45190050	+
hsaLB_IO_72752	ENST00000446809	Intron Overlapping	chr12	8691550	8693497	-
hsaLB_PT_4873	ENST00000446900	Processed Transcript	chr1	89401456	89454038	-
hsaLB_PT_22431	ENST00000446977	Processed Transcript	chr3	42978351	43073784	+
hsaLB_PT_42016	ENST00000447041	Processed Transcript	chr6	70944263	70964461	-
hsaLB_PT_27112	ENST00000447054	Processed Transcript	chr3	185823457	185882756	-
hsaLB_PT_74972	ENST00000447080	Processed Transcript	chr12	56630488	56631627	+
hsaLB_PT_46412	ENST00000447123	Processed Transcript	chr7	44240611	44252194	+
hsaLB_PT_41974	ENST00000447127	Processed Transcript	chr6	66005718	66012830	-
hsaLB_PT_66506	ENST00000447214	Processed Transcript	chr11	15209734	15267622	+
hsaLB_IO_71129	ENST00000447216	Intron Overlapping	chr11	118889476	118891459	+
hsaLB_PT_7458	ENST00000447332	Processed Transcript	chr1	155023828	155031006	+
hsaLB_IO_36877	ENST00000447439	Intron Overlapping	chr5	136956910	136965632	-
hsaLB_IO_5056	ENST00000447456	Intron Overlapping	chr1	93720074	93730504	+
hsaLB_PT_21449	ENST00000447550	Processed Transcript	chr3	12595267	12602519	-
hsaLB_PT_19059	ENST00000447556	Processed Transcript	chr2	201363725	201374791	-
hsaLB_PT_113122	ENST00000447568	Processed Transcript	chr21	10906741	10990882	-
hsaLB_IO_57752	ENST00000447629	Intron Overlapping	chr9	80878966	80886799	+
hsaLB_IO_68407	ENST00000447683	Intron Overlapping	chr11	63753921	63758057	+
hsaLB_PT_75173	ENST00000447721	Processed Transcript	chr12	57881851	57905937	+
hsaLB_PT_972	ENST00000447850	Processed Transcript	chr1	10702229	10705133	-
hsaLB_IO_77815	ENST00000447853	Intron Overlapping	chr12	124265674	124298445	+
hsaLB_PT_116625	ENST00000447919	Processed Transcript	chr22	37696923	37699336	+
hsaLB_IO_71229	ENST00000447948	Intron Overlapping	chr11	119065891	119066584	-
hsaLB_PT_91240	ENST00000448011	Processed Transcript	chr16	15204359	15213071	-
hsaLB_PS_91239.3	ENST00000448014	Pseudogene	chr16	15198580	15225458	-
hsaLB_PT_15827	ENST00000448079	Processed Transcript	chr2	98703648	98750360	+
hsaLB_PT_34492	ENST00000448151	Processed Transcript	chr5	61874664	61877269	+
hsaLB_PT_36990	ENST00000448190	Processed Transcript	chr5	138609791	138615528	+
hsaLB_PT_49344	ENST00000448250	Processed Transcript	chr7	126409975	126758326	-
hsaLB_PT_64695	ENST00000448258	Processed Transcript	chr10	120863629	120889058	+
hsaLB_PT_120589	ENST00000448332	Processed Transcript	chrX	148622982	148623595	+
hsaLB_PT_89275	ENST00000448367	Processed Transcript	chr15	91432780	91434252	+
hsaLB_IO_86571	ENST00000448437	Intron Overlapping	chr15	43891800	43905385	-
hsaLB_PT_59318	ENST00000448439	Processed Transcript	chr9	128327645	128432124	-
hsaLB_IO_41155	ENST00000448446	Intron Overlapping	chr6	35478483	35480051	-
hsaLB_PT_6214	ENST00000448448	Processed Transcript	chr1	119960036	119964646	+
hsaLB_PT_7938	ENST00000448509	Processed Transcript	chr1	157544611	157559041	-
hsaLB_PT_51726	ENST00000448520	Processed Transcript	chr8	22442353	22451599	+
hsaLB_PT_3820.2	ENST00000448572	Processed Transcript	chr1	54878381	54879139	-
hsaLB_PT_56886	ENST00000448573	Processed Transcript	chr9	39103676	39140573	-
hsaLB_IO_73575	ENST00000448582	Intron Overlapping	chr12	31433518	31451455	-
hsaLB_IO_43436	ENST00000448644	Intron Overlapping	chr6	133054773	133055904	-
hsaLB_IO_25204	ENST00000448668	Intron Overlapping	chr3	129200373	129202735	+
hsaLB_IO_23304	ENST00000448693	Intron Overlapping	chr3	52740125	52741400	+
hsaLB_IO_107384	ENST00000448715	Intron Overlapping	chr19	35225099	35233777	+
hsaLB_PT_41561	ENST00000448947	Processed Transcript	chr6	43968369	43971142	+
hsaLB_PT_19167	ENST00000448967	Processed Transcript	chr2	202173877	202216174	-
hsaLB_PT_97439	ENST00000448970	Processed Transcript	chr17	25958235	25968049	+
hsaLB_IO_89990	ENST00000448973	Intron Overlapping	chr16	684436	686310	-
hsaLB_IO_74623	ENST00000448979	Intron Overlapping	chr12	53900472	53902004	-
hsaLB_PT_98053	ENST00000448983	Processed Transcript	chr17	31350883	31618459	-
hsaLB_PT_72544	ENST00000449039	Processed Transcript	chr12	6982846	7015678	+
hsaLB_PT_87603	ENST00000449142	Processed Transcript	chr15	65935243	65946529	+
hsaLB_IO_75223	ENST00000449184	Intron Overlapping	chr12	58022392	58027022	-
hsaLB_PT_41644	ENST00000449332	Processed Transcript	chr6	46967848	46996826	-
hsaLB_IO_47420	ENST00000449343	Intron Overlapping	chr7	74188358	74197883	+
hsaLB_PT_62092	ENST00000449358	Processed Transcript	chr10	46955991	46961727	-
hsaLB_PT_101066	ENST00000449421	Processed Transcript	chr17	73201804	73223073	+
hsaLB_PT_89487	ENST00000449432	Processed Transcript	chr15	95019609	95022812	+
hsaLB_PT_1682	ENST00000449467	Processed Transcript	chr1	23782484	23806672	-
hsaLB_PT_44099	ENST00000449545	Processed Transcript	chr6	155184145	155230000	+
hsaLB_PT_66831	ENST00000449567	Processed Transcript	chr11	24518605	24808241	+
hsaLB_PT_65712	ENST00000449603	Processed Transcript	chr11	2938178	2946413	+
hsaLB_IO_118054	ENST00000449612	Intron Overlapping	chrX	23725834	23740859	-
hsaLB_PT_64547	ENST00000449616	Processed Transcript	chr10	117668862	117704470	+
hsaLB_PT_121012	ENST00000449645	Processed Transcript	chrX	154721110	154722150	-
hsaLB_PT_16266	ENST00000449684	Processed Transcript	chr2	109237707	109287271	+
hsaLB_PT_4462	ENST00000449696	Processed Transcript	chr1	75215807	75218059	+
hsaLB_PT_97017	ENST00000449697	Processed Transcript	chr17	18601341	18607860	+
hsaLB_PT_63892	ENST00000449755	Processed Transcript	chr10	99475015	99484694	+
hsaLB_IO_47675	ENST00000449779	Intron Overlapping	chr7	76940068	76984947	-
hsaLB_PT_21810	ENST00000449808	Processed Transcript	chr3	25831971	25833332	+
hsaLB_IO_68620	ENST00000449943	Intron Overlapping	chr11	64894753	64901958	-
hsaLB_IO_72891	ENST00000449959	Intron Overlapping	chr12	10124104	10148293	+
hsaLB_PT_21547	ENST00000449964	Processed Transcript	chr3	15119664	15140655	-
hsaLB_IO_46385	ENST00000449997	Intron Overlapping	chr7	44096392	44101313	+
hsaLB_IO_95925	ENST00000450034	Intron Overlapping	chr17	7010999	7018334	-
hsaLB_IO_68012	ENST00000450141	Intron Overlapping	chr11	60467167	60476336	+
hsaLB_IO_17671	ENST00000450303	Intron Overlapping	chr2	153550951	153574446	-
hsaLB_PT_53241	ENST00000450307	Processed Transcript	chr8	67405797	67430733	+
hsaLB_PT_35547	ENST00000450321	Processed Transcript	chr5	89968371	89972676	+
hsaLB_IO_9974	ENST00000450439	Intron Overlapping	chr1	207669686	207726895	+
hsaLB_IO_41524	ENST00000450462	Intron Overlapping	chr6	43494924	43496605	-
hsaLB_PT_44731	ENST00000450538	Processed Transcript	chr7	856252	882643	+
hsaLB_PT_8571	ENST00000450548	Processed Transcript	chr1	167905021	167956785	+
hsaLB_IO_99348	ENST00000450558	Intron Overlapping	chr17	44405196	44415143	+
hsaLB_PT_21341	ENST00000450616	Processed Transcript	chr3	10123004	10127512	-
hsaLB_PT_20119	ENST00000450679	Processed Transcript	chr2	227702240	227704323	+
hsaLB_IO_90033	ENST00000450775	Intron Overlapping	chr16	725722	728267	+
hsaLB_PT_1828	ENST00000450820	Processed Transcript	chr1	25579605	25594376	-
hsaLB_IO_446	ENST00000450874	Intron Overlapping	chr1	1885363	1920074	-
hsaLB_IO_35658	ENST00000450932	Intron Overlapping	chr5	94014104	94031576	+
hsaLB_PT_63889	ENST00000451097	Processed Transcript	chr10	99472930	99477105	+
hsaLB_IO_27766	ENST00000451139	Intron Overlapping	chr3	197687088	197768966	+
hsaLB_PT_34593	ENST00000451144	Processed Transcript	chr5	66084515	66088367	+
hsaLB_PT_22416	ENST00000451200	Processed Transcript	chr3	42850938	43073827	+
hsaLB_PT_7188	ENST00000451222	Processed Transcript	chr1	151700847	151702000	+
hsaLB_PT_61135	ENST00000451253	Processed Transcript	chr10	17213819	17242566	-
hsaLB_IO_68354	ENST00000451262	Intron Overlapping	chr11	62760297	62762929	-
hsaLB_PT_69504	ENST00000451353	Processed Transcript	chr11	72526932	72528826	+
hsaLB_PT_8350	ENST00000451379	Processed Transcript	chr1	161967902	161976226	-
hsaLB_PT_68114	ENST00000451389	Processed Transcript	chr11	61131722	61135755	+
hsaLB_IO_41473	ENST00000451399	Intron Overlapping	chr6	43149922	43156696	+
hsaLB_PT_11424	ENST00000451408	Processed Transcript	chr1	243328221	243329874	-
hsaLB_PT_7186	ENST00000451484	Processed Transcript	chr1	151694312	151702082	+
hsaLB_PT_64367	ENST00000451592	Processed Transcript	chr10	111646028	111683198	-
hsaLB_IO_113764	ENST00000451624	Intron Overlapping	chr21	34619157	34656082	+
hsaLB_PT_19170	ENST00000451703	Processed Transcript	chr2	202283920	202316176	-
hsaLB_IO_75115	ENST00000451724	Intron Overlapping	chr12	57597026	57599568	+
hsaLB_IO_106210	ENST00000451750	Intron Overlapping	chr19	15783886	15791754	+
hsaLB_IO_55885	ENST00000451763	Intron Overlapping	chr9	4625638	4666399	-
hsaLB_PT_77748	ENST00000451868	Processed Transcript	chr12	123484851	123590046	-
hsaLB_PT_47957	ENST00000451941	Processed Transcript	chr7	90034895	90142716	+
hsaLB_PT_36791	ENST00000451949	Processed Transcript	chr5	134670071	134687234	-
hsaLB_IO_40726	ENST00000452035	Intron Overlapping	chr6	31913999	31918422	+
hsaLB_IO_43351	ENST00000452150	Intron Overlapping	chr6	131160487	131190047	-
hsaLB_IO_77801	ENST00000452159	Intron Overlapping	chr12	124114594	124118235	-
hsaLB_PT_13947	ENST00000452161	Processed Transcript	chr2	56144860	56150911	-
hsaLB_IO_21503	ENST00000452172	Intron Overlapping	chr3	14206407	14212114	-
hsaLB_IO_77713	ENST00000452196	Intron Overlapping	chr12	123320028	123341931	+
hsaLB_IO_83854	ENST00000452340	Intron Overlapping	chr14	77741301	77787047	-
hsaLB_IO_27907	ENST00000452360	Intron Overlapping	chr4	926248	950680	+
hsaLB_PT_61131	ENST00000452380	Processed Transcript	chr10	17193413	17211418	-
hsaLB_IO_15713	ENST00000452478	Intron Overlapping	chr2	97779289	97784566	+
hsaLB_PT_19047	ENST00000452512	Processed Transcript	chr2	200796056	200820223	-
hsaLB_IO_44136	ENST00000452544	Intron Overlapping	chr6	157256605	157473538	+
hsaLB_IO_21463	ENST00000452606	Intron Overlapping	chr3	12880550	12883042	-
hsaLB_PT_117537	ENST00000452668	Processed Transcript	chr22	51016248	51018428	-
hsaLB_IO_76948	ENST00000452721	Intron Overlapping	chr12	110813272	110815902	-
hsaLB_PT_21943	ENST00000452791	Processed Transcript	chr3	31917927	32022797	-
hsaLB_PT_20870	ENST00000452891	Processed Transcript	chr2	242440178	242447986	-
hsaLB_PT_116723	ENST00000452972	Processed Transcript	chr22	38539244	38564097	-
hsaLB_PT_117687	ENST00000453106	Processed Transcript	chrX	2772101	2795484	+
hsaLB_PT_21916	ENST00000453168	Processed Transcript	chr3	31574130	31661766	+
hsaLB_PT_2602	ENST00000453178	Processed Transcript	chr1	36181799	36184495	-
hsaLB_IO_733	ENST00000453260	Intron Overlapping	chr1	6521540	6523407	-
hsaLB_IO_738	ENST00000453341	Intron Overlapping	chr1	6524171	6526159	-
hsaLB_PT_17445	ENST00000453352	Processed Transcript	chr2	145187393	145277686	-
hsaLB_PT_10652	ENST00000453375	Processed Transcript	chr1	225155142	225157531	+
hsaLB_IO_68470	ENST00000453423	Intron Overlapping	chr11	64058892	64066912	+
hsaLB_PT_51730	ENST00000453427	Processed Transcript	chr8	22457338	22458720	+
hsaLB_PT_77396	ENST00000453450	Processed Transcript	chr12	120031719	120078618	+
hsaLB_PT_111348	ENST00000453481	Processed Transcript	chr20	25754652	25755908	-
hsaLB_PT_36751	ENST00000453515	Processed Transcript	chr5	133880126	133896561	+
hsaLB_PT_340	ENST00000453521	Processed Transcript	chr1	1335799	1337426	+
hsaLB_PT_119629	ENST00000453574	Processed Transcript	chrX	100673287	100674171	+
hsaLB_IO_2717	ENST00000453577	Intron Overlapping	chr1	38186351	38187529	-
hsaLB_PT_253	ENST00000453580	Processed Transcript	chr1	1147399	1148878	-
hsaLB_IO_105749	ENST00000453604	Intron Overlapping	chr19	11512904	11529990	-
hsaLB_IO_46348	ENST00000453612	Intron Overlapping	chr7	43810734	43831446	+
hsaLB_PT_40840	ENST00000453656	Processed Transcript	chr6	32122241	32134266	+
hsaLB_IO_68308	ENST00000453708	Intron Overlapping	chr11	62603077	62607053	-
hsaLB_IO_19471	ENST00000453904	Intron Overlapping	chr2	211016129	211035378	-
hsaLB_IO_118423	ENST00000453909	Intron Overlapping	chrX	46387158	46389103	-
hsaLB_PT_84547	ENST00000453938	Processed Transcript	chr14	99924636	99945106	-
hsaLB_PT_22679	ENST00000454212	Processed Transcript	chr3	48298077	48309471	+
hsaLB_PT_46397	ENST00000454218	Processed Transcript	chr7	44148706	44149664	+
hsaLB_PT_350	ENST00000454272	Processed Transcript	chr1	1354260	1355533	-
hsaLB_IO_45081	ENST00000454368	Intron Overlapping	chr7	6501393	6510037	-
hsaLB_IO_78258	ENST00000454379	Intron Overlapping	chr12	133272531	133278270	+
hsaLB_PT_74530	ENST00000454442	Processed Transcript	chr12	53563855	53566155	-
hsaLB_IO_55745	ENST00000454469	Intron Overlapping	chr9	214868	340620	+
hsaLB_PT_82929	ENST00000454474	Processed Transcript	chr14	60386499	60426697	+
hsaLB_IO_27935	ENST00000454487	Intron Overlapping	chr4	1090251	1107335	-
hsaLB_PT_1415	ENST00000454547	Processed Transcript	chr1	19209054	19212113	-
hsaLB_PT_47708	ENST00000454592	Processed Transcript	chr7	77535578	77567330	+
hsaLB_PT_47636	ENST00000454656	Processed Transcript	chr7	76239303	76241482	-
hsaLB_PT_8355	ENST00000454693	Processed Transcript	chr1	162336694	162337309	+
hsaLB_PT_29360	ENST00000454756	Processed Transcript	chr4	53588785	53617753	-
hsaLB_PT_73726	ENST00000454784	Processed Transcript	chr12	40787197	40964562	+
hsaLB_IO_88119	ENST00000454830	Intron Overlapping	chr15	74908137	74922541	+
hsaLB_PT_43213	ENST00000454842	Processed Transcript	chr6	125292401	125366557	+
hsaLB_PT_52005	ENST00000454906	Processed Transcript	chr8	28488949	28573127	+
hsaLB_IO_84251	ENST00000454964	Intron Overlapping	chr14	92562621	92572908	-
hsaLB_IO_47423	ENST00000455062	Intron Overlapping	chr7	74188372	74203659	+
hsaLB_IO_45398	ENST00000455069	Intron Overlapping	chr7	18127506	18202251	+
hsaLB_IO_78312	ENST00000455093	Intron Overlapping	chr12	133624535	133633670	+
hsaLB_PT_97296	ENST00000455117	Processed Transcript	chr17	20905688	20946688	-
hsaLB_IO_21502	ENST00000455144	Intron Overlapping	chr3	14205866	14211960	-
hsaLB_PT_20770	ENST00000455202	Processed Transcript	chr2	242026640	242041746	-
hsaLB_PT_8573	ENST00000455334	Processed Transcript	chr1	167906391	167962568	+
hsaLB_PT_17023	ENST00000455548	Processed Transcript	chr2	130913619	130915189	-
hsaLB_IO_96219	ENST00000455564	Intron Overlapping	chr17	8213598	8217349	+
hsaLB_IO_37464	ENST00000455574	Intron Overlapping	chr5	148651434	148691938	+
hsaLB_IO_41520	ENST00000455605	Intron Overlapping	chr6	43484871	43489232	+
hsaLB_PT_31561	ENST00000455611	Processed Transcript	chr4	146031990	146100793	-
hsaLB_PT_119797	ENST00000455723	Processed Transcript	chrX	103173770	103187485	+
hsaLB_PT_15228	ENST00000455732	Processed Transcript	chr2	85843275	85850901	+
hsaLB_PT_39364	ENST00000455814	Processed Transcript	chr6	5236517	5260954	-
hsaLB_IO_15222	ENST00000455852	Intron Overlapping	chr2	85828384	85830319	-
hsaLB_IO_41522	ENST00000455854	Intron Overlapping	chr6	43490075	43494363	-
hsaLB_PT_57783	ENST00000455913	Processed Transcript	chr9	82188848	82267714	+
hsaLB_IO_42850	ENST00000456101	Intron Overlapping	chr6	109765265	109776848	-
hsaLB_PT_14466	ENST00000456116	Processed Transcript	chr2	68961997	69040526	+
hsaLB_PT_9648	ENST00000456180	Processed Transcript	chr1	202722172	202728077	-
hsaLB_PT_22370	ENST00000456222	Processed Transcript	chr3	42605419	42623515	-
hsaLB_PT_59421	ENST00000456267	Processed Transcript	chr9	130476251	130477883	-
hsaLB_IO_69958	ENST00000456295	Intron Overlapping	chr11	83343916	83393444	-
hsaLB_PT_48236	ENST00000456357	Processed Transcript	chr7	97881691	97920836	+
hsaLB_PT_37561	ENST00000456566	Processed Transcript	chr5	150052214	150058925	+
hsaLB_IO_2833	ENST00000456578	Intron Overlapping	chr1	40204558	40207515	+
hsaLB_IO_88143	ENST00000456603	Intron Overlapping	chr15	75105159	75112315	+
hsaLB_PT_60191	ENST00000456614	Processed Transcript	chr9	139685831	139695010	+
hsaLB_PT_75441	ENST00000456757	Processed Transcript	chr12	65174973	65212550	+
hsaLB_PT_30110	ENST00000456882	Processed Transcript	chr4	82061782	82075298	-
hsaLB_IO_54631	ENST00000456899	Intron Overlapping	chr8	121457640	121463575	+
hsaLB_IO_97161	ENST00000456947	Intron Overlapping	chr17	19619037	19622150	-
hsaLB_IO_114385	ENST00000456957	Intron Overlapping	chr21	44423999	44427625	+
hsaLB_IO_109874	ENST00000456960	Intron Overlapping	chr19	54865262	54867621	-
hsaLB_PT_9104	ENST00000456971	Processed Transcript	chr1	182476336	182501926	+
hsaLB_PT_32158	ENST00000457021	Processed Transcript	chr4	173187305	173590358	+
hsaLB_PT_63703	ENST00000457045	Processed Transcript	chr10	96294096	96295685	+
hsaLB_PT_72550	ENST00000457146	Processed Transcript	chr12	7014027	7015782	+
hsaLB_PT_28281	ENST00000457227	Processed Transcript	chr4	6064120	6152235	-
hsaLB_IO_77592	ENST00000457249	Intron Overlapping	chr12	121984306	122013759	-
hsaLB_PT_53415.3	ENST00000457356	Processed Transcript	chr8	72756338	72968547	+
hsaLB_PT_30653	ENST00000457404	Processed Transcript	chr4	106326995	106395219	-
hsaLB_IO_9175	ENST00000457455	Intron Overlapping	chr1	184023495	184024203	+
hsaLB_IO_47430	ENST00000457594	Intron Overlapping	chr7	74236064	74267832	-
hsaLB_PT_68344	ENST00000457660	Processed Transcript	chr11	62649277	62653998	+
hsaLB_PT_17633	ENST00000457745	Processed Transcript	chr2	152342791	152354727	+
hsaLB_IO_76867	ENST00000457826	Intron Overlapping	chr12	109878372	109881475	+
hsaLB_PT_72351	ENST00000457871	Processed Transcript	chr12	6458116	6463715	-
hsaLB_PT_1670	ENST00000458053	Processed Transcript	chr1	23695490	23698276	+
hsaLB_PT_115608	ENST00000458056	Processed Transcript	chr22	23654575	23656882	+
hsaLB_PT_72624	ENST00000458061	Processed Transcript	chr12	7187723	7240440	-
hsaLB_PT_50089	ENST00000458129	Processed Transcript	chr7	143087382	143088484	-
hsaLB_IO_106699	ENST00000458210	Intron Overlapping	chr19	19639691	19648387	+
hsaLB_PT_9545	ENST00000458271	Processed Transcript	chr1	201455286	201476251	-
hsaLB_PT_2522	ENST00000458277	Processed Transcript	chr1	34327782	34329064	+
hsaLB_IO_67648	ENST00000458311	Intron Overlapping	chr11	49168187	49207648	-
hsaLB_PT_39363	ENST00000458438	Processed Transcript	chr6	5108962	5133128	-
hsaLB_IO_82610	ENST00000458604	Intron Overlapping	chr14	53173902	53185406	+
hsaLB_PT_21128	ENST00000458641	Processed Transcript	chr3	7493468	7678128	+
hsaLB_PT_118807	ENST00000458697	Processed Transcript	chrX	52925995	52929686	+
hsaLB_PT_40542	ENST00000458701	Processed Transcript	chr6	31237987	31239850	-
hsaLB_IO_53554	ENST00000458716	Intron Overlapping	chr8	77593515	77620493	+
hsaLB_PT_4542	ENST00000458763	Processed Transcript	chr1	78142667	78148360	-
hsaLB_PT_80885	ENST00000459011	Processed Transcript	chr13	113505494	113506168	+
hsaLB_IO_43382	ENST00000459624	Intron Overlapping	chr6	132182750	132198997	+
hsaLB_IO_73961	ENST00000459625	Intron Overlapping	chr12	48176509	48187281	-
hsaLB_PT_49650	ENST00000459626	Processed Transcript	chr7	133694621	133749211	+
hsaLB_PT_21563	ENST00000459627	Processed Transcript	chr3	15345609	15373570	-
hsaLB_PT_46012	ENST00000459629	Processed Transcript	chr7	32535133	32578881	+
hsaLB_PT_5883	ENST00000459630	Processed Transcript	chr1	113140644	113162294	-
hsaLB_PT_5622	ENST00000459635	Processed Transcript	chr1	110033638	110035356	+
hsaLB_PT_14996	ENST00000459636	Processed Transcript	chr2	75185833	75188631	+
hsaLB_IO_46409	ENST00000459642	Intron Overlapping	chr7	44183872	44185728	-
hsaLB_PT_5630	ENST00000459643	Processed Transcript	chr1	110166461	110169039	+
hsaLB_IO_115215	ENST00000459644	Intron Overlapping	chr22	20102290	20103145	-
hsaLB_IO_16366	ENST00000459645	Intron Overlapping	chr2	111315316	111320847	-
hsaLB_IO_116662	ENST00000459646	Intron Overlapping	chr22	38039721	38041062	+
hsaLB_IO_108605	ENST00000459648	Intron Overlapping	chr19	45180857	45187631	+
hsaLB_PT_47772	ENST00000459652	Processed Transcript	chr7	80445265	80447725	-
hsaLB_PT_1179	ENST00000459653	Processed Transcript	chr1	15783223	15789506	+
hsaLB_IO_23477	ENST00000459654	Intron Overlapping	chr3	57875718	57898245	+
hsaLB_PT_65916	ENST00000459655	Processed Transcript	chr11	5274423	5275999	-
hsaLB_IO_19052	ENST00000459656	Intron Overlapping	chr2	201171441	201255591	+
hsaLB_PT_66865	ENST00000459658	Processed Transcript	chr11	27395098	27401312	-
hsaLB_IO_22045	ENST00000459659	Intron Overlapping	chr3	33863465	33868369	+
hsaLB_PT_45541	ENST00000459661	Processed Transcript	chr7	23145409	23180403	+
hsaLB_PT_5826	ENST00000459665	Processed Transcript	chr1	111985971	111991513	-
hsaLB_PT_49080	ENST00000459666	Processed Transcript	chr7	114055275	114269037	+
hsaLB_IO_40693	ENST00000459667	Intron Overlapping	chr6	31748655	31749527	-
hsaLB_IO_98376	ENST00000459669	Intron Overlapping	chr17	36088602	36093810	-
hsaLB_PT_39594	ENST00000459670	Processed Transcript	chr6	11305299	11382539	-
hsaLB_PT_46449	ENST00000459672	Processed Transcript	chr7	44706220	44714844	+
hsaLB_IO_63344	ENST00000459673	Intron Overlapping	chr10	85972633	85977122	+
hsaLB_IO_3751	ENST00000459674	Intron Overlapping	chr1	53716437	53734270	-
hsaLB_IO_23509	ENST00000459676	Intron Overlapping	chr3	58382865	58399259	+
hsaLB_PT_3386	ENST00000459678	Processed Transcript	chr1	46738177	46743817	+
hsaLB_IO_49367	ENST00000459680	Intron Overlapping	chr7	127229099	127229885	+
hsaLB_PT_79656	ENST00000459681	Processed Transcript	chr13	51504250	51504895	+
hsaLB_IO_16631	ENST00000459683	Intron Overlapping	chr2	114475030	114483054	-
hsaLB_PT_118748	ENST00000459685	Processed Transcript	chrX	51927972	51935364	+
hsaLB_IO_97753	ENST00000459686	Intron Overlapping	chr17	27941781	27949917	-
hsaLB_IO_116971	ENST00000459687	Intron Overlapping	chr22	41856307	41864629	-
hsaLB_PT_46693	ENST00000459688	Processed Transcript	chr7	55086824	55111742	+
hsaLB_PT_41591	ENST00000459689	Processed Transcript	chr6	45218692	45345160	-
hsaLB_PT_13583	ENST00000459690	Processed Transcript	chr2	44429085	44459860	+
hsaLB_PT_19980	ENST00000459692	Processed Transcript	chr2	220463165	220470780	+
hsaLB_IO_60710	ENST00000459693	Intron Overlapping	chr10	5802803	5805703	+
hsaLB_PT_4501	ENST00000459697	Processed Transcript	chr1	76259067	76260519	+
hsaLB_PT_48440	ENST00000459699	Processed Transcript	chr7	99779001	99787219	+
hsaLB_IO_22241	ENST00000459702	Intron Overlapping	chr3	39149234	39161160	+
hsaLB_PT_41203	ENST00000459703	Processed Transcript	chr6	36708552	36725158	-
hsaLB_PT_112933	ENST00000459704	Processed Transcript	chr20	61593634	61599949	+
hsaLB_IO_12447	ENST00000459706	Intron Overlapping	chr2	15757429	15761511	+
hsaLB_IO_7900	ENST00000459707	Intron Overlapping	chr1	156761168	156764596	+
hsaLB_IO_4745	ENST00000459708	Intron Overlapping	chr1	85121001	85121696	-
hsaLB_PT_19215	ENST00000459709	Processed Transcript	chr2	202938012	202974387	+
hsaLB_PT_20782	ENST00000459710	Processed Transcript	chr2	242066401	242067174	-
hsaLB_IO_27004	ENST00000459711	Intron Overlapping	chr3	184098240	184099537	+
hsaLB_PT_17816	ENST00000459712	Processed Transcript	chr2	161114229	161128391	-
hsaLB_PT_46344	ENST00000459713	Processed Transcript	chr7	43686815	43688353	-
hsaLB_PT_20340	ENST00000459714	Processed Transcript	chr2	233438431	233445772	+
hsaLB_PT_88407	ENST00000459715	Processed Transcript	chr15	78290861	78294005	-
hsaLB_PT_78911	ENST00000459716	Processed Transcript	chr13	32975814	32990840	-
hsaLB_PT_24676	ENST00000459718	Processed Transcript	chr3	118644770	118649100	-
hsaLB_IO_121421	ENST00000459719	Intron Overlapping	chrY	21729236	21752304	+
hsaLB_IO_58004	ENST00000459720	Intron Overlapping	chr9	90581356	90589600	-
hsaLB_PT_111075	ENST00000459721	Processed Transcript	chr20	19870019	19937451	+
hsaLB_PT_91056	ENST00000459723	Processed Transcript	chr16	11219867	11244174	+
hsaLB_PT_118074	ENST00000459724	Processed Transcript	chrX	24167971	24227118	+
hsaLB_PT_37198	ENST00000459727	Processed Transcript	chr5	141001052	141008129	-
hsaLB_PT_116220	ENST00000459728	Processed Transcript	chr22	30793040	30805271	+
hsaLB_PT_3481	ENST00000459729	Processed Transcript	chr1	47684360	47689748	-
hsaLB_PT_44842	ENST00000459731	Processed Transcript	chr7	2188009	2252869	-
hsaLB_IO_62496	ENST00000459732	Intron Overlapping	chr10	61821679	61824050	-
hsaLB_PT_5275	ENST00000459735	Processed Transcript	chr1	97250504	97278484	+
hsaLB_PT_40071	ENST00000459736	Processed Transcript	chr6	27219101	27223125	+
hsaLB_PT_64377	ENST00000459738	Processed Transcript	chr10	111767967	111860462	+
hsaLB_PT_63141	ENST00000459739	Processed Transcript	chr10	79553302	79581296	-
hsaLB_PT_60315	ENST00000459740	Processed Transcript	chr9	140069236	140078233	-
hsaLB_IO_114510	ENST00000459741	Intron Overlapping	chr21	45507920	45526433	+
hsaLB_PT_23418	ENST00000459746	Processed Transcript	chr3	56591219	56598153	+
hsaLB_IO_26854	ENST00000459750	Intron Overlapping	chr3	183016215	183118281	-
hsaLB_IO_60995	ENST00000459751	Intron Overlapping	chr10	13234491	13237580	+
hsaLB_IO_4100	ENST00000459752	Intron Overlapping	chr1	62208149	62580582	+
hsaLB_IO_99812	ENST00000459754	Intron Overlapping	chr17	48598355	48600413	+
hsaLB_PT_62234	ENST00000459755	Processed Transcript	chr10	49637936	49643920	+
hsaLB_IO_22736	ENST00000459756	Intron Overlapping	chr3	48605131	48607874	-
hsaLB_IO_21257	ENST00000459758	Intron Overlapping	chr3	9851405	9859483	+
hsaLB_PT_119187	ENST00000459760	Processed Transcript	chrX	70773471	70776628	+
hsaLB_PT_64030	ENST00000459764	Processed Transcript	chr10	102747552	102749641	+
hsaLB_IO_5599	ENST00000459765	Intron Overlapping	chr1	109824026	109825767	-
hsaLB_PT_8645	ENST00000459772	Processed Transcript	chr1	169764220	169823221	+
hsaLB_PT_7061	ENST00000459773	Processed Transcript	chr1	150898900	150933366	+
hsaLB_IO_19496	ENST00000459774	Intron Overlapping	chr2	212989309	212989906	-
hsaLB_PT_15224	ENST00000459775	Processed Transcript	chr2	85829979	85876403	+
hsaLB_PT_63873	ENST00000459777	Processed Transcript	chr10	99205952	99216681	+
hsaLB_PT_3692	ENST00000459779	Processed Transcript	chr1	53068072	53073080	+
hsaLB_IO_41217	ENST00000459781	Intron Overlapping	chr6	36973434	36979809	+
hsaLB_IO_42761	ENST00000459782	Intron Overlapping	chr6	108191969	108198604	-
hsaLB_PT_10810	ENST00000459783	Processed Transcript	chr1	228294380	228296026	-
hsaLB_PT_4593	ENST00000459784	Processed Transcript	chr1	79086134	79102846	+
hsaLB_PT_116192	ENST00000459785	Processed Transcript	chr22	30681106	30683379	-
hsaLB_IO_20218	ENST00000459786	Intron Overlapping	chr2	231368932	231371481	+
hsaLB_PT_16892	ENST00000459787	Processed Transcript	chr2	127413718	127436463	+
hsaLB_IO_20805	ENST00000459788	Intron Overlapping	chr2	242179226	242182205	-
hsaLB_IO_56052	ENST00000459790	Intron Overlapping	chr9	12693309	12694487	+
hsaLB_IO_19768	ENST00000459791	Intron Overlapping	chr2	219487085	219501907	+
hsaLB_IO_15190	ENST00000459793	Intron Overlapping	chr2	85625843	85637475	-
hsaLB_IO_19545	ENST00000459796	Intron Overlapping	chr2	216203593	216210310	+
hsaLB_PT_3445	ENST00000459797	Processed Transcript	chr1	47148894	47150236	-
hsaLB_PT_7105	ENST00000459799	Processed Transcript	chr1	151140344	151141609	+
hsaLB_IO_50440	ENST00000459800	Intron Overlapping	chr7	150774078	150774599	-
hsaLB_PT_22333	ENST00000459802	Processed Transcript	chr3	41961212	42003569	-
hsaLB_PT_20728	ENST00000459806	Processed Transcript	chr2	241615836	241618785	-
hsaLB_PT_41031	ENST00000459809	Processed Transcript	chr6	33378535	33380556	+
hsaLB_IO_44746	ENST00000459810	Intron Overlapping	chr7	891829	892539	+
hsaLB_IO_57751	ENST00000459817	Intron Overlapping	chr9	80869619	80880317	+
hsaLB_PT_117437	ENST00000459821	Processed Transcript	chr22	50211860	50216949	-
hsaLB_PT_682	ENST00000459822	Processed Transcript	chr1	6095977	6101822	+
hsaLB_IO_115760	ENST00000459824	Intron Overlapping	chr22	24571747	24573506	+
hsaLB_PT_10322	ENST00000459825	Processed Transcript	chr1	217038459	217262955	-
hsaLB_PT_22278	ENST00000459828	Processed Transcript	chr3	40112607	40301456	+
hsaLB_IO_41439	ENST00000459829	Intron Overlapping	chr6	42853315	42854976	+
hsaLB_IO_22494	ENST00000459830	Intron Overlapping	chr3	44945027	44948694	+
hsaLB_PT_4887	ENST00000459831	Processed Transcript	chr1	89524024	89525038	-
hsaLB_PT_113711	ENST00000459833	Processed Transcript	chr21	33784350	33873765	+
hsaLB_PT_46748	ENST00000459834	Processed Transcript	chr7	56079231	56101864	-
hsaLB_PT_120996	ENST00000459836	Processed Transcript	chrX	154463966	154467925	+
hsaLB_IO_21033	ENST00000459840	Intron Overlapping	chr3	3192544	3196654	-
hsaLB_IO_20172	ENST00000459841	Intron Overlapping	chr2	230638277	230643291	-
hsaLB_IO_48113	ENST00000459842	Intron Overlapping	chr7	95038819	95040996	-
hsaLB_PT_96839	ENST00000459843	Processed Transcript	chr17	17957450	17965497	+
hsaLB_PT_22891	ENST00000459846	Processed Transcript	chr3	49209055	49212600	+
hsaLB_PT_111481	ENST00000459848	Processed Transcript	chr20	30450390	30458004	-
hsaLB_PT_117268	ENST00000459849	Processed Transcript	chr22	45725516	45728572	+
hsaLB_PT_41507	ENST00000459851	Processed Transcript	chr6	43466835	43471434	+
hsaLB_PT_18259	ENST00000459852	Processed Transcript	chr2	173831837	173853001	+
hsaLB_IO_115104	ENST00000459854	Intron Overlapping	chr22	19438144	19466695	-
hsaLB_PT_22511	ENST00000459856	Processed Transcript	chr3	45052725	45054160	+
hsaLB_PT_117213	ENST00000459857	Processed Transcript	chr22	45072965	45125288	+
hsaLB_PT_59885	ENST00000459858	Processed Transcript	chr9	134401332	134406631	-
hsaLB_PT_116858	ENST00000459859	Processed Transcript	chr22	39714405	39715630	-
hsaLB_PT_60322	ENST00000459860	Processed Transcript	chr9	140083112	140084822	+
hsaLB_PT_9844	ENST00000459862	Processed Transcript	chr1	205499441	205500794	+
hsaLB_IO_22574	ENST00000459867	Intron Overlapping	chr3	46620632	46621269	+
hsaLB_PT_8701	ENST00000459868	Processed Transcript	chr1	171227229	171240760	+
hsaLB_IO_41852	ENST00000459869	Intron Overlapping	chr6	56357831	56362532	-
hsaLB_IO_22855	ENST00000459870	Intron Overlapping	chr3	49133381	49136392	-
hsaLB_PT_110945	ENST00000459871	Processed Transcript	chr20	17444078	17462932	+
hsaLB_PT_39551	ENST00000459872	Processed Transcript	chr6	10557034	10619674	+
hsaLB_PT_2451	ENST00000459874	Processed Transcript	chr1	33352063	33359744	+
hsaLB_IO_5713	ENST00000459877	Intron Overlapping	chr1	110762338	110776666	+
hsaLB_PT_36642	ENST00000459878	Processed Transcript	chr5	131992216	131996306	+
hsaLB_IO_49273	ENST00000459880	Intron Overlapping	chr7	123181891	123185879	-
hsaLB_IO_26502	ENST00000459881	Intron Overlapping	chr3	170784276	170789195	-
hsaLB_IO_27066	ENST00000459883	Intron Overlapping	chr3	185326791	185331162	+
hsaLB_PT_8302	ENST00000459885	Processed Transcript	chr1	161483688	161489757	+
hsaLB_IO_23529	ENST00000459888	Intron Overlapping	chr3	58512232	58514933	-
hsaLB_IO_50737	ENST00000459889	Intron Overlapping	chr7	157129717	157210127	+
hsaLB_PT_12826	ENST00000459892	Processed Transcript	chr2	26531041	26568670	-
hsaLB_PT_64191	ENST00000459894	Processed Transcript	chr10	104474393	104498946	+
hsaLB_PT_114705	ENST00000459895	Processed Transcript	chr21	46913109	46917726	+
hsaLB_PT_18947	ENST00000459896	Processed Transcript	chr2	197702595	197707549	-
hsaLB_PT_27239	ENST00000459897	Processed Transcript	chr3	188476527	188584097	+
hsaLB_PT_22675	ENST00000459900	Processed Transcript	chr3	48205892	48216243	-
hsaLB_IO_20704	ENST00000459901	Intron Overlapping	chr2	241462675	241494977	-
hsaLB_IO_79773	ENST00000459902	Intron Overlapping	chr13	53047670	53049277	+
hsaLB_PT_59217	ENST00000459903	Processed Transcript	chr9	125703299	125748695	+
hsaLB_PT_7751	ENST00000459904	Processed Transcript	chr1	156106084	156107083	+
hsaLB_PT_60226	ENST00000459905	Processed Transcript	chr9	139834887	139839148	-
hsaLB_PT_59171	ENST00000459906	Processed Transcript	chr9	124522619	124530805	+
hsaLB_IO_80882	ENST00000459908	Intron Overlapping	chr13	113439459	113515112	+
hsaLB_IO_113779	ENST00000459909	Intron Overlapping	chr21	34840727	34852255	-
hsaLB_PT_26965	ENST00000459910	Processed Transcript	chr3	184017023	184019723	+
hsaLB_PT_64808	ENST00000459911	Processed Transcript	chr10	123716606	123719300	-
hsaLB_PT_47309	ENST00000459913	Processed Transcript	chr7	72983990	72992599	-
hsaLB_IO_7382	ENST00000459914	Intron Overlapping	chr1	154246374	154248351	+
hsaLB_PT_13853	ENST00000459916	Processed Transcript	chr2	53978052	54087057	-
hsaLB_PT_2861	ENST00000459917	Processed Transcript	chr1	40433155	40434345	+
hsaLB_PT_115937	ENST00000459918	Processed Transcript	chr22	26861487	26872977	-
hsaLB_IO_7132	ENST00000459919	Intron Overlapping	chr1	151260667	151262015	+
hsaLB_IO_114209	ENST00000459922	Intron Overlapping	chr21	41163557	41173362	+
hsaLB_IO_42127	ENST00000459924	Intron Overlapping	chr6	74149466	74155408	-
hsaLB_IO_93704	ENST00000459925	Intron Overlapping	chr16	67700719	67702660	+
hsaLB_PT_45559	ENST00000459927	Processed Transcript	chr7	23286385	23292986	+
hsaLB_IO_20796	ENST00000459928	Intron Overlapping	chr2	242157709	242164792	+
hsaLB_PT_9211	ENST00000459929	Processed Transcript	chr1	185266147	185286405	-
hsaLB_IO_18660	ENST00000459930	Intron Overlapping	chr2	183594562	183597464	+
hsaLB_PT_2594	ENST00000459931	Processed Transcript	chr1	36023432	36026444	+
hsaLB_PT_1707	ENST00000459934	Processed Transcript	chr1	24122151	24127243	-
hsaLB_IO_23258	ENST00000459935	Intron Overlapping	chr3	52455032	52456873	+
hsaLB_PT_49701.2	ENST00000459937	Processed Transcript	chr7	134777115	134855447	-
hsaLB_PT_114187	ENST00000459939	Processed Transcript	chr21	40794914	40817687	-
hsaLB_PT_5593	ENST00000459940	Processed Transcript	chr1	109807891	109809061	+
hsaLB_IO_21229	ENST00000459941	Intron Overlapping	chr3	9515079	9517389	+
hsaLB_PT_57068	ENST00000459943	Processed Transcript	chr9	43125933	43133328	-
hsaLB_IO_120154	ENST00000459945	Intron Overlapping	chrX	122755374	122757476	-
hsaLB_IO_1417	ENST00000459947	Intron Overlapping	chr1	19401012	19407800	-
hsaLB_IO_22375	ENST00000459950	Intron Overlapping	chr3	42642210	42644548	+
hsaLB_IO_19885	ENST00000459951	Intron Overlapping	chr2	220104876	220108094	-
hsaLB_IO_118550	ENST00000459953	Intron Overlapping	chrX	48373830	48374617	+
hsaLB_IO_7728	ENST00000459954	Intron Overlapping	chr1	156011663	156012329	-
hsaLB_IO_116878	ENST00000459956	Intron Overlapping	chr22	39925219	39928743	-
hsaLB_IO_14920	ENST00000459957	Intron Overlapping	chr2	74710228	74718685	+
hsaLB_IO_96884	ENST00000459958	Intron Overlapping	chr17	18149859	18150750	-
hsaLB_PT_41534	ENST00000459959	Processed Transcript	chr6	43590688	43591532	-
hsaLB_IO_116556	ENST00000459960	Intron Overlapping	chr22	36691558	36693369	-
hsaLB_IO_1164	ENST00000459961	Intron Overlapping	chr1	15650965	15656504	+
hsaLB_PT_3905	ENST00000459962	Processed Transcript	chr1	56962106	56979443	-
hsaLB_PT_8123	ENST00000459963	Processed Transcript	chr1	160319446	160326137	+
hsaLB_PT_2509	ENST00000459964	Processed Transcript	chr1	33818814	33820504	-
hsaLB_PT_1447	ENST00000459967	Processed Transcript	chr1	19683149	19812033	-
hsaLB_PT_59761	ENST00000459968	Processed Transcript	chr9	132388479	132395607	+
hsaLB_IO_12292	ENST00000459969	Intron Overlapping	chr2	10262839	10264244	+
hsaLB_PT_41198	ENST00000459970	Processed Transcript	chr6	36644305	36652288	+
hsaLB_IO_114919	ENST00000459971	Intron Overlapping	chr22	17565947	17578399	+
hsaLB_PT_8082	ENST00000459972	Processed Transcript	chr1	160109749	160111567	+
hsaLB_PT_22789	ENST00000459976	Processed Transcript	chr3	49002351	49006065	+
hsaLB_PT_18379	ENST00000459979	Processed Transcript	chr2	177001340	177004391	+
hsaLB_PT_62744	ENST00000459981	Processed Transcript	chr10	71254891	71266751	+
hsaLB_IO_36629	ENST00000459982	Intron Overlapping	chr5	131821815	131826457	-
hsaLB_PT_79654	ENST00000459983	Processed Transcript	chr13	51483939	51517519	+
hsaLB_IO_60204	ENST00000459985	Intron Overlapping	chr9	139700634	139704494	+
hsaLB_IO_96244	ENST00000459986	Intron Overlapping	chr17	8449944	8457607	-
hsaLB_IO_45640	ENST00000459987	Intron Overlapping	chr7	24846439	24849978	-
hsaLB_PT_56510	ENST00000459988	Processed Transcript	chr9	33996476	34048885	-
hsaLB_PT_64034	ENST00000459989	Processed Transcript	chr10	102762462	102767585	+
hsaLB_PT_116435	ENST00000459990	Processed Transcript	chr22	32914039	32926189	-
hsaLB_IO_42758	ENST00000459992	Intron Overlapping	chr6	108040934	108093455	-
hsaLB_IO_23431	ENST00000459993	Intron Overlapping	chr3	56654161	56668000	-
hsaLB_PT_257	ENST00000459994	Processed Transcript	chr1	1162652	1167348	-
hsaLB_IO_65738	ENST00000459995	Intron Overlapping	chr11	3140777	3147824	-
hsaLB_PT_18313	ENST00000459996	Processed Transcript	chr2	175301034	175310150	-
hsaLB_PT_995	ENST00000459997	Processed Transcript	chr1	11116068	11120077	-
hsaLB_PT_45906	ENST00000459998	Processed Transcript	chr7	30325190	30328609	+
hsaLB_IO_58942	ENST00000460000	Intron Overlapping	chr9	116279648	116299198	+
hsaLB_IO_48534	ENST00000460002	Intron Overlapping	chr7	100202440	100203175	+
hsaLB_IO_115671	ENST00000460003	Intron Overlapping	chr22	24033493	24041165	+
hsaLB_PT_14102	ENST00000460004	Processed Transcript	chr2	61566710	61575163	-
hsaLB_PT_83818	ENST00000460005	Processed Transcript	chr14	77292730	77310815	+
hsaLB_PT_61522	ENST00000460007	Processed Transcript	chr10	29762463	29770584	-
hsaLB_IO_24153	ENST00000460008	Intron Overlapping	chr3	98531175	98538186	-
hsaLB_PT_42768	ENST00000460009	Processed Transcript	chr6	108275788	108279246	-
hsaLB_IO_50427	ENST00000460010	Intron Overlapping	chr7	150768752	150771204	+
hsaLB_PT_114750	ENST00000460011	Processed Transcript	chr21	47556176	47562655	-
hsaLB_PT_120052	ENST00000460013	Processed Transcript	chrX	118603240	118604903	+
hsaLB_PT_112071	ENST00000460014	Processed Transcript	chr20	42242606	42249698	+
hsaLB_PT_13656	ENST00000460015	Processed Transcript	chr2	46520806	46574137	+
hsaLB_PT_2641	ENST00000460017	Processed Transcript	chr1	36833455	36851477	-
hsaLB_PT_5288	ENST00000460019	Processed Transcript	chr1	98320586	98386553	-
hsaLB_IO_114558	ENST00000460020	Intron Overlapping	chr21	45739724	45744426	+
hsaLB_IO_48778	ENST00000460021	Intron Overlapping	chr7	102994366	103002914	+
hsaLB_PT_50649	ENST00000460022	Processed Transcript	chr7	155434958	155437071	-
hsaLB_IO_90074	ENST00000460023	Intron Overlapping	chr16	774907	776367	-
hsaLB_PT_119690	ENST00000460026	Processed Transcript	chrX	101854453	101894466	+
hsaLB_PT_6520	ENST00000460027	Processed Transcript	chr1	144837656	144854197	-
hsaLB_PT_12848	ENST00000460030	Processed Transcript	chr2	27009011	27023935	+
hsaLB_IO_2984	ENST00000460031	Intron Overlapping	chr1	43212045	43232660	-
hsaLB_PT_118069	ENST00000460032	Processed Transcript	chrX	24089830	24091645	+
hsaLB_IO_22595	ENST00000460035	Intron Overlapping	chr3	46982105	47018247	-
hsaLB_IO_27256	ENST00000460036	Intron Overlapping	chr3	189507484	189591364	+
hsaLB_IO_14114	ENST00000460037	Intron Overlapping	chr2	61720773	61722708	-
hsaLB_PT_627	ENST00000460038	Processed Transcript	chr1	3747655	3753700	-
hsaLB_PT_80965	ENST00000460039	Processed Transcript	chr13	114200070	114204230	+
hsaLB_IO_22159	ENST00000460040	Intron Overlapping	chr3	38034884	38035496	+
hsaLB_PT_111565	ENST00000460043	Processed Transcript	chr20	31954714	31989314	-
hsaLB_IO_63050	ENST00000460044	Intron Overlapping	chr10	76989068	76991033	+
hsaLB_IO_49403	ENST00000460045	Intron Overlapping	chr7	128034329	128035225	-
hsaLB_PT_69351	ENST00000460048	Processed Transcript	chr11	70644548	70797178	-
hsaLB_IO_81570	ENST00000460049	Intron Overlapping	chr14	24028817	24037007	-
hsaLB_PT_7523	ENST00000460050	Processed Transcript	chr1	155170690	155173096	-
hsaLB_PT_107530.2	ENST00000460051	Processed Transcript	chr19	35989618	36001337	-
hsaLB_PT_12531	ENST00000460052	Processed Transcript	chr2	18766212	18770830	-
hsaLB_PT_62834	ENST00000460053	Processed Transcript	chr10	73822761	73828623	-
hsaLB_PT_64356	ENST00000460055	Processed Transcript	chr10	111637481	111642310	-
hsaLB_PT_3279	ENST00000460057	Processed Transcript	chr1	45806968	45808531	+
hsaLB_IO_40758	ENST00000460058	Intron Overlapping	chr6	31938675	31939786	-
hsaLB_PT_45819	ENST00000460059	Processed Transcript	chr7	27868319	27872770	+
hsaLB_IO_40779	ENST00000460060	Intron Overlapping	chr6	31965519	31967496	+
hsaLB_IO_2324	ENST00000460061	Intron Overlapping	chr1	32260117	32264232	-
hsaLB_PT_110453	ENST00000460062	Processed Transcript	chr20	469393	524431	-
hsaLB_IO_27290	ENST00000460064	Intron Overlapping	chr3	191078892	191088070	+
hsaLB_PT_39494	ENST00000460066	Processed Transcript	chr6	9750484	9939582	-
hsaLB_IO_13423	ENST00000460072	Intron Overlapping	chr2	39963200	39997153	-
hsaLB_PT_23296	ENST00000460073	Processed Transcript	chr3	52720193	52722206	+
hsaLB_IO_7672	ENST00000460075	Intron Overlapping	chr1	155723808	155727758	-
hsaLB_PT_8804	ENST00000460076	Processed Transcript	chr1	173819508	173821156	+
hsaLB_LI_117206	ENST00000460077	lincRNA	chr22	44965931	44966908	+
hsaLB_IO_15308	ENST00000460081	Intron Overlapping	chr2	86397914	86398700	-
hsaLB_PT_26993	ENST00000460083	Processed Transcript	chr3	184080231	184081037	+
hsaLB_PT_114956	ENST00000460085	Processed Transcript	chr22	18095742	18111515	-
hsaLB_PT_117329	ENST00000460086	Processed Transcript	chr22	46546731	46547873	+
hsaLB_IO_117498	ENST00000460087	Intron Overlapping	chr22	50755083	50757399	-
hsaLB_PT_60838	ENST00000460089	Processed Transcript	chr10	7803196	7816841	-
hsaLB_PT_34677	ENST00000460090	Processed Transcript	chr5	68577172	68616410	-
hsaLB_PT_119931	ENST00000460092	Processed Transcript	chrX	110970871	110980107	+
hsaLB_PT_12265	ENST00000460093	Processed Transcript	chr2	9768832	9770397	-
hsaLB_PT_60102	ENST00000460094	Processed Transcript	chr9	138758225	138774712	-
hsaLB_PT_19056	ENST00000460095	Processed Transcript	chr2	201334637	201342869	+
hsaLB_IO_12382	ENST00000460096	Intron Overlapping	chr2	11922490	11924439	+
hsaLB_PT_3426	ENST00000460098	Processed Transcript	chr1	47028421	47034134	-
hsaLB_IO_17055	ENST00000460100	Intron Overlapping	chr2	131103206	131104195	+
hsaLB_PT_117823	ENST00000460102	Processed Transcript	chrX	12817442	12841317	+
hsaLB_IO_25681	ENST00000460104	Intron Overlapping	chr3	142382964	142389887	+
hsaLB_IO_22741	ENST00000460105	Intron Overlapping	chr3	48637551	48641077	-
hsaLB_PT_120770	ENST00000460106	Processed Transcript	chrX	152940122	152952247	-
hsaLB_IO_24211	ENST00000460107	Intron Overlapping	chr3	101055973	101059269	-
hsaLB_PT_46428	ENST00000460110	Processed Transcript	chr7	44423190	44521061	-
hsaLB_PT_18936	ENST00000460114	Processed Transcript	chr2	197565833	197577435	+
hsaLB_PT_98972	ENST00000460115	Processed Transcript	chr17	41277627	41297130	+
hsaLB_PT_26495	ENST00000460117	Processed Transcript	chr3	170610925	170626433	-
hsaLB_IO_27862	ENST00000460119	Intron Overlapping	chr4	657512	658711	+
hsaLB_IO_108332	ENST00000460121	Intron Overlapping	chr19	42212540	42214002	+
hsaLB_PT_120141	ENST00000460123	Processed Transcript	chrX	122616574	122622793	+
hsaLB_IO_60642	ENST00000460124	Intron Overlapping	chr10	5031981	5046215	-
hsaLB_IO_109111	ENST00000460125	Intron Overlapping	chr19	49421633	49422405	+
hsaLB_PT_79031	ENST00000460126	Processed Transcript	chr13	36878588	36886548	-
hsaLB_IO_48627	ENST00000460132	Intron Overlapping	chr7	100853103	100853936	-
hsaLB_PT_25521	ENST00000460133	Processed Transcript	chr3	138191996	138200528	+
hsaLB_PT_6062	ENST00000460136	Processed Transcript	chr1	116260461	116270565	-
hsaLB_IO_39458	ENST00000460138	Intron Overlapping	chr6	7881750	7889678	-
hsaLB_PT_119145	ENST00000460139	Processed Transcript	chrX	70467626	70474038	-
hsaLB_IO_19149	ENST00000460140	Intron Overlapping	chr2	202047835	202070973	+
hsaLB_IO_40647	ENST00000460141	Intron Overlapping	chr6	31644734	31648141	-
hsaLB_PT_23606	ENST00000460142	Processed Transcript	chr3	63264342	63542417	+
hsaLB_IO_17391	ENST00000460143	Intron Overlapping	chr2	143676248	143715644	+
hsaLB_PT_79727	ENST00000460145	Processed Transcript	chr13	52313284	52327259	+
hsaLB_IO_19210	ENST00000460149	Intron Overlapping	chr2	202719483	202758083	+
hsaLB_IO_3839	ENST00000460155	Intron Overlapping	chr1	55164969	55207904	+
hsaLB_PT_7547	ENST00000460156	Processed Transcript	chr1	155207723	155208682	-
hsaLB_IO_7122	ENST00000460157	Intron Overlapping	chr1	151209110	151211081	+
hsaLB_IO_27039	ENST00000460158	Intron Overlapping	chr3	184550545	184552739	+
hsaLB_PT_42864	ENST00000460159	Processed Transcript	chr6	110745890	110746585	-
hsaLB_PT_8921	ENST00000460161	Processed Transcript	chr1	177225917	177226431	+
hsaLB_PT_16757	ENST00000460162	Processed Transcript	chr2	120517530	120567460	+
hsaLB_IO_24584	ENST00000460163	Intron Overlapping	chr3	113775814	113785412	+
hsaLB_PT_25990	ENST00000460166	Processed Transcript	chr3	152132847	152173366	+
hsaLB_PT_115673	ENST00000460167	Processed Transcript	chr22	24040257	24040731	+
hsaLB_IO_62636	ENST00000460168	Intron Overlapping	chr10	69724549	69749998	-
hsaLB_PT_115642	ENST00000460169	Processed Transcript	chr22	23972805	23974098	-
hsaLB_IO_40434	ENST00000460172	Intron Overlapping	chr6	30620388	30620724	+
hsaLB_PT_114711	ENST00000460174	Processed Transcript	chr21	46932739	46935682	-
hsaLB_PT_1483	ENST00000460175	Processed Transcript	chr1	20354927	20412720	+
hsaLB_PT_59373	ENST00000460176	Processed Transcript	chr9	130106512	130117728	+
hsaLB_PT_9123	ENST00000460179	Processed Transcript	chr1	182787773	182799044	+
hsaLB_PT_6125	ENST00000460180	Processed Transcript	chr1	117576669	117579098	+
hsaLB_PT_59450	ENST00000460181	Processed Transcript	chr9	130565197	130576337	+
hsaLB_IO_71192	ENST00000460183	Intron Overlapping	chr11	118971339	118972570	-
hsaLB_PT_47586	ENST00000460184	Processed Transcript	chr7	75643071	75677322	-
hsaLB_PT_40886	ENST00000460185	Processed Transcript	chr6	32627663	32628217	-
hsaLB_IO_22009	ENST00000460186	Intron Overlapping	chr3	33414480	33416858	+
hsaLB_PT_18175	ENST00000460188	Processed Transcript	chr2	172180753	172291298	-
hsaLB_PT_948	ENST00000460189	Processed Transcript	chr1	10459689	10473308	+
hsaLB_PT_79425	ENST00000460190	Processed Transcript	chr13	46733151	46756339	-
hsaLB_PT_5117	ENST00000460191	Processed Transcript	chr1	94341222	94345474	-
hsaLB_IO_810	ENST00000460192	Intron Overlapping	chr1	8021723	8031108	+
hsaLB_IO_13371	ENST00000460193	Intron Overlapping	chr2	39025110	39103066	-
hsaLB_IO_48586	ENST00000460194	Intron Overlapping	chr7	100482375	100483208	+
hsaLB_PT_21807	ENST00000460195	Processed Transcript	chr3	25824408	25825600	+
hsaLB_PT_1006	ENST00000460196	Processed Transcript	chr1	11151560	11159911	-
hsaLB_IO_44792	ENST00000460198	Intron Overlapping	chr7	1477172	1478101	-
hsaLB_IO_7621	ENST00000460199	Intron Overlapping	chr1	155580007	155582269	+
hsaLB_PT_117874	ENST00000460203	Processed Transcript	chrX	14032327	14038706	-
hsaLB_PT_45462.2	ENST00000460204	Processed Transcript	chr7	20371600	20392980	+
hsaLB_PT_121037	ENST00000460206	Processed Transcript	chrX	155251353	155255375	+
[truncated: 45,599 more rows]

## Sheet: mmu_proteinvariants
LncRBase ID	Original ID	LncRNA Subtype	Chromosome	Transcript Start	Transcript End	Strand
mmuLB_IO_72563	ENSMUST00000000228	Intron Overlapping	chrX	134423830	134453400	+
mmuLB_IO_46177	ENSMUST00000001083	Intron Overlapping	chr11	51619771	51623429	+
mmuLB_PT_70377	ENSMUST00000001162	Processed Transcript	chrX	20951929	20962000	-
mmuLB_PT_64060	ENSMUST00000001619	Processed Transcript	chr17	26561545	26655174	+
mmuLB_PT_26675	ENSMUST00000002490	Processed Transcript	chr6	39592585	39599422	+
mmuLB_IO_21230	ENSMUST00000003245	Intron Overlapping	chr5	8059342	8067726	+
mmuLB_IO_58379	ENSMUST00000005400	Intron Overlapping	chr15	10177238	10329388	+
mmuLB_IO_8772	ENSMUST00000006415	Intron Overlapping	chr2	118714233	118728391	-
mmuLB_IO_31713	ENSMUST00000006948	Intron Overlapping	chr7	46689304	46710641	-
mmuLB_PT_65552	ENSMUST00000008847	Processed Transcript	chr17	57311896	57327953	+
mmuLB_PT_48487	ENSMUST00000010224	Processed Transcript	chr11	94491113	94499909	-
mmuLB_PT_63623.2	ENSMUST00000012759	Processed Transcript	chr17	17831180	17838509	+
mmuLB_PT_28148	ENSMUST00000014695	Processed Transcript	chr6	92174838	92175902	-
mmuLB_PT_22322	ENSMUST00000015948	Processed Transcript	chr5	45521007	45525495	+
mmuLB_PT_10927	ENSMUST00000017065	Processed Transcript	chr2	162931562	162935026	+
mmuLB_PT_10863	ENSMUST00000017077	Processed Transcript	chr2	160740987	160762506	+
mmuLB_IO_2862	ENSMUST00000018343	Intron Overlapping	chr1	143755848	143776922	-
mmuLB_IO_51884	ENSMUST00000019829	Intron Overlapping	chr12	81501796	81504962	-
mmuLB_PT_43564	ENSMUST00000020226	Processed Transcript	chr10	84838148	84872502	+
mmuLB_IO_44894	ENSMUST00000020770	Intron Overlapping	chr11	5704326	5707667	-
mmuLB_IO_48167	ENSMUST00000020824	Intron Overlapping	chr11	86502033	86544805	-
mmuLB_PT_49863	ENSMUST00000021079	Processed Transcript	chr11	115403822	115410724	+
mmuLB_PT_49967	ENSMUST00000021101	Processed Transcript	chr11	115933674	115965535	+
mmuLB_IO_49339	ENSMUST00000021322	Intron Overlapping	chr11	103192312	103198895	+
mmuLB_IO_52772	ENSMUST00000021701	Intron Overlapping	chr12	110807798	110840939	-
mmuLB_IO_55968	ENSMUST00000022295	Intron Overlapping	chr14	21847179	21848894	-
mmuLB_IO_61563	ENSMUST00000023207	Intron Overlapping	chr16	31297156	31314594	-
mmuLB_IO_60005	ENSMUST00000023292	Intron Overlapping	chr15	89472528	89476113	-
mmuLB_IO_65398	ENSMUST00000024798	Intron Overlapping	chr17	49615136	49755388	+
mmuLB_IO_68624	ENSMUST00000025572	Intron Overlapping	chr19	10789346	10798744	-
mmuLB_IO_69649	ENSMUST00000026048	Intron Overlapping	chr19	47786580	47919287	-
mmuLB_PT_21784	ENSMUST00000026843	Processed Transcript	chr5	30119424	30154976	-
mmuLB_IO_2864	ENSMUST00000027606	Intron Overlapping	chr1	144001680	144004135	-
mmuLB_PT_3417	ENSMUST00000027847	Processed Transcript	chr1	166130417	166154136	+
mmuLB_PT_3079	ENSMUST00000027895	Processed Transcript	chr1	156364926	156399990	-
mmuLB_PT_4574	ENSMUST00000028055	Processed Transcript	chr2	13511538	13544632	-
mmuLB_PT_4901	ENSMUST00000028110	Processed Transcript	chr2	23510672	23572078	-
mmuLB_PT_5251	ENSMUST00000028291	Processed Transcript	chr2	26397054	26409184	-
mmuLB_IO_7391	ENSMUST00000028406	Intron Overlapping	chr2	77044971	77170636	-
mmuLB_PT_9109	ENSMUST00000028677	Processed Transcript	chr2	121457134	121458363	+
mmuLB_PT_13282	ENSMUST00000029726	Processed Transcript	chr3	85574195	85654158	+
mmuLB_PT_18273	ENSMUST00000030346	Processed Transcript	chr4	107890119	107897164	+
mmuLB_PT_18272	ENSMUST00000030347	Processed Transcript	chr4	107889849	107897262	+
mmuLB_PT_19894	ENSMUST00000030438	Processed Transcript	chr4	135855878	135868382	+
mmuLB_IO_22932	ENSMUST00000031158	Intron Overlapping	chr5	76915044	76951165	-
mmuLB_PT_25334	ENSMUST00000031618	Processed Transcript	chr5	143933035	143946401	+
mmuLB_PT_26715	ENSMUST00000031975	Processed Transcript	chr6	40576717	40585821	-
mmuLB_PT_27658	ENSMUST00000032108	Processed Transcript	chr6	83153286	83156265	-
mmuLB_PT_29099	ENSMUST00000032495	Processed Transcript	chr6	126876199	126907511	-
mmuLB_IO_33094	ENSMUST00000032884	Intron Overlapping	chr7	101896428	101899538	+
mmuLB_PT_34037	ENSMUST00000033045	Processed Transcript	chr7	128266300	128270064	+
mmuLB_IO_33264	ENSMUST00000033170	Intron Overlapping	chr7	105809680	105810996	-
mmuLB_PT_38248	ENSMUST00000034646	Processed Transcript	chr9	18472890	18473422	-
mmuLB_IO_39682	ENSMUST00000034940	Intron Overlapping	chr9	66517877	66592958	-
mmuLB_IO_40890	ENSMUST00000035215	Intron Overlapping	chr9	107995763	107999675	+
mmuLB_PT_28782	ENSMUST00000035513	Processed Transcript	chr6	119969565	119981448	-
mmuLB_IO_35551	ENSMUST00000036104	Intron Overlapping	chr8	36849126	36952357	-
mmuLB_IO_48884	ENSMUST00000037640	Intron Overlapping	chr11	98845086	98847355	+
mmuLB_PT_32225	ENSMUST00000038366	Processed Transcript	chr7	73451813	73461733	-
mmuLB_PT_69498	ENSMUST00000038901	Processed Transcript	chr19	45026906	45030015	-
mmuLB_PT_72872	ENSMUST00000040338	Processed Transcript	chrX	144335869	144337138	+
mmuLB_IO_58511	ENSMUST00000040427	Intron Overlapping	chr15	23036463	23446414	+
mmuLB_IO_49374	ENSMUST00000040443	Intron Overlapping	chr11	103822934	103824100	-
mmuLB_IO_26552	ENSMUST00000040486	Intron Overlapping	chr6	38015273	38046996	-
mmuLB_PT_24959	ENSMUST00000040980	Processed Transcript	chr5	136181084	136198910	-
mmuLB_PT_48825	ENSMUST00000041218	Processed Transcript	chr11	98388677	98392072	-
mmuLB_PT_48380	ENSMUST00000043658	Processed Transcript	chr11	90338990	90389690	-
mmuLB_PT_8953	ENSMUST00000043755	Processed Transcript	chr2	120404224	120460850	+
mmuLB_IO_9556	ENSMUST00000046149	Intron Overlapping	chr2	130563742	130565394	+
mmuLB_IO_61251	ENSMUST00000046188	Intron Overlapping	chr16	20602775	20605377	+
mmuLB_PT_18862	ENSMUST00000046260	Processed Transcript	chr4	119226382	119232678	-
mmuLB_IO_27763	ENSMUST00000046334	Intron Overlapping	chr6	84834206	85069457	-
mmuLB_IO_63856.2	ENSMUST00000046534	Intron Overlapping	chr17	24700458	24707631	-
mmuLB_PT_7292	ENSMUST00000048086	Processed Transcript	chr2	74679392	74687741	+
mmuLB_IO_11840	ENSMUST00000048269	Intron Overlapping	chr2	181359428	181365320	-
mmuLB_IO_12947	ENSMUST00000050123	Intron Overlapping	chr3	64715707	64844765	-
mmuLB_IO_20953	ENSMUST00000050128	Intron Overlapping	chr4	155421906	155447944	+
mmuLB_IO_55464	ENSMUST00000050131	Intron Overlapping	chr13	114818277	114825522	+
mmuLB_IO_49893	ENSMUST00000050672	Intron Overlapping	chr11	115534379	115536189	-
mmuLB_PT_46514	ENSMUST00000051493	Processed Transcript	chr11	59783897	59787645	-
mmuLB_PT_15304	ENSMUST00000051510	Processed Transcript	chr3	152738262	152785848	+
mmuLB_IO_27762	ENSMUST00000051531	Intron Overlapping	chr6	84833323	85069513	-
mmuLB_IO_42688	ENSMUST00000051826	Intron Overlapping	chr10	61848732	61978121	-
mmuLB_PT_11169	ENSMUST00000051923	Processed Transcript	chr2	166793999	166795915	+
mmuLB_PT_21513	ENSMUST00000051985	Processed Transcript	chr5	22528343	22529244	-
mmuLB_PT_33845	ENSMUST00000052145	Processed Transcript	chr7	126695966	126696693	+
mmuLB_IO_59996	ENSMUST00000052315	Intron Overlapping	chr15	89416405	89429696	-
mmuLB_IO_63627	ENSMUST00000052338	Intron Overlapping	chr17	17837504	17839071	+
mmuLB_IO_1699	ENSMUST00000053075	Intron Overlapping	chr1	83265127	83408165	-
mmuLB_IO_65787	ENSMUST00000053173	Intron Overlapping	chr17	71240707	71243483	+
mmuLB_IO_33333	ENSMUST00000053298	Intron Overlapping	chr7	109519213	109521766	+
mmuLB_PT_68233	ENSMUST00000054477	Processed Transcript	chr19	5425157	5427313	+
mmuLB_IO_33257	ENSMUST00000054556	Intron Overlapping	chr7	105743237	105744342	-
mmuLB_PT_10481	ENSMUST00000054912	Processed Transcript	chr2	155236533	155250272	+
mmuLB_IO_59309	ENSMUST00000055220	Intron Overlapping	chr15	75898106	75909319	-
mmuLB_IO_50455	ENSMUST00000055439	Intron Overlapping	chr11	120653845	120658044	-
mmuLB_IO_27683	ENSMUST00000055875	Intron Overlapping	chr6	83351040	83358416	+
mmuLB_IO_16505	ENSMUST00000056010	Intron Overlapping	chr4	43267159	43344582	+
mmuLB_PT_27688	ENSMUST00000056191	Processed Transcript	chr6	83398439	83441678	-
mmuLB_PT_14447	ENSMUST00000056292	Processed Transcript	chr3	108571699	108582069	+
mmuLB_IO_6653	ENSMUST00000056900	Intron Overlapping	chr2	59742802	59821381	+
mmuLB_PT_7801	ENSMUST00000057216	Processed Transcript	chr2	90847287	90865391	+
mmuLB_IO_29390	ENSMUST00000057650	Intron Overlapping	chr6	136954533	136963483	+
mmuLB_IO_38215	ENSMUST00000058041	Intron Overlapping	chr9	15316917	15333499	-
mmuLB_PT_54503	ENSMUST00000059235	Processed Transcript	chr13	69594505	69611348	-
mmuLB_IO_38216	ENSMUST00000059410	Intron Overlapping	chr9	15316920	15341094	-
mmuLB_IO_61103	ENSMUST00000059696	Intron Overlapping	chr16	18249002	18253502	+
mmuLB_IO_28460	ENSMUST00000060215	Intron Overlapping	chr6	112766564	112947266	-
mmuLB_PT_3146	ENSMUST00000060298	Processed Transcript	chr1	160044405	160072782	+
mmuLB_PT_27023	ENSMUST00000061507	Processed Transcript	chr6	51432749	51436928	+
mmuLB_PT_20085	ENSMUST00000063040	Processed Transcript	chr4	139103791	139105959	-
mmuLB_PT_55779	ENSMUST00000063220	Processed Transcript	chr14	14860926	14969908	+
mmuLB_IO_40518	ENSMUST00000064445	Intron Overlapping	chr9	96994049	97018764	-
mmuLB_PT_44021	ENSMUST00000065567	Processed Transcript	chr10	107105993	107123649	-
mmuLB_IO_25711	ENSMUST00000065842	Intron Overlapping	chr6	5113459	5116508	+
mmuLB_PT_73227	ENSMUST00000065857	Processed Transcript	chrX	157535371	157569005	-
mmuLB_IO_16649	ENSMUST00000067521	Intron Overlapping	chr4	44760444	44912059	+
mmuLB_PT_43772	ENSMUST00000067705	Processed Transcript	chr10	92897286	92940289	-
mmuLB_IO_1006	ENSMUST00000068000	Intron Overlapping	chr1	57960054	57970052	-
mmuLB_PT_3795	ENSMUST00000068437	Processed Transcript	chr1	178955046	179248840	-
mmuLB_PT_39110	ENSMUST00000068484	Processed Transcript	chr9	50928264	51009026	-
mmuLB_IO_41217	ENSMUST00000069095	Intron Overlapping	chr9	116678273	117252482	-
mmuLB_PT_49397	ENSMUST00000069188	Processed Transcript	chr11	104334921	104341299	-
mmuLB_PT_49255	ENSMUST00000069673	Processed Transcript	chr11	102477207	102508447	-
mmuLB_PT_62342	ENSMUST00000069778	Processed Transcript	chr16	56204332	56213534	+
mmuLB_PT_46686	ENSMUST00000070453	Processed Transcript	chr11	61684091	61686858	+
mmuLB_IO_14915	ENSMUST00000070741	Intron Overlapping	chr3	133159509	133234889	-
mmuLB_IO_13827	ENSMUST00000070774	Intron Overlapping	chr3	95187725	95217709	-
mmuLB_PT_59510	ENSMUST00000071115	Processed Transcript	chr15	78787411	78790515	-
mmuLB_IO_24793	ENSMUST00000071591	Intron Overlapping	chr5	132049730	132542798	-
mmuLB_PT_59732	ENSMUST00000072904	Processed Transcript	chr15	82041478	82047535	-
mmuLB_PT_18308	ENSMUST00000073764	Processed Transcript	chr4	108328156	108338683	+
mmuLB_IO_29625	ENSMUST00000075077	Intron Overlapping	chr6	146647160	146650602	+
mmuLB_IO_40871	ENSMUST00000075082	Intron Overlapping	chr9	107975575	107984056	+
mmuLB_IO_38268	ENSMUST00000075263	Intron Overlapping	chr9	20437062	20459989	-
mmuLB_PT_28300	ENSMUST00000075832	Processed Transcript	chr6	99152058	99266515	-
mmuLB_IO_44114	ENSMUST00000075924	Intron Overlapping	chr10	111972775	111986894	+
mmuLB_PT_55110	ENSMUST00000076037	Processed Transcript	chr13	100736152	100744588	-
mmuLB_PT_37311	ENSMUST00000076585	Processed Transcript	chr8	107418056	107422327	-
mmuLB_IO_27005	ENSMUST00000077766	Intron Overlapping	chr6	50565237	50565949	-
mmuLB_IO_56760	ENSMUST00000077846	Intron Overlapping	chr14	51887179	51889013	+
mmuLB_PT_36644	ENSMUST00000077990	Processed Transcript	chr8	84689289	84692047	+
mmuLB_PT_24312	ENSMUST00000078094	Processed Transcript	chr5	121453309	121518171	+
mmuLB_PT_8508.2	ENSMUST00000078939	Processed Transcript	chr2	110028773	110040717	+
mmuLB_IO_30129	ENSMUST00000081891	Intron Overlapping	chr7	12881177	12891841	+
mmuLB_PT_47051	ENSMUST00000082283	Processed Transcript	chr11	69395814	69396680	+
mmuLB_IO_20593	ENSMUST00000084123	Intron Overlapping	chr4	149365401	149426631	-
mmuLB_PT_19307	ENSMUST00000084276	Processed Transcript	chr4	128583539	128589962	-
mmuLB_IO_53699	ENSMUST00000084345	Intron Overlapping	chr13	34985896	34988356	-
mmuLB_PT_17401	ENSMUST00000084467	Processed Transcript	chr4	76140358	76325288	-
mmuLB_IO_33842	ENSMUST00000084586	Intron Overlapping	chr7	126690678	126695639	-
mmuLB_IO_24912	ENSMUST00000084599	Intron Overlapping	chr5	135636532	135644527	+
mmuLB_PT_41223	ENSMUST00000084824	Processed Transcript	chr9	116943123	117251597	-
mmuLB_PT_52389	ENSMUST00000085086	Processed Transcript	chr12	101912276	101913155	-
mmuLB_PT_5582	ENSMUST00000085290	Processed Transcript	chr2	30266851	30279526	+
mmuLB_IO_30868	ENSMUST00000085819	Intron Overlapping	chr7	29181534	29213991	-
mmuLB_IO_50610	ENSMUST00000085826	Intron Overlapping	chr12	3806498	3867484	+
mmuLB_IO_38858	ENSMUST00000085979	Intron Overlapping	chr9	44274452	44279838	-
mmuLB_PT_2949	ENSMUST00000086267	Processed Transcript	chr1	151677167	151719342	+
mmuLB_PT_29895	ENSMUST00000086502	Processed Transcript	chr7	4504786	4508025	-
mmuLB_IO_64940	ENSMUST00000087205	Intron Overlapping	chr17	35958670	35959614	-
mmuLB_IO_61057	ENSMUST00000087486	Intron Overlapping	chr16	17619363	17621995	+
mmuLB_PT_67463.2	ENSMUST00000087562	Processed Transcript	chr18	62650450	62652349	+
mmuLB_PT_67204	ENSMUST00000087655	Processed Transcript	chr18	49979491	50051320	+
mmuLB_IO_64406	ENSMUST00000087699	Intron Overlapping	chr17	32376178	32389401	-
mmuLB_IO_62834	ENSMUST00000089084	Intron Overlapping	chr16	89787858	89837875	-
mmuLB_IO_15403	ENSMUST00000089922	Intron Overlapping	chr3	158023409	158036606	-
mmuLB_PT_65608	ENSMUST00000090318	Processed Transcript	chr17	63384980	63481290	-
mmuLB_IO_8270	ENSMUST00000090447	Intron Overlapping	chr2	103734339	103743357	-
mmuLB_PT_44966	ENSMUST00000090749	Processed Transcript	chr11	6415870	6419815	+
mmuLB_PT_5350	ENSMUST00000091224	Processed Transcript	chr2	27188393	27232697	-
mmuLB_PT_4505	ENSMUST00000091456	Processed Transcript	chr2	11705382	11733410	+
mmuLB_PT_47871	ENSMUST00000092858	Processed Transcript	chr11	80056095	80080936	-
mmuLB_PT_14316	ENSMUST00000092878	Processed Transcript	chr3	105980112	105984814	+
mmuLB_IO_46207	ENSMUST00000093121	Intron Overlapping	chr11	52232037	52238424	+
mmuLB_IO_34686	ENSMUST00000093964	Intron Overlapping	chr7	144915171	144917701	+
mmuLB_IO_51480	ENSMUST00000094291	Intron Overlapping	chr12	69158358	69159054	-
mmuLB_IO_64997.2	ENSMUST00000095300	Intron Overlapping	chr17	36186588	36190122	-
mmuLB_IO_63729	ENSMUST00000095615	Intron Overlapping	chr17	22849030	22861719	-
mmuLB_PT_57144	ENSMUST00000095778	Processed Transcript	chr14	59201483	59222526	+
mmuLB_IO_60554	ENSMUST00000096308	Intron Overlapping	chr16	3948870	3976632	-
mmuLB_IO_59335.2	ENSMUST00000096370	Intron Overlapping	chr15	76295251	76296893	+
mmuLB_PT_59142	ENSMUST00000096411	Processed Transcript	chr15	65787041	65790834	+
mmuLB_PT_65647	ENSMUST00000097293	Processed Transcript	chr17	65820145	65841856	+
mmuLB_PT_64996	ENSMUST00000097329	Processed Transcript	chr17	36186579	36190122	-
mmuLB_PT_63307	ENSMUST00000097424	Processed Transcript	chr17	7746641	7761015	-
mmuLB_IO_3902	ENSMUST00000097446	Intron Overlapping	chr1	181738988	181755444	+
mmuLB_PT_66611	ENSMUST00000097652	Processed Transcript	chr18	22921872	22952310	-
mmuLB_PT_1063	ENSMUST00000097723	Processed Transcript	chr1	58711544	58717554	+
mmuLB_IO_986	ENSMUST00000097732	Intron Overlapping	chr1	57388240	57406471	-
mmuLB_PT_41493	ENSMUST00000097855	Processed Transcript	chr9	124128748	124147699	+
mmuLB_PT_17035	ENSMUST00000098065	Processed Transcript	chr4	57717657	57856922	+
mmuLB_IO_31650	ENSMUST00000098455	Intron Overlapping	chr7	45639977	45645769	+
mmuLB_IO_36282	ENSMUST00000098645	Intron Overlapping	chr8	71469211	71474974	+
mmuLB_IO_14641	ENSMUST00000098650	Intron Overlapping	chr3	121169171	121171694	-
mmuLB_PT_35782	ENSMUST00000098773	Processed Transcript	chr8	48110189	48138591	+
mmuLB_IO_38267	ENSMUST00000098970	Intron Overlapping	chr9	20435030	20459957	-
mmuLB_PT_11300	ENSMUST00000099067	Processed Transcript	chr2	168518195	168601632	-
mmuLB_PT_43630	ENSMUST00000099390	Processed Transcript	chr10	86992512	87008022	-
mmuLB_IO_62528	ENSMUST00000099628	Intron Overlapping	chr16	70314063	70361650	+
mmuLB_PT_43207	ENSMUST00000099958	Processed Transcript	chr10	79854641	79859613	+
mmuLB_PT_7457	ENSMUST00000099974	Processed Transcript	chr2	79331752	79428954	-
mmuLB_PT_61832	ENSMUST00000100308	Processed Transcript	chr16	36760075	36763393	-
mmuLB_IO_38968	ENSMUST00000100407	Intron Overlapping	chr9	45868877	45869489	-
mmuLB_IO_47686	ENSMUST00000100443	Intron Overlapping	chr11	77840933	77844878	+
mmuLB_PT_59841	ENSMUST00000100464	Processed Transcript	chr15	84752780	84757186	+
mmuLB_PT_24792	ENSMUST00000100564	Processed Transcript	chr5	132025979	132542032	-
mmuLB_IO_24464	ENSMUST00000100731	Intron Overlapping	chr5	123142193	123149981	+
mmuLB_PT_47817	ENSMUST00000100748	Processed Transcript	chr11	78826629	78839275	+
mmuLB_IO_47680	ENSMUST00000100795	Intron Overlapping	chr11	77763301	77780195	+
mmuLB_PT_52954	ENSMUST00000100982	Processed Transcript	chr12	118886618	118924580	-
mmuLB_PT_52899	ENSMUST00000100988	Processed Transcript	chr12	116077760	116098382	+
mmuLB_IO_46732	ENSMUST00000101068	Intron Overlapping	chr11	62366944	62438515	-
mmuLB_IO_22206	ENSMUST00000101258	Intron Overlapping	chr5	37338608	37387764	+
mmuLB_IO_36061	ENSMUST00000101463	Intron Overlapping	chr8	68880657	68889681	+
mmuLB_PT_44667.2	ENSMUST00000101644	Processed Transcript	chr11	3289167	3309083	+
mmuLB_PT_47362	ENSMUST00000102548	Processed Transcript	chr11	72712157	72767588	+
mmuLB_IO_19578	ENSMUST00000102570	Intron Overlapping	chr4	132186750	132212105	-
mmuLB_PT_28530	ENSMUST00000102708	Processed Transcript	chr6	113378147	113389652	+
mmuLB_PT_17979	ENSMUST00000102786	Processed Transcript	chr4	99767331	99829092	-
mmuLB_PT_5885	ENSMUST00000102811	Processed Transcript	chr2	32961740	32964043	+
mmuLB_IO_15461	ENSMUST00000103009	Intron Overlapping	chr4	3834473	3835488	-
mmuLB_PT_11758	ENSMUST00000103054	Processed Transcript	chr2	180685024	180701992	-
mmuLB_PT_44550	ENSMUST00000105240	Processed Transcript	chr10	128247340	128252939	+
mmuLB_IO_44169	ENSMUST00000105272	Intron Overlapping	chr10	115462673	115587759	-
mmuLB_PT_43680	ENSMUST00000105294	Processed Transcript	chr10	89639669	89654471	-
mmuLB_PT_43123	ENSMUST00000105400	Processed Transcript	chr10	77909165	77967457	-
mmuLB_PT_42687	ENSMUST00000105451	Processed Transcript	chr10	61838236	61878392	-
mmuLB_PT_66280	ENSMUST00000105472	Processed Transcript	chr18	4331341	4336295	-
mmuLB_PT_42352	ENSMUST00000105496	Processed Transcript	chr10	42817928	42829283	+
mmuLB_IO_42321	ENSMUST00000105503	Intron Overlapping	chr10	41914993	41976744	-
mmuLB_IO_20901.2	ENSMUST00000105632	Intron Overlapping	chr4	154974533	154980938	+
mmuLB_IO_55083	ENSMUST00000105697	Intron Overlapping	chr13	100043355	100046827	-
mmuLB_IO_20517	ENSMUST00000105708	Intron Overlapping	chr4	148144790	148145451	+
mmuLB_IO_19636	ENSMUST00000105937	Intron Overlapping	chr4	132551295	132553443	+
mmuLB_IO_19635	ENSMUST00000105938	Intron Overlapping	chr4	132536028	132544616	+
mmuLB_IO_19466	ENSMUST00000106012	Intron Overlapping	chr4	130010069	130012546	+
mmuLB_PT_34192	ENSMUST00000106170	Processed Transcript	chr7	132610667	132670609	+
mmuLB_IO_50427	ENSMUST00000106187	Intron Overlapping	chr11	120612205	120617908	-
mmuLB_IO_14639	ENSMUST00000106465	Intron Overlapping	chr3	121158007	121171695	-
mmuLB_PT_49826	ENSMUST00000106580	Processed Transcript	chr11	114956116	114969157	-
mmuLB_IO_18337	ENSMUST00000106665	Intron Overlapping	chr4	108626048	108634105	+
mmuLB_IO_33385	ENSMUST00000106686	Intron Overlapping	chr7	110772788	110794708	+
mmuLB_IO_49548	ENSMUST00000106778	Intron Overlapping	chr11	106783733	106785046	-
mmuLB_IO_49526	ENSMUST00000106809	Intron Overlapping	chr11	106381045	106382996	-
mmuLB_IO_49519	ENSMUST00000106841	Intron Overlapping	chr11	106263799	106264936	-
mmuLB_IO_49488	ENSMUST00000106891	Intron Overlapping	chr11	106036900	106048644	+
mmuLB_IO_49381	ENSMUST00000107009	Intron Overlapping	chr11	103909426	103954024	-
mmuLB_PT_33019	ENSMUST00000107053	Processed Transcript	chr7	100549237	100574515	-
mmuLB_IO_17688	ENSMUST00000107148	Intron Overlapping	chr4	88345367	88411009	+
mmuLB_IO_17618	ENSMUST00000107177	Intron Overlapping	chr4	86276766	86428382	+
mmuLB_IO_58957	ENSMUST00000107207	Intron Overlapping	chr15	55542871	55557283	-
mmuLB_PT_13802	ENSMUST00000107229	Processed Transcript	chr3	95097043	95106823	-
mmuLB_PT_13800	ENSMUST00000107231	Processed Transcript	chr3	95070826	95078516	-
mmuLB_PT_13759	ENSMUST00000107265	Processed Transcript	chr3	94837697	94861593	+
mmuLB_PT_17400.2	ENSMUST00000107287	Processed Transcript	chr4	76139382	78211895	-
mmuLB_IO_13678	ENSMUST00000107351	Intron Overlapping	chr3	90489000	90490792	-
mmuLB_IO_13677	ENSMUST00000107352	Intron Overlapping	chr3	90488026	90490428	-
mmuLB_IO_48961	ENSMUST00000107406	Intron Overlapping	chr11	100262882	100265978	-
mmuLB_PT_48910	ENSMUST00000107465	Processed Transcript	chr11	99068175	99073864	-
mmuLB_IO_32045	ENSMUST00000107514	Intron Overlapping	chr7	64361492	64373602	-
mmuLB_IO_32027	ENSMUST00000107516	Intron Overlapping	chr7	64185550	64224764	+
mmuLB_IO_48767	ENSMUST00000107568	Intron Overlapping	chr11	97833424	97834384	+
mmuLB_IO_48764	ENSMUST00000107569	Intron Overlapping	chr11	97799672	97807319	+
mmuLB_IO_48718	ENSMUST00000107608	Intron Overlapping	chr11	97206908	97212462	-
mmuLB_IO_13317	ENSMUST00000107620	Intron Overlapping	chr3	86995834	86997947	-
mmuLB_AO_16919	ENSMUST00000107638	Ambiguous ORF	chr4	53714163	53762787	+
mmuLB_IO_16914	ENSMUST00000107643	Intron Overlapping	chr4	53631490	53651790	+
mmuLB_IO_52755	ENSMUST00000107660	Intron Overlapping	chr12	110659092	110659844	+
mmuLB_PT_16689	ENSMUST00000107798	Processed Transcript	chr4	45342182	45374956	+
mmuLB_PT_16657	ENSMUST00000107823	Processed Transcript	chr4	44907202	44931362	+
mmuLB_PT_48381	ENSMUST00000107881	Processed Transcript	chr11	90339142	90388207	-
mmuLB_PT_31333	ENSMUST00000107994	Processed Transcript	chr7	42609526	42642588	-
mmuLB_PT_16404	ENSMUST00000108027	Processed Transcript	chr4	41941717	41942625	+
mmuLB_IO_12478	ENSMUST00000108145	Intron Overlapping	chr3	36864469	36932026	+
mmuLB_IO_15943	ENSMUST00000108213	Intron Overlapping	chr4	24649302	24850931	-
mmuLB_IO_15818	ENSMUST00000108254	Intron Overlapping	chr4	19549575	19570083	-
mmuLB_PT_30174	ENSMUST00000108257	Processed Transcript	chr7	13328691	13330084	+
mmuLB_IO_12211	ENSMUST00000108296	Intron Overlapping	chr3	27121878	27153812	-
mmuLB_IO_47741	ENSMUST00000108314	Intron Overlapping	chr11	78207028	78223686	-
mmuLB_PT_15510	ENSMUST00000108371	Processed Transcript	chr4	6365712	6384222	+
mmuLB_PT_47165	ENSMUST00000108586	Processed Transcript	chr11	70017275	70027062	+
mmuLB_IO_46970	ENSMUST00000108670	Intron Overlapping	chr11	68948232	68952174	-
mmuLB_IO_46893	ENSMUST00000108686	Intron Overlapping	chr11	67277418	67295168	+
mmuLB_IO_20766	ENSMUST00000108688	Intron Overlapping	chr4	152307311	152309033	-
mmuLB_IO_37888	ENSMUST00000108803	Intron Overlapping	chr8	124520805	124545774	+
mmuLB_PT_11605	ENSMUST00000108969	Processed Transcript	chr2	177080259	177087347	+
mmuLB_IO_46244	ENSMUST00000109010	Intron Overlapping	chr11	53457249	53467501	+
mmuLB_IO_46171	ENSMUST00000109105	Intron Overlapping	chr11	51584811	51593306	+
mmuLB_IO_11395	ENSMUST00000109132	Intron Overlapping	chr2	172440602	172466654	+
mmuLB_PT_46051	ENSMUST00000109172	Processed Transcript	chr11	49963785	49975750	+
mmuLB_PT_46037	ENSMUST00000109183	Processed Transcript	chr11	49674698	49702632	-
mmuLB_IO_37312	ENSMUST00000109273	Intron Overlapping	chr8	107418154	107418666	-
mmuLB_PT_60054	ENSMUST00000109282	Processed Transcript	chr15	91542225	91573194	-
mmuLB_IO_48723	ENSMUST00000109294	Intron Overlapping	chr11	97224391	97226780	-
mmuLB_IO_45801	ENSMUST00000109307	Intron Overlapping	chr11	40685486	40692628	-
mmuLB_PT_10999	ENSMUST00000109356	Processed Transcript	chr2	164403209	164411338	+
mmuLB_PT_45644	ENSMUST00000109390	Processed Transcript	chr11	32231263	32256413	-
mmuLB_IO_45479	ENSMUST00000109501	Intron Overlapping	chr11	28575197	28584266	-
mmuLB_IO_10766.2	ENSMUST00000109519	Intron Overlapping	chr2	158028508	158048710	+
mmuLB_PT_54372	ENSMUST00000109776	Processed Transcript	chr13	63870509	63872497	+
mmuLB_PT_44823	ENSMUST00000109908	Processed Transcript	chr11	4781937	4833133	-
mmuLB_IO_52480	ENSMUST00000109960	Intron Overlapping	chr12	104263157	104265736	+
mmuLB_PT_10084	ENSMUST00000109969	Processed Transcript	chr2	147186305	147194243	-
mmuLB_IO_10068	ENSMUST00000109982	Intron Overlapping	chr2	146420078	146511911	-
mmuLB_IO_52155	ENSMUST00000110138	Intron Overlapping	chr12	88722888	88850849	+
mmuLB_PT_58981	ENSMUST00000110175	Processed Transcript	chr15	57912234	57959402	+
mmuLB_IO_58883	ENSMUST00000110261	Intron Overlapping	chr15	47947897	47961468	-
mmuLB_IO_31707	ENSMUST00000110264	Intron Overlapping	chr7	46649741	46651419	-
mmuLB_IO_9260	ENSMUST00000110454	Intron Overlapping	chr2	125866268	125947350	+
mmuLB_PT_25504	ENSMUST00000110508	Processed Transcript	chr5	148885726	148929000	-
mmuLB_PT_25322	ENSMUST00000110707	Processed Transcript	chr5	143909990	143931442	+
mmuLB_PT_25321	ENSMUST00000110710	Processed Transcript	chr5	143909990	143931205	+
mmuLB_IO_8852.2	ENSMUST00000110805	Intron Overlapping	chr2	119609512	119618469	-
mmuLB_IO_8798	ENSMUST00000110828	Intron Overlapping	chr2	119112814	119133599	+
mmuLB_IO_8726	ENSMUST00000110898	Intron Overlapping	chr2	117298093	117342925	-
mmuLB_PT_8590	ENSMUST00000110954	Processed Transcript	chr2	113327771	113498056	+
mmuLB_IO_41861	ENSMUST00000110989	Intron Overlapping	chr10	19591958	19597851	+
mmuLB_IO_23902	ENSMUST00000111283	Intron Overlapping	chr5	113848108	113849670	-
mmuLB_PT_52236	ENSMUST00000111609	Processed Transcript	chr12	91703413	91713974	-
mmuLB_PT_29609	ENSMUST00000111673	Processed Transcript	chr6	146421418	146501878	-
mmuLB_IO_29551	ENSMUST00000111727	Intron Overlapping	chr6	145174834	145205347	-
mmuLB_PT_24307	ENSMUST00000111795	Processed Transcript	chr5	121451893	121524183	+
mmuLB_IO_29466	ENSMUST00000111822	Intron Overlapping	chr6	142247583	142278836	-
mmuLB_PT_56376	ENSMUST00000111895	Processed Transcript	chr14	34694337	34746217	+
mmuLB_IO_69531	ENSMUST00000111906	Intron Overlapping	chr19	45792346	45816022	-
mmuLB_IO_7167	ENSMUST00000112073	Intron Overlapping	chr2	72285764	72399237	+
mmuLB_IO_56201	ENSMUST00000112141	Intron Overlapping	chr14	30908576	30923587	-
mmuLB_IO_66179	ENSMUST00000112216	Intron Overlapping	chr17	88627364	88637634	+
mmuLB_PT_21574	ENSMUST00000112256	Processed Transcript	chr5	23787741	23797057	+
mmuLB_PT_6946	ENSMUST00000112332	Processed Transcript	chr2	68657913	68668789	+
mmuLB_PT_73292	ENSMUST00000112447	Processed Transcript	chrX	159840964	159975916	+
mmuLB_IO_40674	ENSMUST00000112503	Intron Overlapping	chr9	103220895	103222675	-
mmuLB_PT_40732	ENSMUST00000112557	Processed Transcript	chr9	105412923	105436584	-
mmuLB_PT_59999	ENSMUST00000112664	Processed Transcript	chr15	89426360	89427161	-
mmuLB_PT_55557	ENSMUST00000112775	Processed Transcript	chr14	3298551	3305064	+
mmuLB_PT_65595	ENSMUST00000112839	Processed Transcript	chr17	63057782	63456166	-
mmuLB_IO_28599	ENSMUST00000112975	Intron Overlapping	chr6	115024721	115037876	-
mmuLB_PT_72771	ENSMUST00000112995	Processed Transcript	chrX	140539528	140542668	-
mmuLB_PT_72757	ENSMUST00000113014	Processed Transcript	chrX	139856355	139871622	-
mmuLB_PT_72747	ENSMUST00000113029	Processed Transcript	chrX	139611367	139671741	+
mmuLB_IO_43214	ENSMUST00000113452	Intron Overlapping	chr10	79864781	79874366	-
mmuLB_PT_65018	ENSMUST00000113704	Processed Transcript	chr17	36262605	36271383	-
mmuLB_IO_5484	ENSMUST00000113803	Intron Overlapping	chr2	29783219	29787630	-
mmuLB_PT_59554	ENSMUST00000113954	Processed Transcript	chr15	79245274	79247734	+
mmuLB_IO_64616	ENSMUST00000114230	Intron Overlapping	chr17	34182033	34187353	-
mmuLB_IO_64570	ENSMUST00000114311	Intron Overlapping	chr17	33996018	34000283	-
mmuLB_IO_21947	ENSMUST00000114514	Intron Overlapping	chr5	31698006	32002618	+
mmuLB_IO_63308	ENSMUST00000114579	Intron Overlapping	chr17	7761300	7767675	-
mmuLB_PT_26805	ENSMUST00000114643	Processed Transcript	chr6	43593043	43665881	-
mmuLB_IO_26636	ENSMUST00000114855	Intron Overlapping	chr6	38817907	38837311	-
mmuLB_PT_547	ENSMUST00000114986	Processed Transcript	chr1	36562696	36589317	-
mmuLB_IO_4260	ENSMUST00000115039	Intron Overlapping	chr2	4401471	4537735	+
mmuLB_PT_61655	ENSMUST00000115119	Processed Transcript	chr16	32776283	32782384	+
mmuLB_IO_21392.2	ENSMUST00000115271	Intron Overlapping	chr5	17694202	17730265	+
mmuLB_IO_60002	ENSMUST00000115278	Intron Overlapping	chr15	89426468	89427159	-
mmuLB_IO_313	ENSMUST00000115299	Intron Overlapping	chr1	21466245	21961665	-
mmuLB_PT_240	ENSMUST00000115360	Processed Transcript	chr1	16344198	16375395	-
mmuLB_IO_31625	ENSMUST00000115479	Intron Overlapping	chr7	45559206	45566009	+
mmuLB_PT_24	ENSMUST00000115538	Processed Transcript	chr1	4776377	4785739	-
mmuLB_IO_67016	ENSMUST00000115574	Intron Overlapping	chr18	38993145	39100149	+
mmuLB_PT_67013	ENSMUST00000115580	Processed Transcript	chr18	38892458	38971272	+
mmuLB_IO_49347	ENSMUST00000116102	Intron Overlapping	chr11	103331498	103363692	-
mmuLB_PT_43134	ENSMUST00000116237	Processed Transcript	chr10	77980493	77984479	+
mmuLB_PT_55708	ENSMUST00000116361	Processed Transcript	chr14	8239438	8246403	-
mmuLB_PT_68135	ENSMUST00000116571	Processed Transcript	chr19	4341350	4397080	-
mmuLB_IO_61055	ENSMUST00000116648	Intron Overlapping	chr16	17572956	17576671	-
mmuLB_PT_30994	ENSMUST00000117923	Processed Transcript	chr7	30456984	30457690	-
mmuLB_IO_62884	ENSMUST00000118246	Intron Overlapping	chr16	90960492	91011061	-
mmuLB_IO_60971	ENSMUST00000118424	Intron Overlapping	chr16	16870786	16885465	+
mmuLB_PT_39078	ENSMUST00000119449	Processed Transcript	chr9	50666195	50696758	-
mmuLB_PT_60540	ENSMUST00000119599	Processed Transcript	chr16	3865290	3884561	-
mmuLB_IO_35309	ENSMUST00000120106	Intron Overlapping	chr8	25566850	25574784	+
mmuLB_PT_67775	ENSMUST00000120161	Processed Transcript	chr18	74442605	74659060	+
mmuLB_PT_54562	ENSMUST00000120322	Processed Transcript	chr13	73679747	73692636	-
mmuLB_PT_25947	ENSMUST00000121170	Processed Transcript	chr6	17065192	17088867	+
mmuLB_PT_18643	ENSMUST00000121907	Processed Transcript	chr4	116596654	116600201	+
mmuLB_PT_36498.2	ENSMUST00000122807	Processed Transcript	chr8	80705485	80739425	-
mmuLB_IO_63861	ENSMUST00000122809	Intron Overlapping	chr17	24720273	24721332	+
mmuLB_IO_11056	ENSMUST00000122810	Intron Overlapping	chr2	164880052	164883110	+
mmuLB_PT_11919	ENSMUST00000122811	Processed Transcript	chr2	181850966	181855477	+
mmuLB_PT_22675	ENSMUST00000122812	Processed Transcript	chr5	66898431	66969153	+
mmuLB_PT_10632	ENSMUST00000122814	Processed Transcript	chr2	156296405	156304692	+
mmuLB_IO_43009	ENSMUST00000122815	Intron Overlapping	chr10	75037273	75046094	+
mmuLB_IO_28629	ENSMUST00000122816	Intron Overlapping	chr6	115847913	115853288	-
mmuLB_IO_49094.1	ENSMUST00000122817	Intron Overlapping	chr11	101288262	101302260	-
mmuLB_PT_18453	ENSMUST00000122820	Processed Transcript	chr4	111720010	111807054	+
mmuLB_PT_443	ENSMUST00000122822	Processed Transcript	chr1	33736657	33739370	+
mmuLB_IO_56804	ENSMUST00000122823	Intron Overlapping	chr14	52212800	52214236	-
mmuLB_IO_40610	ENSMUST00000122824	Intron Overlapping	chr9	100848161	100855814	+
mmuLB_IO_46581.2	ENSMUST00000122825	Intron Overlapping	chr11	60509534	60521986	+
mmuLB_PT_24712.1	ENSMUST00000122826	Processed Transcript	chr5	129852511	129862798	+
mmuLB_IO_40168	ENSMUST00000122827	Intron Overlapping	chr9	79712534	79718831	-
mmuLB_IO_70578	ENSMUST00000122828	Intron Overlapping	chrX	37432593	37434613	+
mmuLB_IO_26482	ENSMUST00000122829	Intron Overlapping	chr6	35286503	35308129	-
mmuLB_IO_2453	ENSMUST00000122830	Intron Overlapping	chr1	130440154	130448849	-
mmuLB_IO_17078	ENSMUST00000122832	Intron Overlapping	chr4	59081132	59111113	-
mmuLB_IO_26274	ENSMUST00000122833	Intron Overlapping	chr6	30858427	30896730	-
mmuLB_PT_32866	ENSMUST00000122835	Processed Transcript	chr7	97023669	97062942	+
mmuLB_PT_59822	ENSMUST00000122836	Processed Transcript	chr15	84018668	84065379	-
mmuLB_IO_35722	ENSMUST00000122838	Intron Overlapping	chr8	46561728	46572830	+
mmuLB_IO_54651	ENSMUST00000122843	Intron Overlapping	chr13	76825446	77030745	+
mmuLB_IO_34326	ENSMUST00000122844	Intron Overlapping	chr7	139086028	139101783	+
mmuLB_IO_3603	ENSMUST00000122845	Intron Overlapping	chr1	172114337	172122328	+
mmuLB_IO_20163	ENSMUST00000122846	Intron Overlapping	chr4	141016637	141022124	-
mmuLB_IO_19507	ENSMUST00000122847	Intron Overlapping	chr4	130663366	130718881	+
mmuLB_PT_47179	ENSMUST00000122852	Processed Transcript	chr11	70214122	70215675	+
mmuLB_PT_22638	ENSMUST00000122855	Processed Transcript	chr5	66046094	66151787	-
mmuLB_PT_60764	ENSMUST00000122856	Processed Transcript	chr16	10610829	10631589	+
mmuLB_IO_30792	ENSMUST00000122857	Intron Overlapping	chr7	28393041	28399383	+
mmuLB_PT_70372	ENSMUST00000122862	Processed Transcript	chrX	20925651	20927614	-
mmuLB_PT_45381	ENSMUST00000122864	Processed Transcript	chr11	23490321	23491424	-
mmuLB_IO_5447	ENSMUST00000122866	Intron Overlapping	chr2	29074761	29081596	+
mmuLB_IO_34440	ENSMUST00000122868	Intron Overlapping	chr7	141256003	141257829	+
mmuLB_PT_65825	ENSMUST00000122869	Processed Transcript	chr17	71673265	71689164	+
mmuLB_IO_61013	ENSMUST00000122873	Intron Overlapping	chr16	17157297	17201473	-
mmuLB_PT_26657	ENSMUST00000122874	Processed Transcript	chr6	39401275	39405081	-
mmuLB_PT_62059	ENSMUST00000122875	Processed Transcript	chr16	43503697	43577174	+
mmuLB_IO_24100	ENSMUST00000122877	Intron Overlapping	chr5	115945297	115998498	+
mmuLB_PT_18286	ENSMUST00000122878	Processed Transcript	chr4	108044378	108071363	-
mmuLB_IO_40590	ENSMUST00000122880	Intron Overlapping	chr9	100465708	100486385	-
mmuLB_PT_50471	ENSMUST00000122883	Processed Transcript	chr11	120725455	120727229	-
mmuLB_PT_44846	ENSMUST00000122886	Processed Transcript	chr11	5054132	5065294	-
mmuLB_PT_6626	ENSMUST00000122888	Processed Transcript	chr2	59161927	59215031	+
mmuLB_PT_8899	ENSMUST00000122889	Processed Transcript	chr2	119958314	119965361	+
mmuLB_IO_2714	ENSMUST00000122892	Intron Overlapping	chr1	136131454	136149993	+
mmuLB_IO_23188.2	ENSMUST00000122893	Intron Overlapping	chr5	92428021	92435091	-
mmuLB_IO_60592	ENSMUST00000122896	Intron Overlapping	chr16	4608627	4615942	+
mmuLB_PT_27669	ENSMUST00000122897	Processed Transcript	chr6	83237190	83261453	+
mmuLB_IO_8334	ENSMUST00000122900	Intron Overlapping	chr2	104590532	104611406	+
mmuLB_IO_23772	ENSMUST00000122901	Intron Overlapping	chr5	110667534	110668807	-
mmuLB_IO_37282	ENSMUST00000122903	Intron Overlapping	chr8	107052678	107054257	-
mmuLB_IO_52450	ENSMUST00000122905	Intron Overlapping	chr12	103434245	103437636	+
mmuLB_PT_27801	ENSMUST00000122907	Processed Transcript	chr6	85447680	85451213	-
mmuLB_PT_27285	ENSMUST00000122908	Processed Transcript	chr6	58871774	58873842	+
mmuLB_PT_29712	ENSMUST00000122909	Processed Transcript	chr6	148894170	148895609	-
mmuLB_IO_67783	ENSMUST00000122914	Intron Overlapping	chr18	74714789	74717066	+
mmuLB_PT_30818	ENSMUST00000122915	Processed Transcript	chr7	28766735	28788660	+
mmuLB_PT_47835.2	ENSMUST00000122917	Processed Transcript	chr11	79448153	79473412	+
mmuLB_IO_17499	ENSMUST00000122918	Intron Overlapping	chr4	82326825	82505310	-
mmuLB_IO_12980	ENSMUST00000122919	Intron Overlapping	chr3	65946151	65958199	-
mmuLB_IO_23785	ENSMUST00000122921	Intron Overlapping	chr5	110829081	110834895	-
mmuLB_PT_2132	ENSMUST00000122925	Processed Transcript	chr1	97770201	97771005	+
mmuLB_IO_14338	ENSMUST00000122928	Intron Overlapping	chr3	106721925	106734618	+
mmuLB_PT_68401	ENSMUST00000122930	Processed Transcript	chr19	6401695	6402446	+
mmuLB_IO_36697	ENSMUST00000122931	Intron Overlapping	chr8	84957974	84965961	-
mmuLB_PT_68562	ENSMUST00000122932	Processed Transcript	chr19	8967570	8972584	+
mmuLB_IO_20175	ENSMUST00000122933	Intron Overlapping	chr4	141070152	141071773	-
mmuLB_IO_21790	ENSMUST00000122934	Intron Overlapping	chr5	30174958	30179094	+
mmuLB_IO_47756	ENSMUST00000122937	Intron Overlapping	chr11	78290894	78293818	+
mmuLB_PT_28220	ENSMUST00000122938	Processed Transcript	chr6	95117240	95121890	+
mmuLB_PT_19339	ENSMUST00000122942	Processed Transcript	chr4	129168323	129178308	-
mmuLB_IO_70354	ENSMUST00000122944	Intron Overlapping	chrX	20695861	20696485	+
mmuLB_IO_71615	ENSMUST00000122950	Intron Overlapping	chrX	85712395	85714458	-
mmuLB_PT_19200	ENSMUST00000122951	Processed Transcript	chr4	126515477	126516912	-
mmuLB_PT_2568	ENSMUST00000122956	Processed Transcript	chr1	133131344	133139783	+
mmuLB_PT_20927	ENSMUST00000122957	Processed Transcript	chr4	155249877	155250810	+
mmuLB_PT_2731	ENSMUST00000122959	Processed Transcript	chr1	136430183	136432425	+
mmuLB_IO_24077	ENSMUST00000122964	Intron Overlapping	chr5	115609838	115610614	+
mmuLB_PT_49579	ENSMUST00000122966	Processed Transcript	chr11	107167360	107168433	-
mmuLB_PT_45081	ENSMUST00000122971	Processed Transcript	chr11	11844977	11864907	-
mmuLB_PT_50391	ENSMUST00000122973	Processed Transcript	chr11	120465770	120467396	-
mmuLB_PT_55918	ENSMUST00000122974	Processed Transcript	chr14	21031534	21034780	-
mmuLB_PT_7155	ENSMUST00000122975	Processed Transcript	chr2	72140711	72196261	+
mmuLB_IO_46078	ENSMUST00000122977	Intron Overlapping	chr11	50234023	50234917	+
mmuLB_PT_11401	ENSMUST00000122982	Processed Transcript	chr2	172550764	172557826	+
mmuLB_PT_35091.2	ENSMUST00000122983	Processed Transcript	chr8	17370233	17535377	-
mmuLB_IO_3597	ENSMUST00000122986	Intron Overlapping	chr1	172067870	172071268	-
mmuLB_PT_49503	ENSMUST00000122989	Processed Transcript	chr11	106163330	106202168	-
mmuLB_IO_47044	ENSMUST00000122992	Intron Overlapping	chr11	69343273	69348610	-
mmuLB_IO_24725	ENSMUST00000122994	Intron Overlapping	chr5	129999622	130002965	-
mmuLB_IO_42298	ENSMUST00000122997	Intron Overlapping	chr10	41487549	41488245	-
mmuLB_IO_31649	ENSMUST00000122998	Intron Overlapping	chr7	45639977	45640990	+
mmuLB_IO_8410	ENSMUST00000123000	Intron Overlapping	chr2	105683754	105684943	+
mmuLB_PT_48571	ENSMUST00000123001	Processed Transcript	chr11	95671450	95676060	+
mmuLB_PT_27863	ENSMUST00000123002	Processed Transcript	chr6	86419929	86424423	+
mmuLB_PT_38892	ENSMUST00000123003	Processed Transcript	chr9	44726010	44726486	-
mmuLB_IO_26541	ENSMUST00000123007	Intron Overlapping	chr6	37915221	37928008	+
mmuLB_IO_42177	ENSMUST00000123010	Intron Overlapping	chr10	36998172	37001611	+
mmuLB_IO_20021	ENSMUST00000123011	Intron Overlapping	chr4	137727762	137728936	+
mmuLB_PT_30667	ENSMUST00000123012	Processed Transcript	chr7	27250385	27257413	+
mmuLB_PT_31465	ENSMUST00000123015	Processed Transcript	chr7	44857404	44862650	+
mmuLB_IO_10406	ENSMUST00000123017	Intron Overlapping	chr2	154190823	154220342	+
mmuLB_PT_14473	ENSMUST00000123018	Processed Transcript	chr3	108855833	108858613	-
mmuLB_PT_26446.3	ENSMUST00000123019	Processed Transcript	chr6	34863146	34871587	+
mmuLB_IO_64145	ENSMUST00000123020	Intron Overlapping	chr17	28232766	28296379	+
mmuLB_IO_5499	ENSMUST00000123021	Intron Overlapping	chr2	29841648	29844064	+
mmuLB_PT_29345	ENSMUST00000123022	Processed Transcript	chr6	135015351	135019066	+
mmuLB_IO_32406	ENSMUST00000123023	Intron Overlapping	chr7	80198538	80214065	+
mmuLB_IO_63850	ENSMUST00000123026	Intron Overlapping	chr17	24698235	24700525	+
mmuLB_IO_68300	ENSMUST00000123029	Intron Overlapping	chr19	5904147	5912777	-
mmuLB_IO_63511	ENSMUST00000123030	Intron Overlapping	chr17	13881886	13882770	+
mmuLB_IO_60609	ENSMUST00000123031	Intron Overlapping	chr16	4660302	4679713	-
mmuLB_PT_1068	ENSMUST00000123032	Processed Transcript	chr1	58730552	58752453	+
mmuLB_IO_23221	ENSMUST00000123033	Intron Overlapping	chr5	93187453	93188220	-
mmuLB_PT_52603	ENSMUST00000123035	Processed Transcript	chr12	108534869	108539617	+
mmuLB_IO_6329	ENSMUST00000123037	Intron Overlapping	chr2	45106485	45113001	-
mmuLB_PT_47008	ENSMUST00000123038	Processed Transcript	chr11	69070873	69073261	+
mmuLB_IO_11413	ENSMUST00000123039	Intron Overlapping	chr2	173011664	173012821	+
mmuLB_IO_35687	ENSMUST00000123041	Intron Overlapping	chr8	45975544	45980865	+
mmuLB_IO_31355	ENSMUST00000123042	Intron Overlapping	chr7	43411379	43411930	+
mmuLB_PT_17981	ENSMUST00000123045	Processed Transcript	chr4	99771998	99829134	-
mmuLB_PT_6731	ENSMUST00000123046	Processed Transcript	chr2	60753560	60762321	-
mmuLB_PT_9584	ENSMUST00000123049	Processed Transcript	chr2	130777454	130810894	-
mmuLB_IO_49443	ENSMUST00000123050	Intron Overlapping	chr11	105207416	105240645	+
mmuLB_IO_36216	ENSMUST00000123052	Intron Overlapping	chr8	70531734	70534956	+
mmuLB_IO_70751	ENSMUST00000123054	Intron Overlapping	chrX	48181694	48208665	-
mmuLB_IO_541	ENSMUST00000123055	Intron Overlapping	chr1	36551726	36552894	-
mmuLB_PT_64024	ENSMUST00000123056	Processed Transcript	chr17	26082906	26083938	-
mmuLB_PT_54590	ENSMUST00000123058	Processed Transcript	chr13	74224820	74261428	-
mmuLB_IO_22927	ENSMUST00000123059	Intron Overlapping	chr5	76882832	76884629	-
mmuLB_PT_14978	ENSMUST00000123061	Processed Transcript	chr3	135517150	135542327	+
mmuLB_PT_5754	ENSMUST00000123062	Processed Transcript	chr2	32025295	32031722	+
mmuLB_IO_47546	ENSMUST00000123064	Intron Overlapping	chr11	75665392	75669242	+
mmuLB_PT_2810	ENSMUST00000123065	Processed Transcript	chr1	139237046	139243131	-
mmuLB_IO_35738	ENSMUST00000123066	Intron Overlapping	chr8	46986927	47094895	+
mmuLB_IO_20271	ENSMUST00000123068	Intron Overlapping	chr4	141962875	142015082	-
mmuLB_IO_61196	ENSMUST00000123070	Intron Overlapping	chr16	20282744	20302340	-
mmuLB_PT_48567	ENSMUST00000123071	Processed Transcript	chr11	95667000	95671642	+
mmuLB_IO_61100	ENSMUST00000123073	Intron Overlapping	chr16	18244969	18248646	-
mmuLB_IO_49420	ENSMUST00000123074	Intron Overlapping	chr11	104580325	104587209	+
mmuLB_PT_61891	ENSMUST00000123077	Processed Transcript	chr16	37822702	37835624	+
mmuLB_IO_9872	ENSMUST00000123078	Intron Overlapping	chr2	140170713	140172314	+
mmuLB_IO_18698	ENSMUST00000123079	Intron Overlapping	chr4	116992284	116994346	-
mmuLB_PT_5836	ENSMUST00000123080	Processed Transcript	chr2	32587139	32594275	+
mmuLB_IO_48242	ENSMUST00000123081	Intron Overlapping	chr11	87578456	87586031	+
mmuLB_IO_595	ENSMUST00000123082	Intron Overlapping	chr1	37832406	37864836	-
mmuLB_IO_47095	ENSMUST00000123084	Intron Overlapping	chr11	69673116	69674976	-
mmuLB_IO_49777	ENSMUST00000123085	Intron Overlapping	chr11	113654687	113656249	+
mmuLB_PT_73368	ENSMUST00000123089	Processed Transcript	chrX	162901245	162921533	+
mmuLB_PT_70035	ENSMUST00000123090	Processed Transcript	chrX	7562230	7564288	-
mmuLB_PT_25443	ENSMUST00000123092	Processed Transcript	chr5	147018264	147019035	-
mmuLB_IO_28867	ENSMUST00000123093	Intron Overlapping	chr6	122308999	122316789	+
mmuLB_PT_30939	ENSMUST00000123095	Processed Transcript	chr7	30094777	30104291	+
mmuLB_IO_70259	ENSMUST00000123096	Intron Overlapping	chrX	13287284	13288852	+
mmuLB_PT_6186	ENSMUST00000123099	Processed Transcript	chr2	38781920	38784469	-
mmuLB_IO_42252	ENSMUST00000123103	Intron Overlapping	chr10	39858925	39862970	+
mmuLB_PT_22226	ENSMUST00000123106	Processed Transcript	chr5	38203805	38220431	-
mmuLB_IO_32423	ENSMUST00000123109	Intron Overlapping	chr7	80316641	80324125	-
mmuLB_PT_25393	ENSMUST00000123111	Processed Transcript	chr5	145130084	145136696	-
mmuLB_IO_59350	ENSMUST00000123112	Intron Overlapping	chr15	76347040	76351110	-
mmuLB_IO_35476	ENSMUST00000123113	Intron Overlapping	chr8	34090607	34092925	-
mmuLB_IO_28796	ENSMUST00000123114	Intron Overlapping	chr6	120337773	120357377	-
mmuLB_IO_40758	ENSMUST00000123115	Intron Overlapping	chr9	106235389	106237084	-
mmuLB_PT_56556	ENSMUST00000123118	Processed Transcript	chr14	45217888	45219390	-
mmuLB_IO_21173	ENSMUST00000123119	Intron Overlapping	chr5	3971972	3981324	+
mmuLB_IO_576	ENSMUST00000123124	Intron Overlapping	chr1	37377672	37380075	+
mmuLB_IO_57475	ENSMUST00000123125	Intron Overlapping	chr14	70171512	70171986	-
mmuLB_PT_5325	ENSMUST00000123126	Processed Transcript	chr2	26954326	26956586	-
mmuLB_PT_31560	ENSMUST00000123130	Processed Transcript	chr7	45220446	45221200	+
mmuLB_IO_64030	ENSMUST00000123132	Intron Overlapping	chr17	26123723	26124934	+
mmuLB_IO_20773.2	ENSMUST00000123133	Intron Overlapping	chr4	152314886	152318625	-
mmuLB_IO_20023	ENSMUST00000123134	Intron Overlapping	chr4	137728181	137728819	+
mmuLB_PT_41729	ENSMUST00000123135	Processed Transcript	chr10	13090691	13124860	+
mmuLB_IO_7038	ENSMUST00000123137	Intron Overlapping	chr2	70509460	70523521	+
mmuLB_PT_29643	ENSMUST00000123139	Processed Transcript	chr6	147061251	147070899	+
mmuLB_PT_18264	ENSMUST00000123140	Processed Transcript	chr4	107823161	107872816	+
mmuLB_PT_4382	ENSMUST00000123142	Processed Transcript	chr2	6663740	6721631	-
mmuLB_IO_21631	ENSMUST00000123144	Intron Overlapping	chr5	24443301	24445208	-
mmuLB_PT_10294	ENSMUST00000123145	Processed Transcript	chr2	152339748	152343988	-
mmuLB_PT_61157	ENSMUST00000123146	Processed Transcript	chr16	18836580	18837387	+
mmuLB_PT_42860	ENSMUST00000123147	Processed Transcript	chr10	68043968	68051046	+
mmuLB_IO_11817	ENSMUST00000123148	Intron Overlapping	chr2	181254775	181256131	-
mmuLB_IO_34014	ENSMUST00000123151	Intron Overlapping	chr7	127971787	127974327	+
mmuLB_IO_9329	ENSMUST00000123152	Intron Overlapping	chr2	127284234	127295842	+
mmuLB_PT_49775	ENSMUST00000123153	Processed Transcript	chr11	113577643	113650070	-
mmuLB_PT_1512	ENSMUST00000123154	Processed Transcript	chr1	74626465	74636894	+
mmuLB_PT_32079	ENSMUST00000123157	Processed Transcript	chr7	66060299	66069526	+
mmuLB_IO_10357.2	ENSMUST00000123158	Intron Overlapping	chr2	153241569	153250582	+
mmuLB_PT_52217	ENSMUST00000123161	Processed Transcript	chr12	90999565	91183719	-
mmuLB_PT_25793	ENSMUST00000123163	Processed Transcript	chr6	8074822	8079748	-
mmuLB_PT_28639	ENSMUST00000123165	Processed Transcript	chr6	115955800	115956364	-
mmuLB_PT_19707	ENSMUST00000123169	Processed Transcript	chr4	133491118	133497719	-
mmuLB_PT_5850	ENSMUST00000123171	Processed Transcript	chr2	32686502	32687502	-
mmuLB_PT_68680	ENSMUST00000123173	Processed Transcript	chr19	12639492	12650424	+
mmuLB_IO_72227	ENSMUST00000123174	Intron Overlapping	chrX	105851437	105875264	-
mmuLB_PT_45535	ENSMUST00000123175	Processed Transcript	chr11	29563850	29578204	+
mmuLB_PT_36341	ENSMUST00000123177	Processed Transcript	chr8	72134975	72144709	+
mmuLB_IO_33577	ENSMUST00000123178	Intron Overlapping	chr7	118721615	118737016	+
mmuLB_IO_33995	ENSMUST00000123180	Intron Overlapping	chr7	127845784	127848498	+
mmuLB_IO_23614	ENSMUST00000123183	Intron Overlapping	chr5	107900572	107904123	+
mmuLB_IO_23654	ENSMUST00000123184	Intron Overlapping	chr5	108433246	108434397	-
mmuLB_PT_33435	ENSMUST00000123185	Processed Transcript	chr7	112501177	112547610	+
mmuLB_PT_37619	ENSMUST00000123186	Processed Transcript	chr8	120092975	120101072	-
mmuLB_IO_30678	ENSMUST00000123190	Intron Overlapping	chr7	27342137	27355954	-
mmuLB_PT_37801	ENSMUST00000123191	Processed Transcript	chr8	123126517	123127373	+
mmuLB_IO_47261	ENSMUST00000123192	Intron Overlapping	chr11	70943077	70946362	-
mmuLB_IO_68350	ENSMUST00000123193	Intron Overlapping	chr19	6137470	6138160	-
mmuLB_IO_39695	ENSMUST00000123195	Intron Overlapping	chr9	66713728	66747878	+
mmuLB_PT_21914	ENSMUST00000123197	Processed Transcript	chr5	31495001	31497324	+
mmuLB_IO_61636	ENSMUST00000123199	Intron Overlapping	chr16	32431020	32455311	+
mmuLB_IO_13410	ENSMUST00000123200	Intron Overlapping	chr3	88364593	88365802	+
mmuLB_PT_22858	ENSMUST00000123203	Processed Transcript	chr5	74515163	74531742	-
mmuLB_IO_765	ENSMUST00000123204	Intron Overlapping	chr1	45327589	45328894	+
mmuLB_PT_42210	ENSMUST00000123205	Processed Transcript	chr10	39533270	39551424	+
mmuLB_PT_44766.2	ENSMUST00000123208	Processed Transcript	chr11	4064952	4076325	+
mmuLB_IO_29479	ENSMUST00000123209	Intron Overlapping	chr6	142414521	142419730	+
mmuLB_IO_21854	ENSMUST00000123211	Intron Overlapping	chr5	30958939	30960252	-
mmuLB_PT_10366	ENSMUST00000123215	Processed Transcript	chr2	153347675	153357178	+
mmuLB_PT_10190	ENSMUST00000123217	Processed Transcript	chr2	150912819	150927545	+
mmuLB_IO_12347	ENSMUST00000123218	Intron Overlapping	chr3	32954337	32956357	-
mmuLB_IO_70368	ENSMUST00000123219	Intron Overlapping	chrX	20851130	20852214	+
mmuLB_PT_12469	ENSMUST00000123220	Processed Transcript	chr3	36620562	36621361	-
mmuLB_PT_19879	ENSMUST00000123221	Processed Transcript	chr4	135495977	135533990	+
mmuLB_PT_18751	ENSMUST00000123222	Processed Transcript	chr4	117490235	117495011	-
mmuLB_IO_21641	ENSMUST00000123223	Intron Overlapping	chr5	24595164	24595846	-
mmuLB_IO_18712	ENSMUST00000123226	Intron Overlapping	chr4	117113424	117116101	+
mmuLB_IO_24866	ENSMUST00000123227	Intron Overlapping	chr5	135009691	135012170	+
mmuLB_PT_17644	ENSMUST00000123229	Processed Transcript	chr4	86855752	86857354	-
mmuLB_PT_3469	ENSMUST00000123230	Processed Transcript	chr1	169959453	169966149	-
mmuLB_PT_14523	ENSMUST00000123232	Processed Transcript	chr3	113616553	113621965	-
mmuLB_PT_19191	ENSMUST00000123233	Processed Transcript	chr4	126407696	126429541	-
mmuLB_PT_50103	ENSMUST00000123236	Processed Transcript	chr11	116681683	116684816	-
mmuLB_IO_58023	ENSMUST00000123239	Intron Overlapping	chr14	116925315	117627198	+
mmuLB_IO_36295	ENSMUST00000123240	Intron Overlapping	chr8	71592211	71595665	+
mmuLB_IO_43366	ENSMUST00000123241	Intron Overlapping	chr10	81122160	81123927	+
mmuLB_PT_66867	ENSMUST00000123242	Processed Transcript	chr18	35622824	35627236	-
mmuLB_IO_59652	ENSMUST00000123243	Intron Overlapping	chr15	81026419	81190728	-
mmuLB_IO_28667	ENSMUST00000123246	Intron Overlapping	chr6	116386250	116406134	+
mmuLB_IO_30309	ENSMUST00000123247	Intron Overlapping	chr7	16828779	16831639	+
mmuLB_PT_31663	ENSMUST00000123250	Processed Transcript	chr7	45735181	45742746	-
mmuLB_PT_69585	ENSMUST00000123252	Processed Transcript	chr19	46457906	46475634	+
mmuLB_PT_7911	ENSMUST00000123253	Processed Transcript	chr2	91526978	91555364	+
mmuLB_IO_28452	ENSMUST00000123254	Intron Overlapping	chr6	112369275	112375720	-
mmuLB_PT_50207	ENSMUST00000123255	Processed Transcript	chr11	117968875	117970047	-
mmuLB_IO_23938	ENSMUST00000123256	Intron Overlapping	chr5	114434767	114443992	-
mmuLB_PT_28024	ENSMUST00000123257	Processed Transcript	chr6	88907989	88910842	+
mmuLB_PT_17343	ENSMUST00000123259	Processed Transcript	chr4	72118220	72120734	-
mmuLB_IO_148	ENSMUST00000123261	Intron Overlapping	chr1	10087747	10090317	+
mmuLB_IO_11646.2	ENSMUST00000123265	Intron Overlapping	chr2	178068476	178078455	-
mmuLB_PT_27867	ENSMUST00000123267	Processed Transcript	chr6	86425476	86430302	+
mmuLB_IO_21144	ENSMUST00000123268	Intron Overlapping	chr5	3604822	3606121	+
mmuLB_PT_5767	ENSMUST00000123270	Processed Transcript	chr2	32206383	32219658	+
mmuLB_PT_50475	ENSMUST00000123273	Processed Transcript	chr11	120780746	120784185	-
mmuLB_IO_33833	ENSMUST00000123274	Intron Overlapping	chr7	126649322	126664099	+
mmuLB_PT_5181	ENSMUST00000123275	Processed Transcript	chr2	25998543	26007920	-
mmuLB_IO_17583	ENSMUST00000123276	Intron Overlapping	chr4	84388683	84674999	-
mmuLB_PT_18297	ENSMUST00000123280	Processed Transcript	chr4	108170154	108173851	+
mmuLB_PT_19769	ENSMUST00000123281	Processed Transcript	chr4	134108349	134112946	+
mmuLB_IO_54640	ENSMUST00000123282	Intron Overlapping	chr13	76070395	76098660	-
mmuLB_IO_54580	ENSMUST00000123284	Intron Overlapping	chr13	74009433	74021466	+
mmuLB_PT_29470	ENSMUST00000123289	Processed Transcript	chr6	142346936	142357520	+
mmuLB_IO_36074	ENSMUST00000123290	Intron Overlapping	chr8	69102213	69103063	+
mmuLB_PT_24025	ENSMUST00000123292	Processed Transcript	chr5	115298431	115299435	-
mmuLB_PT_15863	ENSMUST00000123294	Processed Transcript	chr4	21727753	21747962	+
mmuLB_PT_830	ENSMUST00000123299	Processed Transcript	chr1	51834464	51851106	-
mmuLB_IO_48912	ENSMUST00000123303	Intron Overlapping	chr11	99085471	99089285	-
mmuLB_PT_35688	ENSMUST00000123307	Processed Transcript	chr8	45975550	45985371	+
mmuLB_PT_71604	ENSMUST00000123308	Processed Transcript	chrX	85177936	85202837	+
mmuLB_PT_42645	ENSMUST00000123309	Processed Transcript	chr10	60657266	60687257	-
mmuLB_PT_12427	ENSMUST00000123312	Processed Transcript	chr3	35909144	35932815	-
mmuLB_IO_27664	ENSMUST00000123313	Intron Overlapping	chr6	83188611	83189607	+
mmuLB_PT_7784	ENSMUST00000123314	Processed Transcript	chr2	90745604	90776475	+
mmuLB_IO_40601	ENSMUST00000123315	Intron Overlapping	chr9	100643613	100712690	+
mmuLB_PT_58753	ENSMUST00000123317	Processed Transcript	chr15	37620124	37792239	-
mmuLB_PT_15900	ENSMUST00000123319	Processed Transcript	chr4	21931333	21950877	+
mmuLB_IO_67480	ENSMUST00000123322	Intron Overlapping	chr18	63019451	63033010	-
mmuLB_IO_8816	ENSMUST00000123323	Intron Overlapping	chr2	119214456	119216397	+
mmuLB_IO_841	ENSMUST00000123324	Intron Overlapping	chr1	52189468	52197374	-
mmuLB_IO_24244	ENSMUST00000123326	Intron Overlapping	chr5	120520779	120522220	+
mmuLB_PT_9336	ENSMUST00000123327	Processed Transcript	chr2	127436271	127438319	-
mmuLB_PT_35726	ENSMUST00000123328	Processed Transcript	chr8	46586653	46592613	-
mmuLB_IO_21917	ENSMUST00000123329	Intron Overlapping	chr5	31522033	31527807	-
mmuLB_IO_16468	ENSMUST00000123332	Intron Overlapping	chr4	43002343	43010488	-
mmuLB_PT_54105	ENSMUST00000123333	Processed Transcript	chr13	54684030	54687253	-
mmuLB_IO_21824	ENSMUST00000123334	Intron Overlapping	chr5	30814760	30862577	+
mmuLB_IO_73195	ENSMUST00000123337	Intron Overlapping	chrX	155215455	155216327	-
mmuLB_PT_24630	ENSMUST00000123338	Processed Transcript	chr5	125297319	125304542	-
mmuLB_PT_28084	ENSMUST00000123340	Processed Transcript	chr6	91013317	91017429	-
mmuLB_PT_6180	ENSMUST00000123342	Processed Transcript	chr2	38737597	38740464	-
mmuLB_IO_2662	ENSMUST00000123344	Intron Overlapping	chr1	135152082	135154295	+
mmuLB_IO_11071	ENSMUST00000123347	Intron Overlapping	chr2	165002681	165004663	-
mmuLB_IO_58073	ENSMUST00000123350	Intron Overlapping	chr14	118986193	119007225	-
mmuLB_IO_25565	ENSMUST00000123352	Intron Overlapping	chr5	149529733	149564539	+
mmuLB_PT_54630	ENSMUST00000123353	Processed Transcript	chr13	75872013	75885667	-
mmuLB_PT_49688	ENSMUST00000123354	Processed Transcript	chr11	109649405	109653961	+
mmuLB_PT_31006	ENSMUST00000123355	Processed Transcript	chr7	30552524	30555439	+
mmuLB_PT_16335	ENSMUST00000123356	Processed Transcript	chr4	41505009	41507754	-
mmuLB_IO_31425	ENSMUST00000123358	Intron Overlapping	chr7	44550302	44553911	-
mmuLB_PT_28609	ENSMUST00000123359	Processed Transcript	chr6	115544702	115559742	+
mmuLB_PT_46669	ENSMUST00000123360	Processed Transcript	chr11	61491606	61494266	-
mmuLB_PT_48136	ENSMUST00000123366	Processed Transcript	chr11	86195699	86201166	-
mmuLB_IO_29645	ENSMUST00000123367	Intron Overlapping	chr6	147081433	147087001	-
mmuLB_PT_46094	ENSMUST00000123371	Processed Transcript	chr11	50377769	50385921	+
mmuLB_PT_50400	ENSMUST00000123373	Processed Transcript	chr11	120491915	120496916	+
mmuLB_IO_44242	ENSMUST00000123374	Intron Overlapping	chr10	117629500	117668236	+
mmuLB_IO_30451	ENSMUST00000123375	Intron Overlapping	chr7	19811349	19812833	-
mmuLB_PT_46639	ENSMUST00000123378	Processed Transcript	chr11	61142665	61147759	+
mmuLB_IO_39512	ENSMUST00000123379	Intron Overlapping	chr9	62453283	62536960	-
mmuLB_IO_23763	ENSMUST00000123380	Intron Overlapping	chr5	110648847	110650017	-
mmuLB_PT_33838	ENSMUST00000123382	Processed Transcript	chr7	126672031	126672779	+
mmuLB_PT_4801	ENSMUST00000123383	Processed Transcript	chr2	20548022	20662316	+
mmuLB_PT_21652	ENSMUST00000123386	Processed Transcript	chr5	24751003	24751324	-
mmuLB_PT_41060	ENSMUST00000123389	Processed Transcript	chr9	110880233	110884880	+
mmuLB_PT_44936	ENSMUST00000123391	Processed Transcript	chr11	5992820	6066362	-
mmuLB_PT_24163	ENSMUST00000123392	Processed Transcript	chr5	117379841	117380216	-
mmuLB_IO_23029	ENSMUST00000123393	Intron Overlapping	chr5	86071750	86097699	+
mmuLB_PT_27654	ENSMUST00000123394	Processed Transcript	chr6	83119640	83121259	-
mmuLB_PT_20907	ENSMUST00000123395	Processed Transcript	chr4	155067054	155068881	+
mmuLB_IO_22339	ENSMUST00000123396	Intron Overlapping	chr5	45698666	45700070	+
mmuLB_IO_60199	ENSMUST00000123397	Intron Overlapping	chr15	97746528	97767587	-
mmuLB_IO_42981	ENSMUST00000123398	Intron Overlapping	chr10	73099342	74317264	+
mmuLB_PT_52216.2	ENSMUST00000123400	Processed Transcript	chr12	90999342	91030078	-
mmuLB_PT_71320	ENSMUST00000123401	Processed Transcript	chrX	74137903	74150756	+
mmuLB_IO_28670	ENSMUST00000123405	Intron Overlapping	chr6	116401583	116406356	+
mmuLB_IO_68682	ENSMUST00000123407	Intron Overlapping	chr19	12695793	12718564	+
mmuLB_PT_45651	ENSMUST00000123411	Processed Transcript	chr11	32241661	32250178	-
mmuLB_IO_25143	ENSMUST00000123414	Intron Overlapping	chr5	139200675	139215775	+
mmuLB_IO_61278	ENSMUST00000123417	Intron Overlapping	chr16	20707706	20708734	-
mmuLB_IO_71455	ENSMUST00000123419	Intron Overlapping	chrX	75514317	75521755	+
mmuLB_PT_15210	ENSMUST00000123421	Processed Transcript	chr3	146469626	146483525	-
mmuLB_PT_46328	ENSMUST00000123424	Processed Transcript	chr11	54740463	54760339	-
mmuLB_PT_7810	ENSMUST00000123426	Processed Transcript	chr2	90894638	90902686	-
mmuLB_PT_14644	ENSMUST00000123427	Processed Transcript	chr3	121235682	121282995	-
mmuLB_PT_72752	ENSMUST00000123430	Processed Transcript	chrX	139736172	139745243	+
mmuLB_PT_17628	ENSMUST00000123432	Processed Transcript	chr4	86602873	86612019	-
mmuLB_IO_57365	ENSMUST00000123435	Intron Overlapping	chr14	66344367	66355853	+
mmuLB_PT_9809	ENSMUST00000123436	Processed Transcript	chr2	136059431	136069905	+
mmuLB_PT_47434	ENSMUST00000123440	Processed Transcript	chr11	74383484	74408025	-
mmuLB_PT_14129	ENSMUST00000123442	Processed Transcript	chr3	100656061	100685308	-
mmuLB_PT_29630	ENSMUST00000123444	Processed Transcript	chr6	146796055	146805578	+
mmuLB_IO_22812	ENSMUST00000123446	Intron Overlapping	chr5	73193828	73256618	-
mmuLB_IO_16514	ENSMUST00000123447	Intron Overlapping	chr4	43423591	43424011	+
mmuLB_IO_7379	ENSMUST00000123448	Intron Overlapping	chr2	76935924	76938524	-
mmuLB_IO_10261	ENSMUST00000123449	Intron Overlapping	chr2	151727446	151741293	-
mmuLB_IO_73309	ENSMUST00000123450	Intron Overlapping	chrX	160390728	160461687	+
mmuLB_IO_44446	ENSMUST00000123456	Intron Overlapping	chr10	127064298	127065315	+
mmuLB_IO_42886	ENSMUST00000123458	Intron Overlapping	chr10	69340599	69342729	-
mmuLB_PT_16481	ENSMUST00000123465	Processed Transcript	chr4	43029564	43031450	-
mmuLB_PT_7632	ENSMUST00000123467	Processed Transcript	chr2	85037453	85039271	+
mmuLB_IO_68377	ENSMUST00000123468	Intron Overlapping	chr19	6341471	6343521	+
mmuLB_IO_31200	ENSMUST00000123469	Intron Overlapping	chr7	35547976	35552043	-
mmuLB_PT_5729	ENSMUST00000123471	Processed Transcript	chr2	31689465	31778392	+
mmuLB_IO_5025	ENSMUST00000123472	Intron Overlapping	chr2	25249500	25250342	-
mmuLB_PT_59894	ENSMUST00000123474	Processed Transcript	chr15	86067813	86122261	+
mmuLB_PT_18005	ENSMUST00000123475	Processed Transcript	chr4	100994611	101003061	+
mmuLB_PT_20213	ENSMUST00000123477	Processed Transcript	chr4	141464818	141466068	+
mmuLB_PT_28590	ENSMUST00000123478	Processed Transcript	chr6	114862191	114864757	-
mmuLB_IO_24432	ENSMUST00000123479	Intron Overlapping	chr5	122887847	122989092	-
mmuLB_PT_15901	ENSMUST00000123481	Processed Transcript	chr4	21931357	21996839	+
mmuLB_PT_18802	ENSMUST00000123484	Processed Transcript	chr4	118208989	118217680	-
mmuLB_PT_49904	ENSMUST00000123485	Processed Transcript	chr11	115585704	115589055	-
mmuLB_PT_20086	ENSMUST00000123488	Processed Transcript	chr4	139103823	139111243	-
mmuLB_PT_47497	ENSMUST00000123489	Processed Transcript	chr11	75177801	75178787	-
mmuLB_PT_26223	ENSMUST00000123494	Processed Transcript	chr6	30417045	30447447	+
mmuLB_IO_48491	ENSMUST00000123496	Intron Overlapping	chr11	94501347	94521742	-
mmuLB_IO_10475	ENSMUST00000123497	Intron Overlapping	chr2	155133561	155212594	+
mmuLB_IO_39171	ENSMUST00000123499	Intron Overlapping	chr9	53633909	53667487	-
mmuLB_IO_49239	ENSMUST00000123500	Intron Overlapping	chr11	102434718	102435944	+
mmuLB_PT_16460	ENSMUST00000123501	Processed Transcript	chr4	42949914	42950744	+
mmuLB_PT_9413.2	ENSMUST00000123503	Processed Transcript	chr2	128657721	128663177	-
mmuLB_PT_21047	ENSMUST00000123504	Processed Transcript	chr4	155887879	155889513	-
mmuLB_IO_30312	ENSMUST00000123510	Intron Overlapping	chr7	16833165	16834604	+
mmuLB_IO_33849	ENSMUST00000123511	Intron Overlapping	chr7	126700991	126702095	-
mmuLB_PT_70659	ENSMUST00000123512	Processed Transcript	chrX	41814198	41858954	-
mmuLB_PT_20891	ENSMUST00000123513	Processed Transcript	chr4	154895504	154899038	-
mmuLB_PT_48078	ENSMUST00000123515	Processed Transcript	chr11	84880170	84882991	+
mmuLB_PT_72701	ENSMUST00000123516	Processed Transcript	chrX	137002783	137038272	-
mmuLB_IO_59507	ENSMUST00000123518	Intron Overlapping	chr15	78760492	78767190	-
mmuLB_PT_892	ENSMUST00000123519	Processed Transcript	chr1	53344617	53348500	-
mmuLB_PT_13936	ENSMUST00000123520	Processed Transcript	chr3	96162166	96163396	+
mmuLB_IO_6460	ENSMUST00000123521	Intron Overlapping	chr2	51960236	51972970	-
mmuLB_PT_5469	ENSMUST00000123522	Processed Transcript	chr2	29391344	29522851	+
mmuLB_IO_35963	ENSMUST00000123523	Intron Overlapping	chr8	61707212	61760089	-
mmuLB_PT_16360	ENSMUST00000123524	Processed Transcript	chr4	41754828	41756157	-
mmuLB_PT_16523	ENSMUST00000123526	Processed Transcript	chr4	43482187	43483222	-
mmuLB_IO_60444	ENSMUST00000123528	Intron Overlapping	chr15	102207618	102208648	+
mmuLB_IO_49090	ENSMUST00000123529	Intron Overlapping	chr11	101253764	101259210	+
mmuLB_PT_5401	ENSMUST00000123533	Processed Transcript	chr2	28468082	28471165	+
mmuLB_IO_13398	ENSMUST00000123536	Intron Overlapping	chr3	88294924	88296896	-
mmuLB_IO_23934	ENSMUST00000123538	Intron Overlapping	chr5	114366984	114369252	-
mmuLB_PT_71444	ENSMUST00000123540	Processed Transcript	chrX	75387102	75394328	+
mmuLB_PT_46746	ENSMUST00000123542	Processed Transcript	chr11	62525143	62538485	-
mmuLB_PT_34532	ENSMUST00000123543	Processed Transcript	chr7	142371143	142372881	-
mmuLB_IO_30858	ENSMUST00000123545	Intron Overlapping	chr7	29152512	29156203	-
mmuLB_IO_23553	ENSMUST00000123546	Intron Overlapping	chr5	106975238	106979323	+
mmuLB_PT_71883	ENSMUST00000123547	Processed Transcript	chrX	100387255	100395036	+
mmuLB_PT_19523	ENSMUST00000123550	Processed Transcript	chr4	130915468	130928690	+
mmuLB_PT_20722	ENSMUST00000123551	Processed Transcript	chr4	151957143	151971542	+
mmuLB_PT_1065	ENSMUST00000123553	Processed Transcript	chr1	58713302	58723070	+
mmuLB_IO_37931	ENSMUST00000123554	Intron Overlapping	chr8	125734233	125736329	+
mmuLB_IO_23354	ENSMUST00000123559	Intron Overlapping	chr5	100532242	100547780	+
mmuLB_IO_63974	ENSMUST00000123560	Intron Overlapping	chr17	25829839	25830721	+
mmuLB_PT_8651.2	ENSMUST00000123562	Processed Transcript	chr2	114198560	114201440	-
mmuLB_IO_52854	ENSMUST00000123563	Intron Overlapping	chr12	112657094	112659637	-
mmuLB_IO_69453	ENSMUST00000123564	Intron Overlapping	chr19	43764873	43768638	+
mmuLB_IO_20528	ENSMUST00000123566	Intron Overlapping	chr4	148448611	148454969	+
mmuLB_PT_37578.2	ENSMUST00000123567	Processed Transcript	chr8	118314413	118856206	+
mmuLB_PT_14452	ENSMUST00000123568	Processed Transcript	chr3	108618853	108624655	+
mmuLB_IO_28115	ENSMUST00000123569	Intron Overlapping	chr6	91516047	91517481	+
mmuLB_PT_10384	ENSMUST00000123570	Processed Transcript	chr2	153745393	153756080	+
mmuLB_PT_33831	ENSMUST00000123571	Processed Transcript	chr7	126649309	126664004	+
mmuLB_IO_47457	ENSMUST00000123573	Intron Overlapping	chr11	74856567	74860575	-
mmuLB_PT_46689	ENSMUST00000123575	Processed Transcript	chr11	61755410	61762040	-
mmuLB_PT_4916	ENSMUST00000123577	Processed Transcript	chr2	24277282	24281629	+
mmuLB_PT_19682	ENSMUST00000123578	Processed Transcript	chr4	133176001	133176612	+
mmuLB_IO_1032	ENSMUST00000123580	Intron Overlapping	chr1	58412000	58416765	-
mmuLB_IO_63779	ENSMUST00000123584	Intron Overlapping	chr17	23973066	23975174	-
mmuLB_PT_18761	ENSMUST00000123586	Processed Transcript	chr4	117680920	117682221	-
mmuLB_IO_31656	ENSMUST00000123587	Intron Overlapping	chr7	45707104	45710028	+
mmuLB_PT_26242	ENSMUST00000123588	Processed Transcript	chr6	30546642	30547155	+
mmuLB_IO_30110	ENSMUST00000123589	Intron Overlapping	chr7	12478305	12483901	+
mmuLB_PT_48179	ENSMUST00000123590	Processed Transcript	chr11	86584930	86602263	-
mmuLB_IO_33477	ENSMUST00000123591	Intron Overlapping	chr7	113547459	113553143	+
mmuLB_IO_20574	ENSMUST00000123593	Intron Overlapping	chr4	149206730	149213791	-
mmuLB_IO_28390	ENSMUST00000123596	Intron Overlapping	chr6	106679270	106680242	+
mmuLB_PT_19243	ENSMUST00000123597	Processed Transcript	chr4	126925593	126967923	-
mmuLB_IO_40759	ENSMUST00000123601	Intron Overlapping	chr9	106236678	106240033	-
mmuLB_IO_33714	ENSMUST00000123602	Intron Overlapping	chr7	122133054	122149044	+
mmuLB_IO_30148	ENSMUST00000123603	Intron Overlapping	chr7	13028405	13029365	+
mmuLB_PT_44769	ENSMUST00000123607	Processed Transcript	chr11	4094434	4095140	-
mmuLB_IO_5518	ENSMUST00000123608	Intron Overlapping	chr2	29942362	29943787	+
mmuLB_IO_11747	ENSMUST00000123609	Intron Overlapping	chr2	180582732	180586304	+
mmuLB_PT_19689	ENSMUST00000123612	Processed Transcript	chr4	133247202	133248069	+
mmuLB_IO_20744	ENSMUST00000123615	Intron Overlapping	chr4	152104500	152106193	+
mmuLB_IO_1837	ENSMUST00000123618	Intron Overlapping	chr1	86154780	86246326	+
mmuLB_PT_7223	ENSMUST00000123621	Processed Transcript	chr2	73319400	73336299	+
mmuLB_IO_32750	ENSMUST00000123622	Intron Overlapping	chr7	90469923	90475995	-
mmuLB_PT_5866	ENSMUST00000123624	Processed Transcript	chr2	32757291	32757983	+
mmuLB_IO_23055	ENSMUST00000123625	Intron Overlapping	chr5	86831763	86836657	+
mmuLB_IO_32046	ENSMUST00000123627	Intron Overlapping	chr7	64370153	64374095	-
mmuLB_PT_64131	ENSMUST00000123628	Processed Transcript	chr17	28066797	28068476	-
mmuLB_IO_61872	ENSMUST00000123629	Intron Overlapping	chr16	37382849	37384923	-
mmuLB_IO_15112	ENSMUST00000123631	Intron Overlapping	chr3	141789852	141791986	+
mmuLB_PT_50274	ENSMUST00000123634	Processed Transcript	chr11	119355588	119362255	+
mmuLB_PT_20801	ENSMUST00000123635	Processed Transcript	chr4	152502914	152518257	+
mmuLB_IO_29907	ENSMUST00000123637	Intron Overlapping	chr7	4708978	4710992	+
mmuLB_PT_10733	ENSMUST00000123639	Processed Transcript	chr2	157314551	157316208	+
mmuLB_IO_19397	ENSMUST00000123640	Intron Overlapping	chr4	129555476	129556459	-
mmuLB_IO_53573	ENSMUST00000123641	Intron Overlapping	chr13	29708841	29855657	-
mmuLB_IO_16311	ENSMUST00000123642	Intron Overlapping	chr4	41188888	41191036	+
mmuLB_PT_5891	ENSMUST00000123643	Processed Transcript	chr2	32981486	32982083	-
mmuLB_IO_25530	ENSMUST00000123645	Intron Overlapping	chr5	149050373	149052981	-
mmuLB_PT_26533	ENSMUST00000123648	Processed Transcript	chr6	37539681	37557508	+
mmuLB_PT_8056	ENSMUST00000123649	Processed Transcript	chr2	93715946	93822549	-
mmuLB_IO_2019	ENSMUST00000123651	Intron Overlapping	chr1	91298360	91303511	+
mmuLB_IO_64437	ENSMUST00000123653	Intron Overlapping	chr17	32925332	32925885	-
mmuLB_PT_52432	ENSMUST00000123655	Processed Transcript	chr12	103196908	103202884	-
mmuLB_IO_9024	ENSMUST00000123656	Intron Overlapping	chr2	120977670	120980605	+
mmuLB_PT_48254	ENSMUST00000123658	Processed Transcript	chr11	87663087	87718459	+
mmuLB_PT_10951	ENSMUST00000123659	Processed Transcript	chr2	163422877	163424550	-
mmuLB_PT_68399	ENSMUST00000123661	Processed Transcript	chr19	6399917	6402446	+
mmuLB_PT_17017	ENSMUST00000123664	Processed Transcript	chr4	57218347	57222054	-
mmuLB_PT_17116	ENSMUST00000123665	Processed Transcript	chr4	59805880	59834106	+
mmuLB_PT_18449	ENSMUST00000123667	Processed Transcript	chr4	111433319	111459927	+
mmuLB_IO_23674	ENSMUST00000123669	Intron Overlapping	chr5	108647047	108653648	-
mmuLB_IO_64043	ENSMUST00000123670	Intron Overlapping	chr17	26203012	26204097	+
mmuLB_IO_37753	ENSMUST00000123671	Intron Overlapping	chr8	122481721	122484780	-
mmuLB_IO_5868	ENSMUST00000123674	Intron Overlapping	chr2	32772760	32775587	-
mmuLB_IO_32989	ENSMUST00000123675	Intron Overlapping	chr7	100096309	100100606	-
mmuLB_PT_44716.2	ENSMUST00000123677	Processed Transcript	chr11	3514684	3517348	+
mmuLB_PT_21939	ENSMUST00000123679	Processed Transcript	chr5	31624439	31640538	-
mmuLB_PT_33401	ENSMUST00000123681	Processed Transcript	chr7	111050993	111052370	+
mmuLB_PT_25203	ENSMUST00000123683	Processed Transcript	chr5	140689975	140701969	-
mmuLB_PT_7849	ENSMUST00000123685	Processed Transcript	chr2	91063405	91070298	-
mmuLB_IO_49232	ENSMUST00000123688	Intron Overlapping	chr11	102404389	102407463	-
mmuLB_PT_44690	ENSMUST00000123689	Processed Transcript	chr11	3353408	3356203	-
mmuLB_PT_13595	ENSMUST00000123691	Processed Transcript	chr3	89715332	89735153	+
mmuLB_IO_63971	ENSMUST00000123692	Intron Overlapping	chr17	25829064	25830150	+
mmuLB_IO_23186	ENSMUST00000123694	Intron Overlapping	chr5	92416209	92417972	-
mmuLB_PT_19203	ENSMUST00000123695	Processed Transcript	chr4	126557005	126563837	+
mmuLB_IO_20733	ENSMUST00000123696	Intron Overlapping	chr4	152019776	152027671	-
mmuLB_IO_44897	ENSMUST00000123697	Intron Overlapping	chr11	5704660	5707642	-
mmuLB_PT_18919	ENSMUST00000123698	Processed Transcript	chr4	119733841	119872272	+
mmuLB_IO_47142	ENSMUST00000123701	Intron Overlapping	chr11	69968228	69980263	-
mmuLB_PT_7930	ENSMUST00000123702	Processed Transcript	chr2	91668516	91671361	+
mmuLB_PT_33645	ENSMUST00000123704	Processed Transcript	chr7	120635515	120645242	+
mmuLB_IO_32335	ENSMUST00000123706	Intron Overlapping	chr7	78783313	78791236	+
mmuLB_IO_41069	ENSMUST00000123713	Intron Overlapping	chr9	111241279	111247745	-
mmuLB_PT_5817	ENSMUST00000123714	Processed Transcript	chr2	32396440	32401023	+
mmuLB_PT_4513	ENSMUST00000123717	Processed Transcript	chr2	11747850	11777507	-
mmuLB_PT_18457	ENSMUST00000123718	Processed Transcript	chr4	111720129	111779061	+
mmuLB_PT_4622	ENSMUST00000123719	Processed Transcript	chr2	14873993	14963667	+
mmuLB_PT_4128	ENSMUST00000123721	Processed Transcript	chr1	192654960	192687706	-
mmuLB_PT_4515	ENSMUST00000123723	Processed Transcript	chr2	11751676	11758473	-
mmuLB_PT_10671	ENSMUST00000123730	Processed Transcript	chr2	156759945	156762779	+
mmuLB_PT_32896	ENSMUST00000123731	Processed Transcript	chr7	97662552	97686608	+
mmuLB_IO_65266	ENSMUST00000123733	Intron Overlapping	chr17	46405855	46409361	+
mmuLB_IO_19919	ENSMUST00000123737	Intron Overlapping	chr4	135976394	135979114	-
mmuLB_IO_68448	ENSMUST00000123743	Intron Overlapping	chr19	7199741	7204419	-
mmuLB_IO_12015	ENSMUST00000123744	Intron Overlapping	chr3	10012605	10016335	+
mmuLB_PT_1967	ENSMUST00000123745	Processed Transcript	chr1	89070453	89112860	+
mmuLB_IO_39360	ENSMUST00000123746	Intron Overlapping	chr9	58086324	58102297	-
mmuLB_IO_25156	ENSMUST00000123748	Intron Overlapping	chr5	139272930	139274641	-
mmuLB_PT_62938	ENSMUST00000123751	Processed Transcript	chr16	91715018	91728608	-
mmuLB_IO_47188	ENSMUST00000123752	Intron Overlapping	chr11	70319971	70321577	-
mmuLB_PT_45157	ENSMUST00000123754	Processed Transcript	chr11	17208789	17211054	-
mmuLB_IO_22107	ENSMUST00000123755	Intron Overlapping	chr5	34761761	34814709	+
mmuLB_IO_63007	ENSMUST00000123756	Intron Overlapping	chr16	93583457	93603791	-
mmuLB_IO_68648	ENSMUST00000123758	Intron Overlapping	chr19	11462489	11463288	+
mmuLB_PT_18620	ENSMUST00000123761	Processed Transcript	chr4	116312291	116316076	-
mmuLB_PT_5666	ENSMUST00000123762	Processed Transcript	chr2	30961053	30963875	-
mmuLB_IO_69742	ENSMUST00000123763	Intron Overlapping	chr19	55189630	55190324	+
mmuLB_PT_16402	ENSMUST00000123767	Processed Transcript	chr4	41941599	41942666	+
mmuLB_PT_7604	ENSMUST00000123772	Processed Transcript	chr2	84672263	84678049	-
mmuLB_IO_69087	ENSMUST00000123773	Intron Overlapping	chr19	30089056	30093722	+
mmuLB_PT_46361	ENSMUST00000123775	Processed Transcript	chr11	55395386	55399574	-
mmuLB_IO_8813	ENSMUST00000123776	Intron Overlapping	chr2	119209041	119211144	+
mmuLB_IO_30152	ENSMUST00000123778	Intron Overlapping	chr7	13030372	13031032	+
mmuLB_PT_38470.3	ENSMUST00000123779	Processed Transcript	chr9	27791302	28030026	+
mmuLB_IO_16885	ENSMUST00000123780	Intron Overlapping	chr4	53000264	53000846	+
mmuLB_IO_6937	ENSMUST00000123781	Intron Overlapping	chr2	68262791	68471940	-
mmuLB_PT_11275	ENSMUST00000123782	Processed Transcript	chr2	167980164	168010618	-
mmuLB_IO_43602	ENSMUST00000123783	Intron Overlapping	chr10	86347774	86491897	-
mmuLB_IO_14567	ENSMUST00000123785	Intron Overlapping	chr3	116562973	116573112	+
mmuLB_IO_31419	ENSMUST00000123787	Intron Overlapping	chr7	44534069	44535091	-
mmuLB_PT_6372	ENSMUST00000123789	Processed Transcript	chr2	48929626	48940365	-
mmuLB_IO_10557	ENSMUST00000123790	Intron Overlapping	chr2	155850903	155930263	-
mmuLB_PT_18290	ENSMUST00000123792	Processed Transcript	chr4	108091004	108118395	-
mmuLB_PT_8254	ENSMUST00000123793	Processed Transcript	chr2	103446879	103449015	+
mmuLB_PT_5429	ENSMUST00000123794	Processed Transcript	chr2	28700207	28734444	+
mmuLB_PT_10383	ENSMUST00000123795	Processed Transcript	chr2	153741602	153758084	+
mmuLB_IO_21461	ENSMUST00000123796	Intron Overlapping	chr5	21318109	21330906	-
mmuLB_IO_42294	ENSMUST00000123798	Intron Overlapping	chr10	41486111	41486720	+
mmuLB_PT_60016	ENSMUST00000123799	Processed Transcript	chr15	89530796	89532408	+
mmuLB_IO_33491	ENSMUST00000123801	Intron Overlapping	chr7	114273803	114276043	-
mmuLB_IO_44329	ENSMUST00000123802	Intron Overlapping	chr10	120221821	120224917	+
mmuLB_IO_44529	ENSMUST00000123803	Intron Overlapping	chr10	128088491	128089681	+
mmuLB_IO_7380	ENSMUST00000123804	Intron Overlapping	chr2	76964290	76982547	-
mmuLB_PT_48631	ENSMUST00000123805	Processed Transcript	chr11	96366258	96367221	+
mmuLB_IO_69467	ENSMUST00000123806	Intron Overlapping	chr19	44076938	44079035	-
mmuLB_PT_6375	ENSMUST00000123809	Processed Transcript	chr2	48936477	48949232	-
mmuLB_IO_31134	ENSMUST00000123813	Intron Overlapping	chr7	34116593	34119060	-
mmuLB_IO_48648	ENSMUST00000123814	Intron Overlapping	chr11	96708235	96713202	+
mmuLB_PT_45078	ENSMUST00000123815	Processed Transcript	chr11	11787443	11801461	-
mmuLB_IO_69638	ENSMUST00000123816	Intron Overlapping	chr19	47620670	47625354	+
mmuLB_PT_47153	ENSMUST00000123817	Processed Transcript	chr11	69996941	69998496	+
mmuLB_PT_67018	ENSMUST00000123820	Processed Transcript	chr18	39099311	39126933	+
mmuLB_PT_47006	ENSMUST00000123821	Processed Transcript	chr11	69070813	69072823	+
mmuLB_PT_32343	ENSMUST00000123824	Processed Transcript	chr7	78895854	78911209	+
mmuLB_PT_17978	ENSMUST00000123830	Processed Transcript	chr4	99765902	99929813	-
mmuLB_PT_49907	ENSMUST00000123831	Processed Transcript	chr11	115587936	115603876	-
mmuLB_IO_27182	ENSMUST00000123832	Intron Overlapping	chr6	54579121	54586101	-
mmuLB_IO_49299	ENSMUST00000123833	Intron Overlapping	chr11	102865862	102880964	-
mmuLB_IO_33068	ENSMUST00000123835	Intron Overlapping	chr7	101296228	101297169	-
mmuLB_IO_29100	ENSMUST00000123837	Intron Overlapping	chr6	126926378	126928108	-
mmuLB_IO_25720	ENSMUST00000123838	Intron Overlapping	chr6	5270173	5298330	-
mmuLB_IO_13651	ENSMUST00000123839	Intron Overlapping	chr3	90232047	90234002	+
mmuLB_IO_29702	ENSMUST00000123842	Intron Overlapping	chr6	148784586	148798801	-
mmuLB_PT_4905	ENSMUST00000123843	Processed Transcript	chr2	23543243	23572106	-
mmuLB_PT_16622	ENSMUST00000123844	Processed Transcript	chr4	44149114	44228312	-
mmuLB_IO_33473	ENSMUST00000123845	Intron Overlapping	chr7	113513861	113550505	+
mmuLB_PT_25774.2	ENSMUST00000123848	Processed Transcript	chr6	6956007	6965658	+
mmuLB_IO_60878	ENSMUST00000123849	Intron Overlapping	chr16	13831607	13832697	+
mmuLB_PT_54085	ENSMUST00000123852	Processed Transcript	chr13	54512145	54524259	+
mmuLB_IO_1094	ENSMUST00000123857	Intron Overlapping	chr1	59643996	59670834	-
mmuLB_PT_7103	ENSMUST00000123858	Processed Transcript	chr2	71453333	71515955	+
mmuLB_PT_7464	ENSMUST00000123859	Processed Transcript	chr2	79332595	79428997	-
mmuLB_PT_47283	ENSMUST00000123860	Processed Transcript	chr11	70995216	71000954	-
mmuLB_PT_46908	ENSMUST00000123862	Processed Transcript	chr11	67798187	67800810	+
mmuLB_PT_16334	ENSMUST00000123865	Processed Transcript	chr4	41505009	41507759	-
mmuLB_PT_29959	ENSMUST00000123868	Processed Transcript	chr7	6317629	6331250	-
mmuLB_IO_41068	ENSMUST00000123869	Intron Overlapping	chr9	111229888	111271600	-
mmuLB_PT_46993	ENSMUST00000123871	Processed Transcript	chr11	69029058	69031553	+
mmuLB_PT_5272	ENSMUST00000123873	Processed Transcript	chr2	26468543	26469749	-
mmuLB_PT_14284	ENSMUST00000123876	Processed Transcript	chr3	104865080	104889440	+
mmuLB_PT_30107	ENSMUST00000123877	Processed Transcript	chr7	12417102	12422439	-
mmuLB_PT_19542	ENSMUST00000123878	Processed Transcript	chr4	131788532	131802996	-
mmuLB_IO_30996	ENSMUST00000123880	Intron Overlapping	chr7	30474508	30482537	+
mmuLB_IO_45550	ENSMUST00000123881	Intron Overlapping	chr11	29744134	29764233	-
mmuLB_PT_16572	ENSMUST00000123883	Processed Transcript	chr4	43641116	43651244	+
mmuLB_PT_51741	ENSMUST00000123887	Processed Transcript	chr12	76840295	76887805	+
mmuLB_IO_43364	ENSMUST00000123888	Intron Overlapping	chr10	81118612	81119327	+
mmuLB_IO_59981	ENSMUST00000123889	Intron Overlapping	chr15	89355821	89363904	+
mmuLB_PT_7024.2	ENSMUST00000123890	Processed Transcript	chr2	70020512	70022220	+
mmuLB_PT_18132	ENSMUST00000123892	Processed Transcript	chr4	104799208	104804540	+
mmuLB_IO_62928	ENSMUST00000123893	Intron Overlapping	chr16	91679265	91688765	-
mmuLB_PT_7908	ENSMUST00000123897	Processed Transcript	chr2	91476256	91480871	+
mmuLB_PT_46919	ENSMUST00000123900	Processed Transcript	chr11	67924951	67930863	-
mmuLB_PT_44771	ENSMUST00000123901	Processed Transcript	chr11	4097775	4118696	-
mmuLB_IO_29637	ENSMUST00000123902	Intron Overlapping	chr6	146999545	147032023	+
mmuLB_PT_48975	ENSMUST00000123903	Processed Transcript	chr11	100383404	100386770	-
mmuLB_PT_11721	ENSMUST00000123906	Processed Transcript	chr2	180177168	180178403	-
mmuLB_PT_56329	ENSMUST00000123910	Processed Transcript	chr14	32995265	33008459	+
mmuLB_PT_24364	ENSMUST00000123913	Processed Transcript	chr5	122103179	122106848	+
mmuLB_PT_73202	ENSMUST00000123915	Processed Transcript	chrX	155336792	155338474	-
mmuLB_IO_12477	ENSMUST00000123916	Intron Overlapping	chr3	36863121	36943396	+
mmuLB_IO_47265	ENSMUST00000123917	Intron Overlapping	chr11	70944413	70945034	-
mmuLB_IO_4265	ENSMUST00000123919	Intron Overlapping	chr2	4473194	4498103	+
mmuLB_IO_34394	ENSMUST00000123925	Intron Overlapping	chr7	140857699	140862959	+
mmuLB_IO_31410	ENSMUST00000123928	Intron Overlapping	chr7	44494274	44496397	-
mmuLB_IO_39715	ENSMUST00000123931	Intron Overlapping	chr9	66948563	66949511	+
mmuLB_PT_60066	ENSMUST00000123935	Processed Transcript	chr15	91838328	91851754	+
mmuLB_IO_31476	ENSMUST00000123936	Intron Overlapping	chr7	44867188	44867610	-
mmuLB_PT_54582	ENSMUST00000123939	Processed Transcript	chr13	74030750	74033599	+
mmuLB_PT_64201	ENSMUST00000123942	Processed Transcript	chr17	28814587	28817798	+
mmuLB_PT_19421	ENSMUST00000123943	Processed Transcript	chr4	129620749	129622725	-
mmuLB_IO_1242	ENSMUST00000123945	Intron Overlapping	chr1	63748021	63750276	+
mmuLB_PT_48908	ENSMUST00000123946	Processed Transcript	chr11	99044766	99051815	+
mmuLB_PT_27463	ENSMUST00000123947	Processed Transcript	chr6	71394460	71397198	-
mmuLB_PT_60275	ENSMUST00000123950	Processed Transcript	chr15	98906179	98908937	-
mmuLB_IO_5477	ENSMUST00000123953	Intron Overlapping	chr2	29732561	29734225	+
mmuLB_IO_3532	ENSMUST00000123954	Intron Overlapping	chr1	171270354	171272040	+
mmuLB_PT_7793	ENSMUST00000123955	Processed Transcript	chr2	90775543	90776366	+
mmuLB_IO_35760	ENSMUST00000123958	Intron Overlapping	chr8	47490128	47525017	-
mmuLB_IO_14310	ENSMUST00000123959	Intron Overlapping	chr3	105958591	105959246	-
mmuLB_IO_33030	ENSMUST00000123960	Intron Overlapping	chr7	100634348	100639363	+
mmuLB_IO_62220	ENSMUST00000123961	Intron Overlapping	chr16	48927086	48931293	-
mmuLB_PT_16786	ENSMUST00000123962	Processed Transcript	chr4	47353598	47361313	+
mmuLB_PT_18869	ENSMUST00000123963	Processed Transcript	chr4	119237942	119244149	+
mmuLB_IO_13653	ENSMUST00000123964	Intron Overlapping	chr3	90254324	90258633	+
mmuLB_IO_1077	ENSMUST00000123965	Intron Overlapping	chr1	58973522	58981475	+
mmuLB_PT_8299	ENSMUST00000123966	Processed Transcript	chr2	103966943	104027793	-
mmuLB_IO_20102	ENSMUST00000123968	Intron Overlapping	chr4	139349875	139352310	-
mmuLB_PT_61090	ENSMUST00000123969	Processed Transcript	chr16	18081012	18082319	-
mmuLB_IO_33063	ENSMUST00000123970	Intron Overlapping	chr7	101290644	101292143	-
mmuLB_PT_12307	ENSMUST00000123971	Processed Transcript	chr3	31031722	31039397	+
mmuLB_PT_29564	ENSMUST00000123972	Processed Transcript	chr6	145219980	145230824	-
mmuLB_PT_72362	ENSMUST00000123974	Processed Transcript	chrX	113724349	113834256	+
mmuLB_IO_62224	ENSMUST00000123975	Intron Overlapping	chr16	49010430	49013290	+
mmuLB_IO_36141	ENSMUST00000123976	Intron Overlapping	chr8	70139707	70145535	+
mmuLB_PT_9535	ENSMUST00000123977	Processed Transcript	chr2	130418201	130424281	-
mmuLB_IO_70043	ENSMUST00000123979	Intron Overlapping	chrX	7626230	7627941	+
mmuLB_PT_5213	ENSMUST00000123981	Processed Transcript	chr2	26339431	26345331	+
mmuLB_IO_9097	ENSMUST00000123982	Intron Overlapping	chr2	121410226	121412290	-
mmuLB_PT_44670	ENSMUST00000123983	Processed Transcript	chr11	3291459	3308142	+
mmuLB_PT_15941	ENSMUST00000123984	Processed Transcript	chr4	24578848	24591208	+
mmuLB_PT_16550	ENSMUST00000123985	Processed Transcript	chr4	43559343	43562691	-
mmuLB_PT_5107	ENSMUST00000123986	Processed Transcript	chr2	25460259	25460948	-
mmuLB_PT_53820	ENSMUST00000123987	Processed Transcript	chr13	43125920	43135249	+
mmuLB_PT_29170	ENSMUST00000123988	Processed Transcript	chr6	128362967	128368962	+
mmuLB_IO_47084.3	ENSMUST00000123995	Intron Overlapping	chr11	69666937	69672317	-
mmuLB_PT_54565	ENSMUST00000123997	Processed Transcript	chr13	73689087	73704865	-
mmuLB_IO_43131	ENSMUST00000123999	Intron Overlapping	chr10	77978671	77985434	+
mmuLB_IO_64735	ENSMUST00000124002	Intron Overlapping	chr17	34910975	34914052	+
mmuLB_PT_7152	ENSMUST00000124004	Processed Transcript	chr2	72054985	72141477	+
mmuLB_IO_25201	ENSMUST00000124005	Intron Overlapping	chr5	140683030	140689978	-
mmuLB_PT_46954	ENSMUST00000124006	Processed Transcript	chr11	68811427	68813019	+
mmuLB_PT_3338	ENSMUST00000124007	Processed Transcript	chr1	164299542	164307272	-
mmuLB_PT_25433	ENSMUST00000124009	Processed Transcript	chr5	146740431	146758456	-
mmuLB_IO_69141	ENSMUST00000124012	Intron Overlapping	chr19	32158256	32389714	-
mmuLB_PT_17236	ENSMUST00000124016	Processed Transcript	chr4	63414910	63493600	-
mmuLB_PT_30835	ENSMUST00000124017	Processed Transcript	chr7	28825958	28831233	+
mmuLB_PT_16336	ENSMUST00000124019	Processed Transcript	chr4	41505009	41507764	-
mmuLB_IO_46735	ENSMUST00000124027	Intron Overlapping	chr11	62395186	62401550	-
mmuLB_IO_39070	ENSMUST00000124029	Intron Overlapping	chr9	50617333	50622643	+
mmuLB_IO_60999	ENSMUST00000124030	Intron Overlapping	chr16	17092847	17103627	-
mmuLB_PT_9069	ENSMUST00000124031	Processed Transcript	chr2	121232100	121235821	-
mmuLB_IO_64012	ENSMUST00000124032	Intron Overlapping	chr17	25936475	25941929	-
mmuLB_PT_3378	ENSMUST00000124037	Processed Transcript	chr1	165543104	165551306	+
mmuLB_IO_66924	ENSMUST00000124038	Intron Overlapping	chr18	36763675	36766198	-
mmuLB_PT_11270	ENSMUST00000124039	Processed Transcript	chr2	167932395	167967733	+
mmuLB_PT_17943	ENSMUST00000124040	Processed Transcript	chr4	98944658	98954846	-
mmuLB_IO_20497	ENSMUST00000124041	Intron Overlapping	chr4	147922850	147923727	-
mmuLB_IO_37617	ENSMUST00000124044	Intron Overlapping	chr8	120085222	120088075	-
mmuLB_IO_18885	ENSMUST00000124048	Intron Overlapping	chr4	119348597	119359894	-
mmuLB_PT_28263	ENSMUST00000124050	Processed Transcript	chr6	97396257	97431429	-
mmuLB_PT_53275	ENSMUST00000124052	Processed Transcript	chr13	21179445	21180416	+
mmuLB_IO_70224	ENSMUST00000124053	Intron Overlapping	chrX	12679749	12762073	-
mmuLB_IO_42889	ENSMUST00000124054	Intron Overlapping	chr10	69345005	69352910	-
mmuLB_IO_9074	ENSMUST00000124060	Intron Overlapping	chr2	121269630	121271370	-
mmuLB_PT_6204	ENSMUST00000124062	Processed Transcript	chr2	38998332	39000274	+
mmuLB_PT_52828	ENSMUST00000124064	Processed Transcript	chr12	111804913	111812201	-
mmuLB_IO_36931	ENSMUST00000124066	Intron Overlapping	chr8	93265839	93267405	-
mmuLB_PT_12078	ENSMUST00000124067	Processed Transcript	chr3	15832926	15848454	-
mmuLB_IO_31507	ENSMUST00000124069	Intron Overlapping	chr7	44997680	45002390	+
mmuLB_IO_70226	ENSMUST00000124070	Intron Overlapping	chrX	12706373	12713975	-
mmuLB_IO_39013	ENSMUST00000124073	Intron Overlapping	chr9	47530352	47819080	+
mmuLB_IO_38405	ENSMUST00000124076	Intron Overlapping	chr9	22678750	22888274	+
mmuLB_IO_28539	ENSMUST00000124078	Intron Overlapping	chr6	113416789	113419319	-
mmuLB_PT_24259	ENSMUST00000124079	Processed Transcript	chr5	120694721	120705889	-
mmuLB_PT_25131	ENSMUST00000124080	Processed Transcript	chr5	138986270	138994484	-
mmuLB_PT_6021	ENSMUST00000124081	Processed Transcript	chr2	35160308	35165795	+
mmuLB_PT_49833	ENSMUST00000124083	Processed Transcript	chr11	115120261	115126850	-
mmuLB_IO_30284.2	ENSMUST00000124084	Intron Overlapping	chr7	16275477	16280697	-
mmuLB_IO_11122	ENSMUST00000124085	Intron Overlapping	chr2	165874877	165884239	-
mmuLB_IO_13528	ENSMUST00000124086	Intron Overlapping	chr3	89209414	89210836	-
mmuLB_IO_48471	ENSMUST00000124087	Intron Overlapping	chr11	94338290	94340148	+
mmuLB_IO_195	ENSMUST00000124088	Intron Overlapping	chr1	13184606	13374029	-
mmuLB_PT_47773	ENSMUST00000124090	Processed Transcript	chr11	78325065	78325561	+
mmuLB_IO_36844	ENSMUST00000124091	Intron Overlapping	chr8	88647384	88665700	+
mmuLB_PT_21071	ENSMUST00000124092	Processed Transcript	chr4	155956005	155957483	+
mmuLB_PT_62944	ENSMUST00000124094	Processed Transcript	chr16	91804622	91816917	+
mmuLB_IO_70245	ENSMUST00000124097	Intron Overlapping	chrX	13129327	13133782	+
mmuLB_IO_64194	ENSMUST00000124099	Intron Overlapping	chr17	28769336	28778219	+
mmuLB_PT_46522	ENSMUST00000124101	Processed Transcript	chr11	59823286	59839838	-
mmuLB_PT_45483	ENSMUST00000124103	Processed Transcript	chr11	28853244	28921526	+
mmuLB_PT_16783	ENSMUST00000124105	Processed Transcript	chr4	47233267	47245512	+
mmuLB_IO_47953	ENSMUST00000124109	Intron Overlapping	chr11	82900772	82901816	-
mmuLB_PT_24471	ENSMUST00000124110	Processed Transcript	chr5	123180659	123182067	-
mmuLB_IO_47197	ENSMUST00000124112	Intron Overlapping	chr11	70432635	70435996	+
mmuLB_PT_16539	ENSMUST00000124114	Processed Transcript	chr4	43507024	43513729	+
mmuLB_IO_31214.2	ENSMUST00000124116	Intron Overlapping	chr7	35751319	35754355	-
mmuLB_IO_38491	ENSMUST00000124119	Intron Overlapping	chr9	29013238	29963130	-
mmuLB_PT_23054	ENSMUST00000124123	Processed Transcript	chr5	86829318	86835732	+
mmuLB_IO_11433	ENSMUST00000124124	Intron Overlapping	chr2	173228211	173234722	-
mmuLB_PT_20270	ENSMUST00000124125	Processed Transcript	chr4	141932783	141954194	-
mmuLB_IO_65256	ENSMUST00000124126	Intron Overlapping	chr17	46247299	46247968	-
mmuLB_PT_6635	ENSMUST00000124127	Processed Transcript	chr2	59342197	59348256	+
mmuLB_IO_31584	ENSMUST00000124128	Intron Overlapping	chr7	45367893	45368602	-
mmuLB_PT_8967	ENSMUST00000124129	Processed Transcript	chr2	120456019	120504773	+
mmuLB_PT_48868	ENSMUST00000124130	Processed Transcript	chr11	98740904	98753442	+
mmuLB_IO_7875	ENSMUST00000124131	Intron Overlapping	chr2	91202924	91212142	+
mmuLB_PT_7939.1	ENSMUST00000124132	Processed Transcript	chr2	91730182	91810969	+
mmuLB_PT_5861	ENSMUST00000124133	Processed Transcript	chr2	32727706	32744844	+
mmuLB_IO_37360	ENSMUST00000124138	Intron Overlapping	chr8	109593973	109594950	-
mmuLB_IO_11225	ENSMUST00000124139	Intron Overlapping	chr2	167421737	167436049	+
mmuLB_PT_73142	ENSMUST00000124141	Processed Transcript	chrX	152618914	152643924	-
mmuLB_IO_37495.2	ENSMUST00000124143	Intron Overlapping	chr8	114368116	114374070	+
mmuLB_IO_43660	ENSMUST00000124144	Intron Overlapping	chr10	88518282	88523278	-
mmuLB_IO_23332	ENSMUST00000124145	Intron Overlapping	chr5	100083947	100122796	-
mmuLB_PT_5017	ENSMUST00000124146	Processed Transcript	chr2	25230782	25233046	-
mmuLB_IO_17973	ENSMUST00000124147	Intron Overlapping	chr4	99719152	99739473	+
mmuLB_IO_45413	ENSMUST00000124148	Intron Overlapping	chr11	24078147	24090906	+
mmuLB_PT_11836	ENSMUST00000124149	Processed Transcript	chr2	181355694	181356615	+
mmuLB_PT_21597	ENSMUST00000124150	Processed Transcript	chr5	24177904	24181432	+
mmuLB_PT_48081	ENSMUST00000124152	Processed Transcript	chr11	84880353	84911131	+
mmuLB_PT_19119	ENSMUST00000124154	Processed Transcript	chr4	125085165	125090160	+
mmuLB_PT_29020	ENSMUST00000124159	Processed Transcript	chr6	125053802	125055216	+
mmuLB_PT_20259	ENSMUST00000124161	Processed Transcript	chr4	141814758	141815976	+
mmuLB_IO_21143	ENSMUST00000124162	Intron Overlapping	chr5	3591483	3596082	-
mmuLB_PT_8429	ENSMUST00000124163	Processed Transcript	chr2	105966784	106003263	-
mmuLB_PT_28212	ENSMUST00000124165	Processed Transcript	chr6	94628075	94678865	-
mmuLB_PT_59	ENSMUST00000124167	Processed Transcript	chr1	6730143	6795404	+
mmuLB_IO_31463	ENSMUST00000124168	Intron Overlapping	chr7	44857340	44861250	+
mmuLB_PT_48783	ENSMUST00000124170	Processed Transcript	chr11	98009660	98012551	-
mmuLB_IO_68341	ENSMUST00000124171	Intron Overlapping	chr19	6120632	6121642	-
mmuLB_PT_5104	ENSMUST00000124172	Processed Transcript	chr2	25459561	25460965	-
mmuLB_IO_36590	ENSMUST00000124174	Intron Overlapping	chr8	83965047	83968545	+
mmuLB_PT_67208	ENSMUST00000124175	Processed Transcript	chr18	50031028	50046427	+
mmuLB_IO_33818	ENSMUST00000124177	Intron Overlapping	chr7	126572122	126577863	-
mmuLB_IO_47678	ENSMUST00000124178	Intron Overlapping	chr11	77718615	77721834	-
mmuLB_PT_43264	ENSMUST00000124179	Processed Transcript	chr10	80149886	80153687	+
mmuLB_PT_71738	ENSMUST00000124180	Processed Transcript	chrX	93969642	93971663	+
mmuLB_PT_19788	ENSMUST00000124181	Processed Transcript	chr4	134232467	134235939	-
mmuLB_IO_40504	ENSMUST00000124186	Intron Overlapping	chr9	96731556	96732669	-
mmuLB_IO_63512	ENSMUST00000124188	Intron Overlapping	chr17	13888854	13899295	+
mmuLB_IO_18281	ENSMUST00000124190	Intron Overlapping	chr4	108010017	108013526	+
mmuLB_IO_54917	ENSMUST00000124193	Intron Overlapping	chr13	93621881	93637566	-
mmuLB_PT_24175	ENSMUST00000124194	Processed Transcript	chr5	117781055	117867086	+
mmuLB_IO_63561	ENSMUST00000124196	Intron Overlapping	chr17	15371624	15375100	-
mmuLB_PT_52824	ENSMUST00000124197	Processed Transcript	chr12	111789322	111794398	+
mmuLB_PT_51448	ENSMUST00000124201	Processed Transcript	chr12	65154718	65172566	-
mmuLB_PT_17858	ENSMUST00000124202	Processed Transcript	chr4	96003620	96009918	+
mmuLB_IO_66929	ENSMUST00000124204	Intron Overlapping	chr18	36790013	36791453	+
mmuLB_IO_65377	ENSMUST00000124205	Intron Overlapping	chr17	48316424	48318211	+
mmuLB_PT_15004	ENSMUST00000124206	Processed Transcript	chr3	136670124	136797838	+
mmuLB_IO_7071	ENSMUST00000124208	Intron Overlapping	chr2	70981059	71055583	-
mmuLB_IO_72834	ENSMUST00000124211	Intron Overlapping	chrX	142682888	142771290	+
mmuLB_PT_3064	ENSMUST00000124212	Processed Transcript	chr1	156017324	156018619	-
mmuLB_IO_41281	ENSMUST00000124213	Intron Overlapping	chr9	119102478	119125295	+
mmuLB_IO_34046	ENSMUST00000124216	Intron Overlapping	chr7	128276301	128288705	-
mmuLB_IO_22888	ENSMUST00000124217	Intron Overlapping	chr5	76152769	76155504	+
mmuLB_PT_6111	ENSMUST00000124218	Processed Transcript	chr2	37409568	37414735	-
mmuLB_IO_68052	ENSMUST00000124219	Intron Overlapping	chr19	3851832	3878614	+
mmuLB_IO_10340	ENSMUST00000124220	Intron Overlapping	chr2	153013351	153015377	-
mmuLB_PT_60446	ENSMUST00000124224	Processed Transcript	chr15	102241943	102245231	-
mmuLB_IO_11709	ENSMUST00000124225	Intron Overlapping	chr2	180149379	180151408	+
mmuLB_IO_46616	ENSMUST00000124227	Intron Overlapping	chr11	60792949	60797853	-
mmuLB_IO_65932	ENSMUST00000124229	Intron Overlapping	chr17	78969619	78985448	-
mmuLB_PT_31505	ENSMUST00000124235	Processed Transcript	chr7	44992872	44997562	-
mmuLB_PT_71730	ENSMUST00000124236	Processed Transcript	chrX	93623298	93632115	-
mmuLB_PT_66872	ENSMUST00000124237	Processed Transcript	chr18	35717248	35717887	-
mmuLB_PT_33911	ENSMUST00000124240	Processed Transcript	chr7	127199362	127207747	-
mmuLB_IO_23948	ENSMUST00000124242	Intron Overlapping	chr5	114707864	114722327	+
mmuLB_IO_61036	ENSMUST00000124244	Intron Overlapping	chr16	17502242	17503702	+
mmuLB_IO_2597	ENSMUST00000124245	Intron Overlapping	chr1	133897199	133901327	-
mmuLB_PT_44800	ENSMUST00000124249	Processed Transcript	chr11	4427314	4435754	-
mmuLB_PT_17321	ENSMUST00000124251	Processed Transcript	chr4	70242471	70243852	-
mmuLB_PT_41731	ENSMUST00000124252	Processed Transcript	chr10	13090788	13124899	+
mmuLB_PT_18232	ENSMUST00000124254	Processed Transcript	chr4	107318971	107359823	+
mmuLB_PT_48238	ENSMUST00000124255	Processed Transcript	chr11	87543158	87555666	+
mmuLB_PT_15491	ENSMUST00000124256	Processed Transcript	chr4	5644090	5798382	+
mmuLB_IO_52001	ENSMUST00000124257	Intron Overlapping	chr12	84361996	84373796	+
mmuLB_PT_5116	ENSMUST00000124258	Processed Transcript	chr2	25500816	25503550	+
mmuLB_IO_23941	ENSMUST00000124260	Intron Overlapping	chr5	114444303	114453096	+
mmuLB_PT_31603	ENSMUST00000124261	Processed Transcript	chr7	45457945	45459421	-
mmuLB_IO_28558	ENSMUST00000124262	Intron Overlapping	chr6	113583418	113586024	+
mmuLB_PT_18284	ENSMUST00000124265	Processed Transcript	chr4	108027193	108032337	-
mmuLB_PT_41052	ENSMUST00000124267	Processed Transcript	chr9	110765861	110769736	+
mmuLB_PT_32657	ENSMUST00000124269	Processed Transcript	chr7	87246649	87287981	+
mmuLB_IO_56944	ENSMUST00000124271	Intron Overlapping	chr14	54644727	54648578	-
mmuLB_IO_22113	ENSMUST00000124272	Intron Overlapping	chr5	34886451	34903724	+
mmuLB_IO_7072	ENSMUST00000124273	Intron Overlapping	chr2	70993345	71018378	-
mmuLB_IO_60305	ENSMUST00000124275	Intron Overlapping	chr15	99314868	99315794	+
mmuLB_PT_5077	ENSMUST00000124277	Processed Transcript	chr2	25399351	25406340	+
mmuLB_PT_16069	ENSMUST00000124278	Processed Transcript	chr4	32615451	32631810	+
mmuLB_IO_517	ENSMUST00000124280	Intron Overlapping	chr1	36307754	36319887	+
mmuLB_PT_28636	ENSMUST00000124283	Processed Transcript	chr6	115899110	115926694	+
mmuLB_PT_7814	ENSMUST00000124284	Processed Transcript	chr2	90904769	90905617	+
mmuLB_IO_37429	ENSMUST00000124285	Intron Overlapping	chr8	111043079	111045122	+
mmuLB_IO_20166	ENSMUST00000124286	Intron Overlapping	chr4	141019725	141022516	-
mmuLB_IO_4323	ENSMUST00000124287	Intron Overlapping	chr2	5804949	5833183	-
mmuLB_PT_19036	ENSMUST00000124290	Processed Transcript	chr4	123787874	123811498	+
mmuLB_IO_13518	ENSMUST00000124291	Intron Overlapping	chr3	89177758	89180385	+
mmuLB_IO_20496	ENSMUST00000124292	Intron Overlapping	chr4	147922463	147936742	-
mmuLB_IO_45457	ENSMUST00000124294	Intron Overlapping	chr11	26533841	26593622	-
mmuLB_IO_39204	ENSMUST00000124295	Intron Overlapping	chr9	54917312	54938164	+
mmuLB_PT_40262	ENSMUST00000124296	Processed Transcript	chr9	83400635	83401869	-
mmuLB_PT_65660	ENSMUST00000124297	Processed Transcript	chr17	66049786	66050640	-
mmuLB_IO_65488	ENSMUST00000124302	Intron Overlapping	chr17	56009255	56012322	+
mmuLB_PT_46340	ENSMUST00000124304	Processed Transcript	chr11	54910787	54956104	-
mmuLB_PT_45874	ENSMUST00000124306	Processed Transcript	chr11	43774606	43836332	-
mmuLB_IO_65040.2	ENSMUST00000124307	Intron Overlapping	chr17	36837134	36837855	+
mmuLB_IO_59854	ENSMUST00000124308	Intron Overlapping	chr15	84948000	84960983	-
mmuLB_PT_4993	ENSMUST00000124309	Processed Transcript	chr2	25060829	25061709	+
mmuLB_IO_52067	ENSMUST00000124311	Intron Overlapping	chr12	85819097	85824544	-
mmuLB_PT_42572	ENSMUST00000124312	Processed Transcript	chr10	58408057	58410336	+
mmuLB_IO_63023	ENSMUST00000124313	Intron Overlapping	chr16	93883931	93894288	+
mmuLB_PT_34431	ENSMUST00000124314	Processed Transcript	chr7	141190927	141192504	-
mmuLB_IO_11874	ENSMUST00000124315	Intron Overlapping	chr2	181569764	181571375	-
mmuLB_IO_61324	ENSMUST00000124318	Intron Overlapping	chr16	22061366	22063697	-
mmuLB_IO_71451	ENSMUST00000124321	Intron Overlapping	chrX	75433978	75451224	+
mmuLB_PT_6038	ENSMUST00000124323	Processed Transcript	chr2	35282513	35285025	+
mmuLB_IO_27177	ENSMUST00000124325	Intron Overlapping	chr6	54509108	54514817	-
mmuLB_PT_19166	ENSMUST00000124327	Processed Transcript	chr4	126193916	126202670	-
mmuLB_IO_24276	ENSMUST00000124330	Intron Overlapping	chr5	121205409	121206445	+
mmuLB_IO_68374	ENSMUST00000124333	Intron Overlapping	chr19	6341270	6343523	+
mmuLB_IO_46886	ENSMUST00000124337	Intron Overlapping	chr11	67171066	67174622	+
mmuLB_PT_21088	ENSMUST00000124339	Processed Transcript	chr4	156026378	156028371	+
mmuLB_PT_31597	ENSMUST00000124343	Processed Transcript	chr7	45447605	45451827	+
mmuLB_PT_12514	ENSMUST00000124347	Processed Transcript	chr3	37432058	37439152	+
mmuLB_IO_18094	ENSMUST00000124348	Intron Overlapping	chr4	103119410	103144423	+
mmuLB_IO_36287	ENSMUST00000124349	Intron Overlapping	chr8	71488743	71493400	+
mmuLB_PT_46337	ENSMUST00000124351	Processed Transcript	chr11	54841132	54860609	-
mmuLB_PT_48757	ENSMUST00000124356	Processed Transcript	chr11	97745481	97751170	-
mmuLB_IO_4020	ENSMUST00000124358	Intron Overlapping	chr1	188262035	188452401	+
mmuLB_PT_16081	ENSMUST00000124361	Processed Transcript	chr4	32762865	32765217	+
mmuLB_PT_63196	ENSMUST00000124362	Processed Transcript	chr17	4994332	5097733	+
mmuLB_IO_19374	ENSMUST00000124364	Intron Overlapping	chr4	129429145	129440820	-
mmuLB_PT_19590	ENSMUST00000124365	Processed Transcript	chr4	132274413	132276788	+
mmuLB_PT_49461.2	ENSMUST00000124367	Processed Transcript	chr11	105625038	105715553	+
mmuLB_PT_28537	ENSMUST00000124368	Processed Transcript	chr6	113412831	113414558	+
mmuLB_PT_44177	ENSMUST00000124369	Processed Transcript	chr10	116196396	116237261	+
mmuLB_IO_48860	ENSMUST00000124371	Intron Overlapping	chr11	98706427	98707251	-
mmuLB_PT_16456	ENSMUST00000124380	Processed Transcript	chr4	42917334	42940357	+
mmuLB_PT_73006	ENSMUST00000124381	Processed Transcript	chrX	150588256	150612932	+
mmuLB_PT_10427	ENSMUST00000124382	Processed Transcript	chr2	154547141	154558844	-
mmuLB_PT_4972	ENSMUST00000124383	Processed Transcript	chr2	24962473	24969671	+
mmuLB_IO_71616	ENSMUST00000124386	Intron Overlapping	chrX	85712692	85737610	-
mmuLB_PT_44496.2	ENSMUST00000124388	Processed Transcript	chr10	127667123	127668851	+
mmuLB_PT_9962	ENSMUST00000124389	Processed Transcript	chr2	144254691	144255382	-
mmuLB_PT_5434	ENSMUST00000124390	Processed Transcript	chr2	28835304	28840352	-
mmuLB_IO_69302	ENSMUST00000124391	Intron Overlapping	chr19	40089735	40092322	+
mmuLB_LI_23537	ENSMUST00000124394	lincRNA	chr5	106557738	106574716	-
mmuLB_PT_9276	ENSMUST00000124396	Processed Transcript	chr2	126594584	126598261	-
mmuLB_IO_30723	ENSMUST00000124397	Intron Overlapping	chr7	27692477	27698994	+
mmuLB_IO_59969	ENSMUST00000124398	Intron Overlapping	chr15	89294001	89295651	-
mmuLB_PT_65121	ENSMUST00000124399	Processed Transcript	chr17	40793256	40807003	-
mmuLB_PT_9884	ENSMUST00000124403	Processed Transcript	chr2	140395460	140420495	+
mmuLB_IO_566	ENSMUST00000124404	Intron Overlapping	chr1	37029304	37063649	+
mmuLB_IO_51587	ENSMUST00000124405	Intron Overlapping	chr12	72076496	72085439	-
mmuLB_PT_49913	ENSMUST00000124407	Processed Transcript	chr11	115607918	115612887	-
mmuLB_PT_15585	ENSMUST00000124408	Processed Transcript	chr4	9574872	9595689	-
mmuLB_IO_20567	ENSMUST00000124409	Intron Overlapping	chr4	149155192	149159999	-
mmuLB_PT_13888	ENSMUST00000124410	Processed Transcript	chr3	95679025	95680096	-
mmuLB_IO_9065	ENSMUST00000124411	Intron Overlapping	chr2	121208845	121221232	-
mmuLB_PT_18534	ENSMUST00000124412	Processed Transcript	chr4	115494064	115496140	-
mmuLB_PT_10395	ENSMUST00000124414	Processed Transcript	chr2	153861462	153871084	-
mmuLB_PT_10525	ENSMUST00000124415	Processed Transcript	chr2	155629060	155630384	+
mmuLB_PT_9405	ENSMUST00000124418	Processed Transcript	chr2	128615403	128618142	-
mmuLB_IO_10489	ENSMUST00000124419	Intron Overlapping	chr2	155332646	155357419	-
mmuLB_IO_25152	ENSMUST00000124420	Intron Overlapping	chr5	139266931	139269702	+
mmuLB_IO_22280	ENSMUST00000124421	Intron Overlapping	chr5	43762312	43782118	-
mmuLB_PT_41263	ENSMUST00000124422	Processed Transcript	chr9	118839628	118871940	+
mmuLB_PT_20787	ENSMUST00000124423	Processed Transcript	chr4	152372142	152390181	+
mmuLB_IO_39079	ENSMUST00000124424	Intron Overlapping	chr9	50666259	50684394	-
mmuLB_IO_22204	ENSMUST00000124426	Intron Overlapping	chr5	37316216	37318491	-
mmuLB_PT_7961	ENSMUST00000124427	Processed Transcript	chr2	91935907	91938028	-
mmuLB_IO_7997	ENSMUST00000124428	Intron Overlapping	chr2	92369985	92371945	-
mmuLB_PT_19268	ENSMUST00000124429	Processed Transcript	chr4	127048665	127058881	-
mmuLB_PT_61748	ENSMUST00000124430	Processed Transcript	chr16	34244114	34252315	-
mmuLB_IO_62842	ENSMUST00000124433	Intron Overlapping	chr16	89908221	89956107	-
mmuLB_PT_45735	ENSMUST00000124438	Processed Transcript	chr11	35544685	35612636	+
mmuLB_PT_15899	ENSMUST00000124440	Processed Transcript	chr4	21931329	21994146	+
mmuLB_IO_40373.2	ENSMUST00000124441	Intron Overlapping	chr9	90195128	90200097	+
mmuLB_IO_30612	ENSMUST00000124442	Intron Overlapping	chr7	25760678	25764064	-
mmuLB_PT_414	ENSMUST00000124445	Processed Transcript	chr1	30946266	30949308	-
mmuLB_IO_71291	ENSMUST00000124446	Intron Overlapping	chrX	73917861	73920465	-
mmuLB_PT_41625	ENSMUST00000124447	Processed Transcript	chr10	7779303	7792800	-
mmuLB_IO_4507	ENSMUST00000124448	Intron Overlapping	chr2	11705759	11720392	+
mmuLB_PT_49500	ENSMUST00000124449	Processed Transcript	chr11	106152064	106154140	+
mmuLB_PT_19667	ENSMUST00000124451	Processed Transcript	chr4	132974095	132984360	+
mmuLB_IO_24902	ENSMUST00000124453	Intron Overlapping	chr5	135374179	135376034	+
mmuLB_IO_60810	ENSMUST00000124454	Intron Overlapping	chr16	11196444	11203264	-
mmuLB_PT_5761	ENSMUST00000124455	Processed Transcript	chr2	32051692	32052365	+
mmuLB_PT_16162	ENSMUST00000124456	Processed Transcript	chr4	34674979	34687255	-
mmuLB_IO_65515	ENSMUST00000124457	Intron Overlapping	chr17	56568895	56575097	-
mmuLB_PT_52353	ENSMUST00000124459	Processed Transcript	chr12	100887684	100908198	-
mmuLB_PT_8451	ENSMUST00000124461	Processed Transcript	chr2	106695623	106783858	+
mmuLB_PT_6211	ENSMUST00000124463	Processed Transcript	chr2	39016779	39018406	-
mmuLB_PT_64446	ENSMUST00000124465	Processed Transcript	chr17	33019759	33033168	-
mmuLB_PT_17940	ENSMUST00000124466	Processed Transcript	chr4	98936857	99023390	-
mmuLB_IO_28492	ENSMUST00000124467	Intron Overlapping	chr6	113108873	113117931	+
mmuLB_IO_50428	ENSMUST00000124468	Intron Overlapping	chr11	120612596	120613695	-
mmuLB_IO_12303.2	ENSMUST00000124472	Intron Overlapping	chr3	30921023	30933111	-
mmuLB_PT_48080	ENSMUST00000124475	Processed Transcript	chr11	84880310	84881003	+
mmuLB_PT_31670	ENSMUST00000124476	Processed Transcript	chr7	45811524	45814261	-
mmuLB_PT_32685	ENSMUST00000124477	Processed Transcript	chr7	89156448	89404222	-
mmuLB_IO_68227	ENSMUST00000124478	Intron Overlapping	chr19	5422805	5423923	-
mmuLB_IO_47931	ENSMUST00000124479	Intron Overlapping	chr11	82035610	82037450	+
mmuLB_PT_54159	ENSMUST00000124480	Processed Transcript	chr13	55481667	55486660	-
mmuLB_IO_9623	ENSMUST00000124481	Intron Overlapping	chr2	131062049	131063543	-
mmuLB_IO_69147.2	ENSMUST00000124483	Intron Overlapping	chr19	32220587	32289579	-
mmuLB_IO_36296	ENSMUST00000124485	Intron Overlapping	chr8	71597782	71607924	+
mmuLB_IO_14564	ENSMUST00000124486	Intron Overlapping	chr3	116489240	116495965	-
mmuLB_IO_49351	ENSMUST00000124490	Intron Overlapping	chr11	103337777	103339303	-
mmuLB_PT_18518	ENSMUST00000124491	Processed Transcript	chr4	115089043	115091346	+
mmuLB_PT_5527	ENSMUST00000124494	Processed Transcript	chr2	30027564	30030517	+
mmuLB_IO_4073	ENSMUST00000124497	Intron Overlapping	chr1	191057899	191059441	-
mmuLB_IO_31352	ENSMUST00000124502	Intron Overlapping	chr7	43408268	43418358	+
mmuLB_IO_50424	ENSMUST00000124504	Intron Overlapping	chr11	120610672	120612109	-
mmuLB_PT_20162	ENSMUST00000124506	Processed Transcript	chr4	141010637	141015012	+
mmuLB_IO_5422	ENSMUST00000124507	Intron Overlapping	chr2	28641254	28667959	+
mmuLB_IO_37826	ENSMUST00000124508	Intron Overlapping	chr8	123246857	123248013	-
mmuLB_PT_20618	ENSMUST00000124510	Processed Transcript	chr4	149673765	149701590	-
mmuLB_IO_43409	ENSMUST00000124512	Intron Overlapping	chr10	81363923	81364876	-
mmuLB_PT_52290	ENSMUST00000124514	Processed Transcript	chr12	98943319	98970724	+
mmuLB_IO_10722	ENSMUST00000124518	Intron Overlapping	chr2	157174986	157204526	-
mmuLB_IO_39687	ENSMUST00000124519	Intron Overlapping	chr9	66545462	66566926	-
mmuLB_IO_36272	ENSMUST00000124520	Intron Overlapping	chr8	71406022	71409476	+
mmuLB_PT_73004	ENSMUST00000124521	Processed Transcript	chrX	150571508	150589868	-
mmuLB_IO_73414	ENSMUST00000124523	Intron Overlapping	chrX	164960918	164980325	-
mmuLB_IO_38171	ENSMUST00000124524	Intron Overlapping	chr9	13813447	13816397	-
mmuLB_IO_28807	ENSMUST00000124525	Intron Overlapping	chr6	120427239	120430282	+
mmuLB_PT_48824	ENSMUST00000124527	Processed Transcript	chr11	98386712	98387482	+
mmuLB_PT_19490	ENSMUST00000124528	Processed Transcript	chr4	130209109	130209856	-
mmuLB_IO_28518	ENSMUST00000124530	Intron Overlapping	chr6	113317158	113318453	+
mmuLB_PT_34005	ENSMUST00000124533	Processed Transcript	chr7	127905737	127907526	+
mmuLB_PT_38900	ENSMUST00000124534	Processed Transcript	chr9	44773054	44774415	+
mmuLB_IO_21724	ENSMUST00000124535	Intron Overlapping	chr5	27499958	27501391	-
mmuLB_PT_73016	ENSMUST00000124537	Processed Transcript	chrX	150811100	150812461	-
mmuLB_IO_1575	ENSMUST00000124539	Intron Overlapping	chr1	75442224	75443179	+
mmuLB_PT_8235	ENSMUST00000124540	Processed Transcript	chr2	103073695	103092631	+
mmuLB_IO_27279	ENSMUST00000124542	Intron Overlapping	chr6	58640546	58664783	+
mmuLB_IO_35667	ENSMUST00000124544	Intron Overlapping	chr8	45507794	45778351	+
mmuLB_AO_17986	ENSMUST00000124547	Ambiguous ORF	chr4	99829440	99831580	+
mmuLB_PT_20756	ENSMUST00000124548	Processed Transcript	chr4	152185765	152217796	+
mmuLB_IO_1039	ENSMUST00000124550	Intron Overlapping	chr1	58438176	58445176	-
mmuLB_PT_27963	ENSMUST00000124551	Processed Transcript	chr6	87917924	87933425	+
mmuLB_PT_28618	ENSMUST00000124553	Processed Transcript	chr6	115622874	115630726	-
mmuLB_PT_9563	ENSMUST00000124559	Processed Transcript	chr2	130655199	130663819	-
mmuLB_IO_54122	ENSMUST00000124561	Intron Overlapping	chr13	55085639	55093508	-
mmuLB_IO_28008	ENSMUST00000124562	Intron Overlapping	chr6	88843538	88845925	-
mmuLB_IO_30261	ENSMUST00000124563	Intron Overlapping	chr7	16098632	16113134	+
mmuLB_PT_44919	ENSMUST00000124564	Processed Transcript	chr11	5836278	5837752	-
mmuLB_PT_1062	ENSMUST00000124567	Processed Transcript	chr1	58711534	58713889	+
mmuLB_IO_30326	ENSMUST00000124573	Intron Overlapping	chr7	17007153	17015470	-
mmuLB_IO_28508	ENSMUST00000124574	Intron Overlapping	chr6	113282335	113283429	+
mmuLB_PT_31546	ENSMUST00000124578	Processed Transcript	chr7	45147459	45154447	-
mmuLB_PT_2511	ENSMUST00000124579	Processed Transcript	chr1	132008109	132014456	+
mmuLB_PT_24627	ENSMUST00000124582	Processed Transcript	chr5	125277787	125284159	-
mmuLB_PT_10053.2	ENSMUST00000124583	Processed Transcript	chr2	146244784	146261375	-
mmuLB_IO_13591	ENSMUST00000124584	Intron Overlapping	chr3	89662518	89667582	+
mmuLB_PT_61646	ENSMUST00000124585	Processed Transcript	chr16	32644291	32663888	+
mmuLB_PT_45087	ENSMUST00000124587	Processed Transcript	chr11	11936718	11938616	-
mmuLB_IO_44963	ENSMUST00000124588	Intron Overlapping	chr11	6396729	6397848	+
mmuLB_IO_23605	ENSMUST00000124590	Intron Overlapping	chr5	107815161	107816809	-
mmuLB_PT_58259	ENSMUST00000124591	Processed Transcript	chr15	4142523	4153980	+
mmuLB_IO_39338	ENSMUST00000124593	Intron Overlapping	chr9	57549976	57552716	-
mmuLB_PT_49190	ENSMUST00000124594	Processed Transcript	chr11	102191809	102193652	+
mmuLB_PT_16292	ENSMUST00000124595	Processed Transcript	chr4	41009207	41022321	+
mmuLB_PT_47135	ENSMUST00000124596	Processed Transcript	chr11	69914845	69915880	+
mmuLB_IO_32037	ENSMUST00000124597	Intron Overlapping	chr7	64244811	64268140	+
mmuLB_IO_8459	ENSMUST00000124598	Intron Overlapping	chr2	106967408	106974397	-
mmuLB_PT_357	ENSMUST00000124600	Processed Transcript	chr1	24197017	24220785	+
mmuLB_PT_7365	ENSMUST00000124601	Processed Transcript	chr2	76568120	76580028	+
mmuLB_PT_60874	ENSMUST00000124604	Processed Transcript	chr16	13819299	13832551	+
mmuLB_PT_46065	ENSMUST00000124605	Processed Transcript	chr11	50148132	50149965	+
mmuLB_PT_15630	ENSMUST00000124607	Processed Transcript	chr4	11059073	11076149	-
mmuLB_PT_57603.2	ENSMUST00000124608	Processed Transcript	chr14	75131159	75148080	+
mmuLB_IO_23766	ENSMUST00000124612	Intron Overlapping	chr5	110651364	110653366	-
mmuLB_PT_42351	ENSMUST00000124613	Processed Transcript	chr10	42817928	42829280	+
mmuLB_PT_19141	ENSMUST00000124614	Processed Transcript	chr4	126047234	126050483	+
mmuLB_IO_32526	ENSMUST00000124616	Intron Overlapping	chr7	81859020	81873877	+
mmuLB_IO_33061	ENSMUST00000124617	Intron Overlapping	chr7	101289617	101290459	-
mmuLB_IO_33129	ENSMUST00000124619	Intron Overlapping	chr7	102223071	102227111	+
mmuLB_PT_58434	ENSMUST00000124621	Processed Transcript	chr15	12117866	12122337	+
mmuLB_PT_70771	ENSMUST00000124623	Processed Transcript	chrX	48485458	48486518	-
mmuLB_IO_8230	ENSMUST00000124624	Intron Overlapping	chr2	102851893	102901458	-
mmuLB_IO_48260	ENSMUST00000124625	Intron Overlapping	chr11	87729374	87731113	+
mmuLB_IO_54559	ENSMUST00000124627	Intron Overlapping	chr13	73510949	73511606	+
mmuLB_PT_18672	ENSMUST00000124628	Processed Transcript	chr4	116712425	116741859	+
mmuLB_PT_7063	ENSMUST00000124629	Processed Transcript	chr2	70750994	70825228	-
mmuLB_PT_19420	ENSMUST00000124630	Processed Transcript	chr4	129619276	129621421	-
mmuLB_IO_33986	ENSMUST00000124631	Intron Overlapping	chr7	127800658	127802113	+
mmuLB_PT_27441	ENSMUST00000124633	Processed Transcript	chr6	70766273	70773692	-
mmuLB_PT_28821	ENSMUST00000124634	Processed Transcript	chr6	120734558	120756674	+
mmuLB_PT_28150	ENSMUST00000124635	Processed Transcript	chr6	92189841	92199725	-
mmuLB_IO_12590	ENSMUST00000124636	Intron Overlapping	chr3	41068520	41070670	-
mmuLB_IO_33074	ENSMUST00000124637	Intron Overlapping	chr7	101407889	101411679	+
mmuLB_IO_13864	ENSMUST00000124638	Intron Overlapping	chr3	95323525	95357155	-
mmuLB_PT_50535	ENSMUST00000124639	Processed Transcript	chr11	121359591	121388221	-
mmuLB_PT_55101	ENSMUST00000124644	Processed Transcript	chr13	100479191	100481649	-
mmuLB_PT_16470	ENSMUST00000124645	Processed Transcript	chr4	43003011	43006466	-
mmuLB_PT_20494	ENSMUST00000124646	Processed Transcript	chr4	147885708	147887523	-
mmuLB_PT_13143	ENSMUST00000124647	Processed Transcript	chr3	79112181	79173300	-
mmuLB_IO_60967	ENSMUST00000124649	Intron Overlapping	chr16	16860674	16863985	-
mmuLB_PT_62104	ENSMUST00000124651	Processed Transcript	chr16	44284250	44332541	-
mmuLB_PT_10871	ENSMUST00000124652	Processed Transcript	chr2	160754572	160759447	+
mmuLB_IO_62895	ENSMUST00000124653	Intron Overlapping	chr16	91030449	91034892	-
mmuLB_PT_15520	ENSMUST00000124656	Processed Transcript	chr4	6437913	6444393	-
mmuLB_PT_16078	ENSMUST00000124657	Processed Transcript	chr4	32725900	32728255	+
mmuLB_PT_7885	ENSMUST00000124658	Processed Transcript	chr2	91259206	91260229	+
mmuLB_PT_48969.2	ENSMUST00000124659	Processed Transcript	chr11	100368958	100372716	-
mmuLB_PT_5012	ENSMUST00000124661	Processed Transcript	chr2	25212208	25214631	-
mmuLB_IO_4321	ENSMUST00000124662	Intron Overlapping	chr2	5798361	5804372	-
mmuLB_IO_50027	ENSMUST00000124663	Intron Overlapping	chr11	116198898	116206850	+
mmuLB_PT_28844	ENSMUST00000124669	Processed Transcript	chr6	120960012	120966118	-
mmuLB_IO_34150	ENSMUST00000124672	Intron Overlapping	chr7	131373035	131387833	+
mmuLB_IO_62087	ENSMUST00000124674	Intron Overlapping	chr16	43880299	43889656	-
mmuLB_PT_31723	ENSMUST00000124675	Processed Transcript	chr7	46789074	46791076	-
mmuLB_PT_24007	ENSMUST00000124678	Processed Transcript	chr5	115148106	115151046	-
mmuLB_IO_21572	ENSMUST00000124680	Intron Overlapping	chr5	23787719	23820368	+
mmuLB_IO_73098	ENSMUST00000124681	Intron Overlapping	chrX	152058467	152059508	+
mmuLB_PT_27862	ENSMUST00000124683	Processed Transcript	chr6	86419397	86425510	+
mmuLB_PT_50025	ENSMUST00000124684	Processed Transcript	chr11	116189029	116198729	-
mmuLB_IO_51707.2	ENSMUST00000124685	Intron Overlapping	chr12	75909218	75913887	+
mmuLB_IO_25686	ENSMUST00000124686	Intron Overlapping	chr6	4535781	4536623	+
mmuLB_IO_5520	ENSMUST00000124687	Intron Overlapping	chr2	29949030	29950655	+
mmuLB_IO_39656	ENSMUST00000124688	Intron Overlapping	chr9	65909030	65975668	+
mmuLB_PT_6572	ENSMUST00000124689	Processed Transcript	chr2	57265135	57268108	+
mmuLB_PT_47663	ENSMUST00000124690	Processed Transcript	chr11	77508970	77513035	-
mmuLB_IO_47244	ENSMUST00000124691	Intron Overlapping	chr11	70664340	70669279	-
mmuLB_PT_39686	ENSMUST00000124694	Processed Transcript	chr9	66526976	66540351	-
mmuLB_IO_31450	ENSMUST00000124695	Intron Overlapping	chr7	44838691	44839781	+
mmuLB_IO_31729	ENSMUST00000124696	Intron Overlapping	chr7	46845843	46848145	+
mmuLB_PT_55100	ENSMUST00000124698	Processed Transcript	chr13	100477102	100480731	-
mmuLB_PT_46196	ENSMUST00000124699	Processed Transcript	chr11	51997570	52000479	-
mmuLB_IO_52071.2	ENSMUST00000124701	Intron Overlapping	chr12	85825021	85845682	+
mmuLB_IO_12740	ENSMUST00000124702	Intron Overlapping	chr3	53488727	53498492	+
mmuLB_PT_9035	ENSMUST00000124703	Processed Transcript	chr2	121018222	121027260	-
mmuLB_IO_56051	ENSMUST00000124704	Intron Overlapping	chr14	25842183	25879114	+
mmuLB_PT_70064	ENSMUST00000124707	Processed Transcript	chrX	7726573	7727490	+
mmuLB_PT_11671	ENSMUST00000124708	Processed Transcript	chr2	179444233	179780319	+
mmuLB_IO_10072	ENSMUST00000124709	Intron Overlapping	chr2	146484868	146512026	-
mmuLB_PT_42641	ENSMUST00000124712	Processed Transcript	chr10	60376866	60380192	-
mmuLB_PT_36454	ENSMUST00000124713	Processed Transcript	chr8	78390982	78393774	+
mmuLB_IO_51523	ENSMUST00000124715	Intron Overlapping	chr12	69844874	69874334	-
mmuLB_PT_47519	ENSMUST00000124718	Processed Transcript	chr11	75461715	75469663	+
mmuLB_IO_73390	ENSMUST00000124719	Intron Overlapping	chrX	163948939	163950458	-
mmuLB_IO_50010	ENSMUST00000124722	Intron Overlapping	chr11	116134256	116134627	-
mmuLB_IO_43460	ENSMUST00000124724	Intron Overlapping	chr10	81594239	81595808	-
mmuLB_PT_6632	ENSMUST00000124725	Processed Transcript	chr2	59266184	59308237	+
mmuLB_PT_5732	ENSMUST00000124726	Processed Transcript	chr2	31796646	31797992	+
mmuLB_IO_12212	ENSMUST00000124727	Intron Overlapping	chr3	27131463	27137136	-
mmuLB_IO_47757	ENSMUST00000124730	Intron Overlapping	chr11	78290929	78293833	+
mmuLB_PT_14450	ENSMUST00000124731	Processed Transcript	chr3	108591352	108618656	+
mmuLB_PT_33700	ENSMUST00000124733	Processed Transcript	chr7	122067447	122068979	+
mmuLB_PT_34403	ENSMUST00000124736	Processed Transcript	chr7	140882438	140886863	+
mmuLB_PT_17220	ENSMUST00000124739	Processed Transcript	chr4	63167729	63171189	-
mmuLB_PT_49315	ENSMUST00000124740	Processed Transcript	chr11	103070585	103071750	-
mmuLB_IO_36134	ENSMUST00000124742	Intron Overlapping	chr8	70077406	70078620	+
mmuLB_IO_15222	ENSMUST00000124743	Intron Overlapping	chr3	146896656	146898506	+
mmuLB_IO_70187	ENSMUST00000124744	Intron Overlapping	chrX	10207001	10216733	-
mmuLB_PT_46128.2	ENSMUST00000124748	Processed Transcript	chr11	50905184	50916152	-
mmuLB_IO_59302	ENSMUST00000124749	Intron Overlapping	chr15	75704308	75714410	+
mmuLB_PT_34798	ENSMUST00000124750	Processed Transcript	chr8	4248633	4249521	+
mmuLB_PT_9934	ENSMUST00000124751	Processed Transcript	chr2	143546271	143576734	+
mmuLB_PT_5411	ENSMUST00000124756	Processed Transcript	chr2	28560517	28563403	-
mmuLB_PT_40919	ENSMUST00000124763	Processed Transcript	chr9	108096023	108110413	-
mmuLB_PT_65359	ENSMUST00000124765	Processed Transcript	chr17	47787568	47789716	+
mmuLB_PT_13569	ENSMUST00000124766	Processed Transcript	chr3	89352721	89355516	-
mmuLB_PT_49251	ENSMUST00000124767	Processed Transcript	chr11	102461212	102461937	-
mmuLB_PT_6845	ENSMUST00000124769	Processed Transcript	chr2	65150866	65239403	-
mmuLB_PT_15770	ENSMUST00000124770	Processed Transcript	chr4	16004891	16006405	-
mmuLB_PT_47740	ENSMUST00000124772	Processed Transcript	chr11	78204427	78205091	+
mmuLB_PT_73324	ENSMUST00000124775	Processed Transcript	chrX	161234573	161239864	+
mmuLB_PT_11904	ENSMUST00000124776	Processed Transcript	chr2	181689420	181693949	-
mmuLB_PT_15012	ENSMUST00000124777	Processed Transcript	chr3	136834693	136881500	+
mmuLB_IO_49882	ENSMUST00000124778	Intron Overlapping	chr11	115490638	115491851	-
mmuLB_IO_28939	ENSMUST00000124779	Intron Overlapping	chr6	124712336	124713870	+
mmuLB_IO_7070	ENSMUST00000124781	Intron Overlapping	chr2	70967050	70976659	-
mmuLB_IO_14466	ENSMUST00000124782	Intron Overlapping	chr3	108794428	108802534	-
mmuLB_IO_4174	ENSMUST00000124785	Intron Overlapping	chr1	194804710	194814227	+
mmuLB_IO_32914	ENSMUST00000124787	Intron Overlapping	chr7	98062643	98065202	-
mmuLB_IO_43297	ENSMUST00000124789	Intron Overlapping	chr10	80339793	80348412	-
mmuLB_IO_11412	ENSMUST00000124793	Intron Overlapping	chr2	173006644	173009444	+
mmuLB_IO_53276	ENSMUST00000124794	Intron Overlapping	chr13	21189861	21190420	+
mmuLB_PT_2484	ENSMUST00000124796	Processed Transcript	chr1	131207654	131245258	-
mmuLB_IO_46609	ENSMUST00000124799	Intron Overlapping	chr11	60749457	60752678	-
mmuLB_PT_45380	ENSMUST00000124801	Processed Transcript	chr11	23489583	23492306	-
mmuLB_IO_17475	ENSMUST00000124805	Intron Overlapping	chr4	81284577	81288071	-
mmuLB_PT_8944	ENSMUST00000124806	Processed Transcript	chr2	120355973	120404077	-
mmuLB_IO_14573	ENSMUST00000124807	Intron Overlapping	chr3	116591988	116594801	-
mmuLB_IO_12137	ENSMUST00000124808	Intron Overlapping	chr3	20014950	20035302	-
mmuLB_PT_6984	ENSMUST00000124810	Processed Transcript	chr2	69722854	69733353	+
mmuLB_PT_68413	ENSMUST00000124815	Processed Transcript	chr19	6446298	6473451	+
mmuLB_PT_1165	ENSMUST00000124816	Processed Transcript	chr1	60887000	60912716	+
mmuLB_PT_720	ENSMUST00000124817	Processed Transcript	chr1	43457273	43462222	+
mmuLB_PT_38767	ENSMUST00000124819	Processed Transcript	chr9	41050526	41161520	-
mmuLB_PT_17806	ENSMUST00000124820	Processed Transcript	chr4	94942063	94953388	-
mmuLB_IO_66964	ENSMUST00000124822	Intron Overlapping	chr18	37855485	37856144	-
mmuLB_IO_9988	ENSMUST00000124823	Intron Overlapping	chr2	144508823	144527364	-
mmuLB_IO_31137	ENSMUST00000124824	Intron Overlapping	chr7	34141390	34143269	-
mmuLB_PT_15034	ENSMUST00000124827	Processed Transcript	chr3	137932986	137954713	-
mmuLB_PT_20078	ENSMUST00000124835	Processed Transcript	chr4	138972909	139036634	+
mmuLB_PT_67477	ENSMUST00000124837	Processed Transcript	chr18	62988210	62995024	+
mmuLB_PT_45395	ENSMUST00000124839	Processed Transcript	chr11	23655833	23665842	-
mmuLB_PT_5232	ENSMUST00000124843	Processed Transcript	chr2	26377638	26380653	-
mmuLB_PT_59473	ENSMUST00000124844	Processed Transcript	chr15	77794652	77813231	-
mmuLB_PT_59638	ENSMUST00000124845	Processed Transcript	chr15	80977799	81012289	+
mmuLB_IO_28806	ENSMUST00000124847	Intron Overlapping	chr6	120405803	120413832	+
mmuLB_IO_73403	ENSMUST00000124851	Intron Overlapping	chrX	164391243	164400780	+
mmuLB_IO_1936	ENSMUST00000124852	Intron Overlapping	chr1	88134813	88217403	+
mmuLB_IO_18683.2	ENSMUST00000124857	Intron Overlapping	chr4	116807738	116819438	+
mmuLB_IO_61539	ENSMUST00000124858	Intron Overlapping	chr16	30565030	30568109	-
mmuLB_PT_4336	ENSMUST00000124859	Processed Transcript	chr2	5871993	5874796	-
mmuLB_PT_60884	ENSMUST00000124860	Processed Transcript	chr16	13835807	13839336	-
mmuLB_IO_18475	ENSMUST00000124862	Intron Overlapping	chr4	111919493	111938026	+
mmuLB_IO_63851	ENSMUST00000124864	Intron Overlapping	chr17	24698241	24700313	+
mmuLB_PT_61944.2	ENSMUST00000124866	Processed Transcript	chr16	38623163	38712899	-
mmuLB_IO_9522	ENSMUST00000124868	Intron Overlapping	chr2	130283663	130284415	-
mmuLB_PT_49277	ENSMUST00000124869	Processed Transcript	chr11	102686340	102697536	-
mmuLB_IO_64152	ENSMUST00000124870	Intron Overlapping	chr17	28313547	28326567	+
mmuLB_IO_21076	ENSMUST00000124872	Intron Overlapping	chr4	155999448	156000985	+
mmuLB_PT_1297	ENSMUST00000124873	Processed Transcript	chr1	66175471	66322439	+
mmuLB_PT_7106	ENSMUST00000124875	Processed Transcript	chr2	71453363	71524780	+
mmuLB_PT_2412	ENSMUST00000124876	Processed Transcript	chr1	128057856	128102454	-
mmuLB_PT_48373	ENSMUST00000124877	Processed Transcript	chr11	90187686	90228088	+
mmuLB_PT_49283	ENSMUST00000124879	Processed Transcript	chr11	102762089	102771474	+
mmuLB_IO_2940	ENSMUST00000124880	Intron Overlapping	chr1	151370384	151372364	-
mmuLB_IO_73028	ENSMUST00000124882	Intron Overlapping	chrX	151067383	151069668	+
mmuLB_PT_28350	ENSMUST00000124884	Processed Transcript	chr6	101156973	101355010	-
mmuLB_IO_31354	ENSMUST00000124885	Intron Overlapping	chr7	43410484	43411756	+
mmuLB_IO_43231	ENSMUST00000124889	Intron Overlapping	chr10	79977963	79978776	-
mmuLB_IO_15157	ENSMUST00000124891	Intron Overlapping	chr3	144201623	144202300	-
mmuLB_IO_25208	ENSMUST00000124892	Intron Overlapping	chr5	140705052	140715659	+
mmuLB_IO_63281	ENSMUST00000124894	Intron Overlapping	chr17	6601804	6607549	+
mmuLB_PT_2199	ENSMUST00000124895	Processed Transcript	chr1	106317238	106319015	+
mmuLB_IO_42662	ENSMUST00000124896	Intron Overlapping	chr10	61145895	61147604	-
mmuLB_IO_14467	ENSMUST00000124903	Intron Overlapping	chr3	108794872	108797784	-
mmuLB_IO_71217	ENSMUST00000124904	Intron Overlapping	chrX	73214349	73222453	+
mmuLB_IO_68258	ENSMUST00000124905	Intron Overlapping	chr19	5665236	5666198	-
mmuLB_IO_8995	ENSMUST00000124906	Intron Overlapping	chr2	120722396	120724455	-
mmuLB_IO_39117	ENSMUST00000124907	Intron Overlapping	chr9	51765337	51790249	+
mmuLB_IO_25377	ENSMUST00000124909	Intron Overlapping	chr5	144838985	144840444	+
mmuLB_PT_36768	ENSMUST00000124911	Processed Transcript	chr8	86631397	86665841	+
mmuLB_PT_36589	ENSMUST00000124913	Processed Transcript	chr8	83955714	83967847	+
mmuLB_PT_47932	ENSMUST00000124916	Processed Transcript	chr11	82101852	82103367	+
mmuLB_PT_64247	ENSMUST00000124917	Processed Transcript	chr17	29169437	29176683	-
mmuLB_PT_10882	ENSMUST00000124920	Processed Transcript	chr2	160901549	160903737	+
mmuLB_IO_63516	ENSMUST00000124922	Intron Overlapping	chr17	13898824	13905795	+
mmuLB_PT_61144	ENSMUST00000124924	Processed Transcript	chr16	18498891	18552511	+
mmuLB_PT_50513	ENSMUST00000124925	Processed Transcript	chr11	121204758	121222647	+
mmuLB_PT_47052	ENSMUST00000124932	Processed Transcript	chr11	69396118	69396680	+
mmuLB_PT_27701	ENSMUST00000124933	Processed Transcript	chr6	83519769	83526902	-
mmuLB_IO_2567	ENSMUST00000124934	Intron Overlapping	chr1	133046012	133081337	+
mmuLB_PT_11501	ENSMUST00000124935	Processed Transcript	chr2	174327570	174345241	+
mmuLB_PT_18196	ENSMUST00000124936	Processed Transcript	chr4	106955859	107048692	+
mmuLB_PT_32498	ENSMUST00000124937	Processed Transcript	chr7	81436224	81455392	-
mmuLB_PT_7473	ENSMUST00000124938	Processed Transcript	chr2	79635461	79636434	+
mmuLB_PT_22223.3	ENSMUST00000124939	Processed Transcript	chr5	38189735	38206183	-
mmuLB_PT_8342	ENSMUST00000124944	Processed Transcript	chr2	104655540	104663438	+
mmuLB_PT_10143	ENSMUST00000124945	Processed Transcript	chr2	150310937	150362733	-
mmuLB_IO_36570	ENSMUST00000124946	Intron Overlapping	chr8	83673030	83673599	-
mmuLB_IO_9863	ENSMUST00000124949	Intron Overlapping	chr2	139976532	140042214	-
mmuLB_IO_71326	ENSMUST00000124950	Intron Overlapping	chrX	74226448	74227620	-
mmuLB_PT_69438	ENSMUST00000124954	Processed Transcript	chr19	43512254	43524485	-
mmuLB_IO_20727	ENSMUST00000124955	Intron Overlapping	chr4	151979743	151981227	+
mmuLB_PT_45886	ENSMUST00000124959	Processed Transcript	chr11	44520305	44548925	+
mmuLB_PT_31703	ENSMUST00000124962	Processed Transcript	chr7	46443474	46614788	-
mmuLB_IO_34539	ENSMUST00000124963	Intron Overlapping	chr7	142439015	142440312	+
mmuLB_PT_68342	ENSMUST00000124964	Processed Transcript	chr19	6120632	6127807	-
mmuLB_PT_49329	ENSMUST00000124965	Processed Transcript	chr11	103106204	103112197	+
mmuLB_IO_39677	ENSMUST00000124969	Intron Overlapping	chr9	66468621	66476745	+
mmuLB_PT_50385	ENSMUST00000124970	Processed Transcript	chr11	120465324	120467274	-
mmuLB_IO_18783	ENSMUST00000124974	Intron Overlapping	chr4	117885164	117886636	-
mmuLB_IO_60613	ENSMUST00000124977	Intron Overlapping	chr16	4714509	4719088	-
mmuLB_IO_24240	ENSMUST00000124978	Intron Overlapping	chr5	120480363	120480888	+
mmuLB_IO_31247	ENSMUST00000124979	Intron Overlapping	chr7	38106279	38107502	-
mmuLB_IO_5835	ENSMUST00000124980	Intron Overlapping	chr2	32579927	32583772	+
mmuLB_PT_13045	ENSMUST00000124983	Processed Transcript	chr3	69016696	69019327	+
mmuLB_PT_4338	ENSMUST00000124985	Processed Transcript	chr2	5873798	5877024	-
mmuLB_PT_20119	ENSMUST00000124987	Processed Transcript	chr4	139623109	139635591	+
mmuLB_PT_300	ENSMUST00000124990	Processed Transcript	chr1	21240629	21262924	+
mmuLB_PT_19015	ENSMUST00000124991	Processed Transcript	chr4	123294964	123298006	+
mmuLB_PT_44526	ENSMUST00000124993	Processed Transcript	chr10	128086230	128089152	+
mmuLB_PT_27225	ENSMUST00000124994	Processed Transcript	chr6	56789523	56796747	-
mmuLB_IO_10295	ENSMUST00000124995	Intron Overlapping	chr2	152342938	152343970	-
mmuLB_PT_50335	ENSMUST00000124997	Processed Transcript	chr11	120108537	120110338	-
mmuLB_PT_28918	ENSMUST00000124998	Processed Transcript	chr6	124431304	124433503	-
mmuLB_PT_16209	ENSMUST00000124999	Processed Transcript	chr4	36056724	36950486	-
mmuLB_PT_7489	ENSMUST00000125000	Processed Transcript	chr2	80315466	80324788	+
mmuLB_PT_7820	ENSMUST00000125001	Processed Transcript	chr2	90911200	90917854	-
mmuLB_IO_60198	ENSMUST00000125002	Intron Overlapping	chr15	97745368	97748872	-
mmuLB_PT_28488	ENSMUST00000125003	Processed Transcript	chr6	113077602	113117617	+
mmuLB_PT_4888	ENSMUST00000125004	Processed Transcript	chr2	23156518	23177068	+
mmuLB_IO_233	ENSMUST00000125005	Intron Overlapping	chr1	16102491	16104384	-
mmuLB_PT_24062	ENSMUST00000125007	Processed Transcript	chr5	115520305	115555982	+
mmuLB_IO_68058	ENSMUST00000125013	Intron Overlapping	chr19	3891731	3893657	+
mmuLB_PT_32110	ENSMUST00000125014	Processed Transcript	chr7	66849707	66871825	+
mmuLB_IO_48008	ENSMUST00000125015	Intron Overlapping	chr11	83528728	83530513	-
mmuLB_IO_27987	ENSMUST00000125016	Intron Overlapping	chr6	88515384	88518903	-
mmuLB_PT_60964	ENSMUST00000125017	Processed Transcript	chr16	16821145	16829313	-
mmuLB_IO_61609	ENSMUST00000125019	Intron Overlapping	chr16	32033085	32044000	-
mmuLB_PT_41257	ENSMUST00000125021	Processed Transcript	chr9	118685835	118807231	+
mmuLB_IO_4521	ENSMUST00000125024	Intron Overlapping	chr2	11778527	11790303	+
mmuLB_PT_48655	ENSMUST00000125025	Processed Transcript	chr11	96770098	96771050	-
mmuLB_IO_31739	ENSMUST00000125026	Intron Overlapping	chr7	46947645	46958472	-
mmuLB_PT_8060	ENSMUST00000125027	Processed Transcript	chr2	93813953	93822553	-
mmuLB_IO_15394	ENSMUST00000125028	Intron Overlapping	chr3	157919700	157925051	-
mmuLB_IO_29548	ENSMUST00000125029	Intron Overlapping	chr6	145145474	145158660	+
mmuLB_PT_70177	ENSMUST00000125030	Processed Transcript	chrX	9656009	9659630	-
mmuLB_IO_34961	ENSMUST00000125031	Intron Overlapping	chr8	12811416	12814383	+
mmuLB_PT_7511	ENSMUST00000125033	Processed Transcript	chr2	80617231	80624272	+
mmuLB_IO_70355	ENSMUST00000125035	Intron Overlapping	chrX	20696018	20697208	+
mmuLB_IO_31190.2	ENSMUST00000125041	Intron Overlapping	chr7	35397107	35411026	+
mmuLB_IO_36829	ENSMUST00000125043	Intron Overlapping	chr8	88245285	88249211	+
mmuLB_IO_20137	ENSMUST00000125045	Intron Overlapping	chr4	140580865	140592040	-
mmuLB_PT_20141	ENSMUST00000125046	Processed Transcript	chr4	140732326	140733043	-
mmuLB_IO_24506	ENSMUST00000125047	Intron Overlapping	chr5	123517936	123523491	-
mmuLB_IO_24946	ENSMUST00000125048	Intron Overlapping	chr5	136083998	136109961	+
mmuLB_PT_30444	ENSMUST00000125050	Processed Transcript	chr7	19778881	19789059	-
mmuLB_IO_24068.2	ENSMUST00000125054	Intron Overlapping	chr5	115544796	115549756	+
mmuLB_PT_68121	ENSMUST00000125057	Processed Transcript	chr19	4162815	4163354	-
mmuLB_IO_5855	ENSMUST00000125058	Intron Overlapping	chr2	32705784	32711047	-
mmuLB_IO_24978	ENSMUST00000125061	Intron Overlapping	chr5	136743074	136747701	-
mmuLB_IO_40986	ENSMUST00000125062	Intron Overlapping	chr9	109233493	109234247	-
mmuLB_IO_18365	ENSMUST00000125063	Intron Overlapping	chr4	109058991	109060680	+
mmuLB_IO_48858	ENSMUST00000125064	Intron Overlapping	chr11	98704591	98728834	-
mmuLB_IO_35761	ENSMUST00000125065	Intron Overlapping	chr8	47490129	47533470	-
mmuLB_IO_37608	ENSMUST00000125066	Intron Overlapping	chr8	119948414	119952403	+
mmuLB_PT_72667	ENSMUST00000125067	Processed Transcript	chrX	136590848	136646507	+
mmuLB_PT_18922	ENSMUST00000125069	Processed Transcript	chr4	119761245	119872717	+
mmuLB_PT_64221	ENSMUST00000125070	Processed Transcript	chr17	28974343	28980010	-
mmuLB_PT_49204	ENSMUST00000125072	Processed Transcript	chr11	102219153	102230146	-
mmuLB_PT_31534	ENSMUST00000125074	Processed Transcript	chr7	45126003	45128735	-
mmuLB_PT_42552	ENSMUST00000125076	Processed Transcript	chr10	57794568	57807470	+
mmuLB_PT_19111	ENSMUST00000125078	Processed Transcript	chr4	125040958	125042920	+
mmuLB_IO_47704	ENSMUST00000125079	Intron Overlapping	chr11	78028110	78029577	+
mmuLB_IO_40827	ENSMUST00000125080	Intron Overlapping	chr9	107551562	107554506	+
mmuLB_IO_71622	ENSMUST00000125081	Intron Overlapping	chrX	85758520	85761982	-
mmuLB_PT_16997	ENSMUST00000125082	Processed Transcript	chr4	56879876	56937897	-
mmuLB_PT_8217	ENSMUST00000125085	Processed Transcript	chr2	102659223	102735962	+
mmuLB_PT_5374	ENSMUST00000125088	Processed Transcript	chr2	27527772	27533355	+
mmuLB_IO_51963	ENSMUST00000125089	Intron Overlapping	chr12	83831828	83876798	-
mmuLB_PT_11596	ENSMUST00000125090	Processed Transcript	chr2	176915657	176927805	-
mmuLB_PT_4446.3	ENSMUST00000125091	Processed Transcript	chr2	9883041	9889540	-
mmuLB_IO_9548	ENSMUST00000125098	Intron Overlapping	chr2	130441608	130443399	+
mmuLB_IO_42292	ENSMUST00000125099	Intron Overlapping	chr10	41484074	41485071	+
mmuLB_PT_21089	ENSMUST00000125100	Processed Transcript	chr4	156028368	156028895	+
mmuLB_PT_6985	ENSMUST00000125105	Processed Transcript	chr2	69722903	69732388	+
mmuLB_PT_18329	ENSMUST00000125106	Processed Transcript	chr4	108564873	108573216	-
mmuLB_IO_49675	ENSMUST00000125108	Intron Overlapping	chr11	109425982	109431045	+
mmuLB_IO_36712	ENSMUST00000125109	Intron Overlapping	chr8	85064595	85066325	+
mmuLB_IO_19975	ENSMUST00000125111	Intron Overlapping	chr4	136553121	136555324	-
mmuLB_PT_71989.2	ENSMUST00000125115	Processed Transcript	chrX	101849385	101949635	+
mmuLB_PT_6464	ENSMUST00000125116	Processed Transcript	chr2	52093195	52098444	+
mmuLB_IO_1568	ENSMUST00000125118	Intron Overlapping	chr1	75384700	75387948	+
mmuLB_PT_7373	ENSMUST00000125119	Processed Transcript	chr2	76689853	76692764	+
mmuLB_IO_23940	ENSMUST00000125120	Intron Overlapping	chr5	114444294	114460584	+
mmuLB_IO_47373	ENSMUST00000125122	Intron Overlapping	chr11	72920843	72927120	+
mmuLB_IO_38619.2	ENSMUST00000125124	Intron Overlapping	chr9	35266328	35267780	-
mmuLB_PT_16221	ENSMUST00000125128	Processed Transcript	chr4	36951100	36951747	-
mmuLB_IO_22863	ENSMUST00000125129	Intron Overlapping	chr5	74594743	74595916	+
mmuLB_IO_57048	ENSMUST00000125133	Intron Overlapping	chr14	55634048	55635569	-
mmuLB_IO_30150	ENSMUST00000125136	Intron Overlapping	chr7	13029091	13029995	+
mmuLB_IO_32477	ENSMUST00000125137	Intron Overlapping	chr7	81038015	81041453	+
mmuLB_PT_11307	ENSMUST00000125138	Processed Transcript	chr2	168756614	168767943	-
mmuLB_IO_60614	ENSMUST00000125140	Intron Overlapping	chr16	4715825	4719104	-
mmuLB_IO_5569	ENSMUST00000125141	Intron Overlapping	chr2	30176363	30178455	-
mmuLB_PT_5555	ENSMUST00000125142	Processed Transcript	chr2	30133791	30137179	+
mmuLB_PT_10936	ENSMUST00000125144	Processed Transcript	chr2	163017519	163023541	+
mmuLB_IO_57628	ENSMUST00000125146	Intron Overlapping	chr14	75846185	75846987	+
mmuLB_PT_48513	ENSMUST00000125148	Processed Transcript	chr11	94654031	94659717	+
mmuLB_IO_71850	ENSMUST00000125150	Intron Overlapping	chrX	98712199	98891025	-
mmuLB_PT_20014	ENSMUST00000125151	Processed Transcript	chr4	137657395	137658530	+
mmuLB_PT_48807	ENSMUST00000125152	Processed Transcript	chr11	98263502	98268011	+
mmuLB_PT_67650	ENSMUST00000125154	Processed Transcript	chr18	69521538	69564687	+
mmuLB_IO_30838	ENSMUST00000125155	Intron Overlapping	chr7	28834156	28835853	+
mmuLB_IO_50481	ENSMUST00000125156	Intron Overlapping	chr11	120789204	120789850	-
mmuLB_PT_18207	ENSMUST00000125157	Processed Transcript	chr4	107055968	107064770	-
mmuLB_PT_7264	ENSMUST00000125159	Processed Transcript	chr2	73862969	73892628	-
mmuLB_PT_19277	ENSMUST00000125160	Processed Transcript	chr4	127104034	127107522	+
mmuLB_PT_11350	ENSMUST00000125162	Processed Transcript	chr2	170120619	170133945	-
mmuLB_PT_38896	ENSMUST00000125164	Processed Transcript	chr9	44756027	44760092	-
mmuLB_PT_46002	ENSMUST00000125166	Processed Transcript	chr11	48803152	48806073	+
mmuLB_IO_23080	ENSMUST00000125171	Intron Overlapping	chr5	88720977	88750009	+
mmuLB_PT_20188	ENSMUST00000125175	Processed Transcript	chr4	141214445	141218674	+
mmuLB_IO_10898	ENSMUST00000125179	Intron Overlapping	chr2	161035031	161109004	-
mmuLB_PT_16479	ENSMUST00000125180	Processed Transcript	chr4	43028026	43029837	-
mmuLB_IO_12328.2	ENSMUST00000125182	Intron Overlapping	chr3	32529531	32546946	+
mmuLB_PT_62015	ENSMUST00000125187	Processed Transcript	chr16	42248458	42276072	-
mmuLB_PT_33984	ENSMUST00000125188	Processed Transcript	chr7	127800636	127802022	+
mmuLB_PT_31525	ENSMUST00000125189	Processed Transcript	chr7	45075711	45076629	+
mmuLB_IO_24608	ENSMUST00000125191	Intron Overlapping	chr5	124598792	124618557	+
mmuLB_PT_43534	ENSMUST00000125193	Processed Transcript	chr10	83503992	83513720	-
mmuLB_IO_37476.2	ENSMUST00000125196	Intron Overlapping	chr8	112570055	112786578	+
mmuLB_IO_33113	ENSMUST00000125197	Intron Overlapping	chr7	102075917	102079266	+
mmuLB_IO_50552	ENSMUST00000125199	Intron Overlapping	chr11	121830247	121836788	+
mmuLB_IO_4300	ENSMUST00000125201	Intron Overlapping	chr2	4999021	5005099	-
mmuLB_IO_60974.2	ENSMUST00000125202	Intron Overlapping	chr16	16870965	16879467	+
mmuLB_PT_4306	ENSMUST00000125203	Processed Transcript	chr2	5020642	5035903	-
mmuLB_IO_20699	ENSMUST00000125205	Intron Overlapping	chr4	151055911	151057963	-
mmuLB_PT_55111	ENSMUST00000125206	Processed Transcript	chr13	100736180	100744114	-
mmuLB_PT_41758	ENSMUST00000125207	Processed Transcript	chr10	13531266	13552864	-
mmuLB_PT_14477	ENSMUST00000125208	Processed Transcript	chr3	108904261	108905585	-
mmuLB_PT_52587	ENSMUST00000125210	Processed Transcript	chr12	108112130	108115083	-
mmuLB_IO_36072	ENSMUST00000125211	Intron Overlapping	chr8	69088789	69096586	+
mmuLB_IO_12422	ENSMUST00000125214	Intron Overlapping	chr3	35838753	35856271	+
mmuLB_PT_47011	ENSMUST00000125215	Processed Transcript	chr11	69071302	69072560	+
mmuLB_PT_13288.2	ENSMUST00000125216	Processed Transcript	chr3	85801047	85887518	-
mmuLB_PT_16151	ENSMUST00000125218	Processed Transcript	chr4	34598790	34614909	-
mmuLB_PT_29893	ENSMUST00000125220	Processed Transcript	chr7	4489811	4501529	-
mmuLB_PT_37356	ENSMUST00000125222	Processed Transcript	chr8	109593247	109594051	-
mmuLB_IO_44653	ENSMUST00000125224	Intron Overlapping	chr11	3202663	3222331	+
mmuLB_PT_19224	ENSMUST00000125225	Processed Transcript	chr4	126850517	126853551	+
mmuLB_IO_15025	ENSMUST00000125226	Intron Overlapping	chr3	137867887	137896029	+
mmuLB_PT_7857.1	ENSMUST00000125227	Processed Transcript	chr2	91137361	91183818	-
mmuLB_IO_30726	ENSMUST00000125228	Intron Overlapping	chr7	27736367	27738571	+
mmuLB_PT_63051	ENSMUST00000125229	Processed Transcript	chr16	94502107	94510893	-
mmuLB_PT_70702	ENSMUST00000125231	Processed Transcript	chrX	43323955	43429003	-
mmuLB_IO_69188.2	ENSMUST00000125232	Intron Overlapping	chr19	34217434	34235862	+
mmuLB_IO_11830	ENSMUST00000125233	Intron Overlapping	chr2	181349455	181349955	+
mmuLB_PT_18818	ENSMUST00000125235	Processed Transcript	chr4	118411437	118412523	+
mmuLB_PT_8971	ENSMUST00000125238	Processed Transcript	chr2	120500242	120503216	+
mmuLB_IO_43119	ENSMUST00000125241	Intron Overlapping	chr10	77864582	77868001	+
mmuLB_IO_50470	ENSMUST00000125242	Intron Overlapping	chr11	120725425	120727244	-
mmuLB_IO_32552	ENSMUST00000125245	Intron Overlapping	chr7	82648629	82698684	+
mmuLB_IO_30415	ENSMUST00000125246	Intron Overlapping	chr7	19395354	19396582	-
mmuLB_PT_24950	ENSMUST00000125247	Processed Transcript	chr5	136085070	136091264	+
mmuLB_PT_5063	ENSMUST00000125248	Processed Transcript	chr2	25355703	25356332	-
mmuLB_PT_49873	ENSMUST00000125251	Processed Transcript	chr11	115462564	115469407	+
mmuLB_IO_44456	ENSMUST00000125254	Intron Overlapping	chr10	127193548	127195719	-
mmuLB_IO_45648	ENSMUST00000125256	Intron Overlapping	chr11	32236847	32239941	-
mmuLB_IO_3646	ENSMUST00000125258	Intron Overlapping	chr1	172494754	172496210	+
mmuLB_IO_40588	ENSMUST00000125259	Intron Overlapping	chr9	100458530	100461735	-
mmuLB_IO_61533	ENSMUST00000125260	Intron Overlapping	chr16	30517730	30550539	-
mmuLB_IO_15870	ENSMUST00000125262	Intron Overlapping	chr4	21776261	21784840	+
mmuLB_PT_16064	ENSMUST00000125263	Processed Transcript	chr4	32574931	32579838	+
mmuLB_PT_26365	ENSMUST00000125264	Processed Transcript	chr6	32792643	32897021	-
mmuLB_PT_19742	ENSMUST00000125266	Processed Transcript	chr4	133965442	133967251	-
mmuLB_PT_24360	ENSMUST00000125267	Processed Transcript	chr5	121924896	122047891	-
mmuLB_IO_10225	ENSMUST00000125270	Intron Overlapping	chr2	151494290	151501237	+
mmuLB_PT_25477	ENSMUST00000125272	Processed Transcript	chr5	147604660	147634418	-
mmuLB_IO_36192	ENSMUST00000125273	Intron Overlapping	chr8	70397755	70402798	-
mmuLB_PT_14455	ENSMUST00000125274	Processed Transcript	chr3	108653949	108662995	+
mmuLB_PT_61886	ENSMUST00000125279	Processed Transcript	chr16	37777075	37794238	+
mmuLB_PT_8749	ENSMUST00000125281	Processed Transcript	chr2	118457160	118462094	+
mmuLB_PT_59592	ENSMUST00000125283	Processed Transcript	chr15	79789262	79790981	-
mmuLB_IO_33073	ENSMUST00000125284	Intron Overlapping	chr7	101401781	101409319	+
mmuLB_PT_9960	ENSMUST00000125285	Processed Transcript	chr2	144251116	144252677	-
mmuLB_IO_58667	ENSMUST00000125286	Intron Overlapping	chr15	34484024	34489800	-
mmuLB_IO_36271	ENSMUST00000125290	Intron Overlapping	chr8	71406016	71409868	+
mmuLB_PT_20274	ENSMUST00000125293	Processed Transcript	chr4	142013778	142015039	-
mmuLB_PT_10933	ENSMUST00000125296	Processed Transcript	chr2	162948005	162949539	+
mmuLB_IO_48306	ENSMUST00000125297	Intron Overlapping	chr11	88187821	88193004	+
mmuLB_PT_33091	ENSMUST00000125298	Processed Transcript	chr7	101868465	101870101	-
mmuLB_PT_24076	ENSMUST00000125299	Processed Transcript	chr5	115582397	115587418	+
mmuLB_IO_11723	ENSMUST00000125301	Intron Overlapping	chr2	180257418	180257994	+
mmuLB_PT_48486	ENSMUST00000125310	Processed Transcript	chr11	94484608	94486179	-
mmuLB_IO_25080	ENSMUST00000125316	Intron Overlapping	chr5	138164600	138165716	-
mmuLB_PT_31377	ENSMUST00000125318	Processed Transcript	chr7	44246774	44261888	+
mmuLB_PT_20935	ENSMUST00000125320	Processed Transcript	chr4	155294278	155301171	-
mmuLB_PT_7857.4	ENSMUST00000125321	Processed Transcript	chr2	91137361	91183818	-
mmuLB_PT_6466	ENSMUST00000125322	Processed Transcript	chr2	52110984	52122056	+
mmuLB_PT_16076	ENSMUST00000125323	Processed Transcript	chr4	32704635	32775198	+
mmuLB_IO_25932	ENSMUST00000125326	Intron Overlapping	chr6	15720721	15773304	+
mmuLB_PT_9295	ENSMUST00000125327	Processed Transcript	chr2	126797283	126805059	-
mmuLB_PT_65757	ENSMUST00000125329	Processed Transcript	chr17	70848374	70849807	-
mmuLB_IO_2881	ENSMUST00000125331	Intron Overlapping	chr1	146497738	146517554	+
mmuLB_PT_19525	ENSMUST00000125332	Processed Transcript	chr4	130932032	130933950	+
mmuLB_PT_10488	ENSMUST00000125334	Processed Transcript	chr2	155301266	155304692	-
mmuLB_PT_31349	ENSMUST00000125335	Processed Transcript	chr7	43351383	43351843	+
mmuLB_PT_34375	ENSMUST00000125337	Processed Transcript	chr7	140111740	140116407	-
mmuLB_IO_24510	ENSMUST00000125340	Intron Overlapping	chr5	123577818	123603810	-
mmuLB_PT_28793	ENSMUST00000125341	Processed Transcript	chr6	120203073	120242643	-
mmuLB_IO_72187	ENSMUST00000125343	Intron Overlapping	chrX	105079775	105083160	+
mmuLB_IO_50654	ENSMUST00000125344	Intron Overlapping	chr12	4863072	4874345	-
mmuLB_IO_5876	ENSMUST00000125347	Intron Overlapping	chr2	32910908	32912587	+
mmuLB_PT_48827	ENSMUST00000125348	Processed Transcript	chr11	98398565	98400437	-
mmuLB_IO_4295	ENSMUST00000125349	Intron Overlapping	chr2	4990724	4995894	-
mmuLB_PT_44762	ENSMUST00000125351	Processed Transcript	chr11	4031842	4046336	+
mmuLB_IO_67891	ENSMUST00000125352	Intron Overlapping	chr18	80206918	80207776	+
mmuLB_PT_20914	ENSMUST00000125357	Processed Transcript	chr4	155082688	155086382	-
mmuLB_PT_34320	ENSMUST00000125359	Processed Transcript	chr7	138898710	138909479	-
mmuLB_IO_7562	ENSMUST00000125360	Intron Overlapping	chr2	83724397	83756797	+
mmuLB_PT_3618	ENSMUST00000125361	Processed Transcript	chr1	172198416	172199815	-
mmuLB_PT_31405	ENSMUST00000125363	Processed Transcript	chr7	44470410	44471175	+
mmuLB_PT_29121	ENSMUST00000125364	Processed Transcript	chr6	127453666	127470926	+
mmuLB_IO_17204	ENSMUST00000125369	Intron Overlapping	chr4	62699466	62703018	+
mmuLB_IO_3070	ENSMUST00000125371	Intron Overlapping	chr1	156063213	156064842	+
mmuLB_PT_31036	ENSMUST00000125372	Processed Transcript	chr7	30584281	30585074	-
mmuLB_IO_22577	ENSMUST00000125375	Intron Overlapping	chr5	65413224	65422660	-
mmuLB_PT_6467	ENSMUST00000125376	Processed Transcript	chr2	52111461	52122109	+
mmuLB_IO_43833	ENSMUST00000125379	Intron Overlapping	chr10	94199037	94203538	+
mmuLB_IO_23739.2	ENSMUST00000125380	Intron Overlapping	chr5	110176897	110188413	+
mmuLB_PT_4171	ENSMUST00000125381	Processed Transcript	chr1	194644856	194660012	+
mmuLB_IO_40829	ENSMUST00000125386	Intron Overlapping	chr9	107557935	107561838	+
mmuLB_IO_47226	ENSMUST00000125387	Intron Overlapping	chr11	70615894	70616870	+
mmuLB_PT_6772	ENSMUST00000125388	Processed Transcript	chr2	61776578	61800074	+
mmuLB_IO_10829	ENSMUST00000125390	Intron Overlapping	chr2	158624888	158629157	+
mmuLB_PT_4132	ENSMUST00000125391	Processed Transcript	chr1	192854202	192855486	-
mmuLB_IO_16509	ENSMUST00000125393	Intron Overlapping	chr4	43401238	43427073	+
mmuLB_PT_19921	ENSMUST00000125394	Processed Transcript	chr4	135986414	135987087	-
mmuLB_PT_10634	ENSMUST00000125395	Processed Transcript	chr2	156312578	156338665	+
mmuLB_PT_18208	ENSMUST00000125397	Processed Transcript	chr4	107055975	107066820	-
mmuLB_IO_48775.2	ENSMUST00000125403	Intron Overlapping	chr11	97853826	97855552	-
mmuLB_IO_13121	ENSMUST00000125405	Intron Overlapping	chr3	75909856	75956650	-
mmuLB_PT_5320	ENSMUST00000125408	Processed Transcript	chr2	26916669	26919821	+
mmuLB_IO_49146	ENSMUST00000125409	Intron Overlapping	chr11	101732919	101735696	+
mmuLB_IO_68050	ENSMUST00000125411	Intron Overlapping	chr19	3851810	3871913	+
mmuLB_PT_28529	ENSMUST00000125414	Processed Transcript	chr6	113366916	113371142	-
mmuLB_PT_5884	ENSMUST00000125415	Processed Transcript	chr2	32961740	32963311	+
mmuLB_IO_53416	ENSMUST00000125420	Intron Overlapping	chr13	24137757	24280790	-
mmuLB_PT_34370	ENSMUST00000125421	Processed Transcript	chr7	140101155	140101966	-
mmuLB_PT_7554	ENSMUST00000125422	Processed Transcript	chr2	83644623	83660183	+
mmuLB_IO_9630	ENSMUST00000125423	Intron Overlapping	chr2	131188158	131191918	+
mmuLB_IO_44665.2	ENSMUST00000125424	Intron Overlapping	chr11	3257730	3266415	-
mmuLB_IO_65537	ENSMUST00000125425	Intron Overlapping	chr17	56875503	56877818	+
mmuLB_PT_17810	ENSMUST00000125427	Processed Transcript	chr4	94947025	94953518	-
mmuLB_PT_62869	ENSMUST00000125429	Processed Transcript	chr16	90738324	90749785	+
mmuLB_IO_27379	ENSMUST00000125430	Intron Overlapping	chr6	66535425	66541020	+
mmuLB_PT_20908.2	ENSMUST00000125432	Processed Transcript	chr4	155067057	155072181	+
mmuLB_PT_62184	ENSMUST00000125433	Processed Transcript	chr16	45825974	45844343	-
mmuLB_IO_28956	ENSMUST00000125436	Intron Overlapping	chr6	124760365	124768337	-
mmuLB_PT_2538	ENSMUST00000125439	Processed Transcript	chr1	132361026	132364948	-
mmuLB_PT_70084	ENSMUST00000125440	Processed Transcript	chrX	7822307	7823267	+
mmuLB_IO_47199	ENSMUST00000125441	Intron Overlapping	chr11	70436903	70438722	+
mmuLB_IO_63752	ENSMUST00000125443	Intron Overlapping	chr17	23668614	23669643	-
mmuLB_IO_30561	ENSMUST00000125444	Intron Overlapping	chr7	25000571	25005957	-
mmuLB_PT_19018	ENSMUST00000125447	Processed Transcript	chr4	123397275	123407515	-
mmuLB_PT_36339	ENSMUST00000125448	Processed Transcript	chr8	71989554	71993231	-
mmuLB_IO_10599	ENSMUST00000125449	Intron Overlapping	chr2	156138507	156144153	-
mmuLB_PT_67959	ENSMUST00000125450	Processed Transcript	chr18	84128027	84589725	-
mmuLB_PT_22632	ENSMUST00000125452	Processed Transcript	chr5	65990126	66001333	-
mmuLB_PT_19254	ENSMUST00000125453	Processed Transcript	chr4	127026445	127027549	+
mmuLB_PT_29171	ENSMUST00000125456	Processed Transcript	chr6	128367365	128372170	+
mmuLB_PT_5742	ENSMUST00000125457	Processed Transcript	chr2	31961329	31969746	+
mmuLB_PT_1620	ENSMUST00000125458	Processed Transcript	chr1	78537628	78538173	+
mmuLB_PT_47746	ENSMUST00000125459	Processed Transcript	chr11	78261752	78264032	+
mmuLB_PT_8645	ENSMUST00000125460	Processed Transcript	chr2	114133368	114175246	-
mmuLB_IO_47588	ENSMUST00000125463	Intron Overlapping	chr11	76243736	76244884	+
mmuLB_IO_68228	ENSMUST00000125468	Intron Overlapping	chr19	5422809	5424220	-
mmuLB_IO_29678	ENSMUST00000125469	Intron Overlapping	chr6	148195196	148202790	-
mmuLB_IO_23794	ENSMUST00000125470	Intron Overlapping	chr5	111225458	111229415	+
mmuLB_IO_36885	ENSMUST00000125471	Intron Overlapping	chr8	91313535	91444766	+
mmuLB_PT_49113	ENSMUST00000125472	Processed Transcript	chr11	101416748	101417406	-
mmuLB_PT_8079	ENSMUST00000125473	Processed Transcript	chr2	93980550	93984820	-
mmuLB_PT_63124	ENSMUST00000125475	Processed Transcript	chr16	97471050	97476307	-
mmuLB_IO_47770	ENSMUST00000125477	Intron Overlapping	chr11	78319926	78320740	+
mmuLB_IO_44489	ENSMUST00000125480	Intron Overlapping	chr10	127587627	127621148	-
mmuLB_PT_6741	ENSMUST00000125485	Processed Transcript	chr2	60888212	60888508	-
mmuLB_IO_9826	ENSMUST00000125486	Intron Overlapping	chr2	136713454	136762909	+
mmuLB_PT_8006	ENSMUST00000125488	Processed Transcript	chr2	92425154	92434036	-
mmuLB_IO_28166	ENSMUST00000125490	Intron Overlapping	chr6	92793010	92860145	-
mmuLB_PT_8854	ENSMUST00000125491	Processed Transcript	chr2	119618729	119630505	+
mmuLB_PT_35530	ENSMUST00000125492	Processed Transcript	chr8	36505489	36512593	+
mmuLB_PT_27734	ENSMUST00000125493	Processed Transcript	chr6	83808656	83810198	-
mmuLB_PT_11094	ENSMUST00000125497	Processed Transcript	chr2	165491178	165493116	-
mmuLB_PT_47958	ENSMUST00000125499	Processed Transcript	chr11	82928959	82929745	+
mmuLB_IO_13523	ENSMUST00000125501	Intron Overlapping	chr3	89187934	89188476	+
mmuLB_IO_11141	ENSMUST00000125503	Intron Overlapping	chr2	166074670	166076018	-
mmuLB_IO_17222	ENSMUST00000125504	Intron Overlapping	chr4	63214004	63292831	+
mmuLB_IO_44381	ENSMUST00000125506	Intron Overlapping	chr10	122081682	122089389	-
mmuLB_PT_65320	ENSMUST00000125507	Processed Transcript	chr17	47413383	47414711	-
mmuLB_IO_54404	ENSMUST00000125510	Intron Overlapping	chr13	65278852	65287488	+
mmuLB_IO_54016	ENSMUST00000125511	Intron Overlapping	chr13	51711500	51714159	-
mmuLB_PT_5089	ENSMUST00000125520	Processed Transcript	chr2	25445162	25446865	+
mmuLB_IO_43434	ENSMUST00000125521	Intron Overlapping	chr10	81487340	81488643	-
mmuLB_IO_24157.2	ENSMUST00000125522	Intron Overlapping	chr5	117357305	117366778	+
mmuLB_IO_21852	ENSMUST00000125524	Intron Overlapping	chr5	30958124	30959226	-
mmuLB_IO_36299	ENSMUST00000125525	Intron Overlapping	chr8	71602267	71602943	+
mmuLB_IO_47723	ENSMUST00000125528	Intron Overlapping	chr11	78166110	78167387	-
mmuLB_PT_50989	ENSMUST00000125530	Processed Transcript	chr12	30309365	30373343	-
mmuLB_IO_28711	ENSMUST00000125531	Intron Overlapping	chr6	118107452	118129620	-
mmuLB_IO_63882	ENSMUST00000125532	Intron Overlapping	chr17	24896523	24897484	+
mmuLB_IO_19586	ENSMUST00000125534	Intron Overlapping	chr4	132236693	132246068	-
mmuLB_IO_43828	ENSMUST00000125535	Intron Overlapping	chr10	94133163	94139871	+
mmuLB_PT_29623	ENSMUST00000125539	Processed Transcript	chr6	146642547	146650602	+
mmuLB_PT_32403	ENSMUST00000125542	Processed Transcript	chr7	80096028	80100881	-
mmuLB_IO_22734	ENSMUST00000125543	Intron Overlapping	chr5	69556955	69566709	+
mmuLB_PT_45461	ENSMUST00000125545	Processed Transcript	chr11	26583296	26593603	-
mmuLB_PT_17949.2	ENSMUST00000125546	Processed Transcript	chr4	99033203	99046111	+
mmuLB_PT_13806	ENSMUST00000125548	Processed Transcript	chr3	95111073	95122721	+
mmuLB_PT_6013	ENSMUST00000125549	Processed Transcript	chr2	34991290	35000851	-
mmuLB_IO_11082	ENSMUST00000125550	Intron Overlapping	chr2	165276554	165277841	-
mmuLB_IO_35068	ENSMUST00000125551	Intron Overlapping	chr8	15892545	15984812	-
mmuLB_PT_67538	ENSMUST00000125552	Processed Transcript	chr18	65806575	65817660	+
mmuLB_IO_61373	ENSMUST00000125553	Intron Overlapping	chr16	23109231	23110566	+
mmuLB_PT_4807	ENSMUST00000125556	Processed Transcript	chr2	20713311	20743986	+
mmuLB_PT_31438	ENSMUST00000125557	Processed Transcript	chr7	44630032	44630582	-
mmuLB_IO_61534	ENSMUST00000125559	Intron Overlapping	chr16	30518111	30550842	-
mmuLB_PT_46354	ENSMUST00000125560	Processed Transcript	chr11	55168004	55185077	-
mmuLB_PT_32369	ENSMUST00000125562	Processed Transcript	chr7	79464895	79466070	-
mmuLB_PT_34652	ENSMUST00000125564	Processed Transcript	chr7	143830258	143837888	+
mmuLB_PT_3519	ENSMUST00000125565	Processed Transcript	chr1	171159703	171160245	+
mmuLB_PT_48045	ENSMUST00000125566	Processed Transcript	chr11	84082038	84087460	-
mmuLB_PT_16472	ENSMUST00000125570	Processed Transcript	chr4	43003913	43006779	-
mmuLB_IO_55091	ENSMUST00000125572	Intron Overlapping	chr13	100126125	100126935	+
mmuLB_PT_18245	ENSMUST00000125573	Processed Transcript	chr4	107615000	107632393	+
mmuLB_PT_27626	ENSMUST00000125579	Processed Transcript	chr6	82914084	82917586	-
mmuLB_IO_50290	ENSMUST00000125583	Intron Overlapping	chr11	119602905	119823176	+
mmuLB_PT_17861	ENSMUST00000125584	Processed Transcript	chr4	96016184	96017677	+
mmuLB_PT_47076	ENSMUST00000125586	Processed Transcript	chr11	69652320	69652923	+
mmuLB_IO_24587	ENSMUST00000125588	Intron Overlapping	chr5	124451171	124460837	+
mmuLB_PT_48280	ENSMUST00000125590	Processed Transcript	chr11	87869373	87871768	-
mmuLB_IO_9305.2	ENSMUST00000125592	Intron Overlapping	chr2	126914874	126923688	-
mmuLB_IO_59716	ENSMUST00000125593	Intron Overlapping	chr15	81951547	81952264	-
mmuLB_IO_37588	ENSMUST00000125594	Intron Overlapping	chr8	119486099	119494895	-
mmuLB_IO_33616	ENSMUST00000125595	Intron Overlapping	chr7	119782573	119793975	-
mmuLB_IO_68090	ENSMUST00000125596	Intron Overlapping	chr19	4112320	4113965	+
mmuLB_IO_34471	ENSMUST00000125597	Intron Overlapping	chr7	141400154	141402206	+
mmuLB_PT_46845	ENSMUST00000125598	Processed Transcript	chr11	65690333	65719603	-
mmuLB_IO_16698	ENSMUST00000125599	Intron Overlapping	chr4	45447506	45489403	-
mmuLB_PT_48028	ENSMUST00000125602	Processed Transcript	chr11	83754029	83755817	+
mmuLB_PT_72560	ENSMUST00000125604	Processed Transcript	chrX	134346823	134362637	+
mmuLB_PT_7020	ENSMUST00000125608	Processed Transcript	chr2	70000509	70009326	+
mmuLB_IO_5603	ENSMUST00000125610	Intron Overlapping	chr2	30378235	30382007	+
mmuLB_IO_43655	ENSMUST00000125612	Intron Overlapping	chr10	88459664	88473236	+
mmuLB_IO_36194	ENSMUST00000125613	Intron Overlapping	chr8	70404849	70439575	-
mmuLB_IO_27721	ENSMUST00000125614	Intron Overlapping	chr6	83770416	83775790	-
mmuLB_IO_48980	ENSMUST00000125616	Intron Overlapping	chr11	100423038	100424300	+
mmuLB_PT_20764	ENSMUST00000125617	Processed Transcript	chr4	152297656	152300754	+
mmuLB_PT_43305	ENSMUST00000125618	Processed Transcript	chr10	80393895	80395326	-
mmuLB_PT_6108	ENSMUST00000125619	Processed Transcript	chr2	37373138	37422877	-
mmuLB_IO_73029	ENSMUST00000125620	Intron Overlapping	chrX	151086110	151087181	+
mmuLB_IO_33868	ENSMUST00000125624	Intron Overlapping	chr7	126852433	126862377	-
mmuLB_PT_17855	ENSMUST00000125627	Processed Transcript	chr4	95967363	96015480	+
mmuLB_IO_23835	ENSMUST00000125628	Intron Overlapping	chr5	112337909	112339932	-
mmuLB_IO_40772	ENSMUST00000125630	Intron Overlapping	chr9	106477318	106485416	+
mmuLB_IO_12760	ENSMUST00000125632	Intron Overlapping	chr3	54728681	54729458	-
mmuLB_PT_32504	ENSMUST00000125634	Processed Transcript	chr7	81477123	81478410	-
mmuLB_PT_43419	ENSMUST00000125635	Processed Transcript	chr10	81389005	81391267	+
mmuLB_PT_13764	ENSMUST00000125638	Processed Transcript	chr3	94871312	94873751	+
mmuLB_PT_52325.1	ENSMUST00000125639	Processed Transcript	chr12	99884534	99887687	+
mmuLB_IO_13254	ENSMUST00000125643	Intron Overlapping	chr3	84448809	84453763	-
mmuLB_IO_72687	ENSMUST00000125644	Intron Overlapping	chrX	136831162	136832592	+
mmuLB_IO_34994	ENSMUST00000125646	Intron Overlapping	chr8	13144225	13147940	+
mmuLB_IO_63886	ENSMUST00000125648	Intron Overlapping	chr17	24900544	24901718	-
mmuLB_PT_34553	ENSMUST00000125649	Processed Transcript	chr7	142498836	142516008	+
mmuLB_IO_46289	ENSMUST00000125651	Intron Overlapping	chr11	54100963	54127762	+
mmuLB_PT_71931	ENSMUST00000125656	Processed Transcript	chrX	101261376	101263975	-
mmuLB_PT_49934	ENSMUST00000125658	Processed Transcript	chr11	115800000	115800881	-
mmuLB_IO_22735	ENSMUST00000125660	Intron Overlapping	chr5	69566724	69575972	+
mmuLB_IO_54721	ENSMUST00000125663	Intron Overlapping	chr13	81556797	81559112	-
mmuLB_IO_14599	ENSMUST00000125664	Intron Overlapping	chr3	117321109	117360876	-
mmuLB_IO_65789	ENSMUST00000125665	Intron Overlapping	chr17	71246031	71247315	+
mmuLB_IO_28815	ENSMUST00000125666	Intron Overlapping	chr6	120520792	120531290	-
mmuLB_IO_34406	ENSMUST00000125668	Intron Overlapping	chr7	140890389	140897840	+
mmuLB_IO_33888	ENSMUST00000125669	Intron Overlapping	chr7	126953867	126959451	+
mmuLB_IO_25346	ENSMUST00000125672	Intron Overlapping	chr5	144196127	144198195	-
mmuLB_PT_48164	ENSMUST00000125675	Processed Transcript	chr11	86484685	86490511	+
mmuLB_PT_7582	ENSMUST00000125677	Processed Transcript	chr2	84432860	84434595	-
mmuLB_PT_19840	ENSMUST00000125679	Processed Transcript	chr4	134923593	134925423	+
mmuLB_PT_10009	ENSMUST00000125683	Processed Transcript	chr2	144731814	144768494	+
mmuLB_PT_72580	ENSMUST00000125684	Processed Transcript	chrX	134718003	134719028	+
mmuLB_IO_47246	ENSMUST00000125687	Intron Overlapping	chr11	70669466	70683776	-
mmuLB_IO_21915	ENSMUST00000125689	Intron Overlapping	chr5	31507061	31510859	+
mmuLB_PT_7608	ENSMUST00000125690	Processed Transcript	chr2	84711264	84715036	-
mmuLB_IO_65733	ENSMUST00000125691	Intron Overlapping	chr17	69969368	70518806	+
mmuLB_IO_21476	ENSMUST00000125693	Intron Overlapping	chr5	21737141	21757152	+
mmuLB_IO_36943	ENSMUST00000125695	Intron Overlapping	chr8	93810636	93811767	+
mmuLB_PT_19953	ENSMUST00000125696	Processed Transcript	chr4	136311535	136327257	+
mmuLB_PT_30605	ENSMUST00000125699	Processed Transcript	chr7	25714822	25719045	-
mmuLB_PT_45378	ENSMUST00000125701	Processed Transcript	chr11	23486805	23487323	+
mmuLB_PT_46819	ENSMUST00000125702	Processed Transcript	chr11	64071398	64079468	-
mmuLB_IO_33353	ENSMUST00000125703	Intron Overlapping	chr7	109974472	109978929	-
mmuLB_IO_40985	ENSMUST00000125706	Intron Overlapping	chr9	109220343	109234733	-
mmuLB_PT_18348	ENSMUST00000125707	Processed Transcript	chr4	108818773	108826180	-
mmuLB_IO_63572	ENSMUST00000125709	Intron Overlapping	chr17	15521593	15522143	-
mmuLB_PT_5103	ENSMUST00000125710	Processed Transcript	chr2	25459531	25461008	-
mmuLB_IO_36663	ENSMUST00000125711	Intron Overlapping	chr8	84838299	84840636	-
mmuLB_PT_62395	ENSMUST00000125712	Processed Transcript	chr16	58493745	58523344	-
mmuLB_IO_9464	ENSMUST00000125714	Intron Overlapping	chr2	129206320	129208258	+
mmuLB_IO_5425	ENSMUST00000125715	Intron Overlapping	chr2	28671015	28673187	+
mmuLB_IO_35936	ENSMUST00000125717	Intron Overlapping	chr8	60993200	61044543	+
mmuLB_IO_19390	ENSMUST00000125718	Intron Overlapping	chr4	129522491	129528999	-
mmuLB_IO_47779	ENSMUST00000125720	Intron Overlapping	chr11	78347935	78348998	+
mmuLB_IO_45197	ENSMUST00000125722	Intron Overlapping	chr11	18986774	19018922	-
mmuLB_IO_453	ENSMUST00000125723	Intron Overlapping	chr1	33813526	33814534	-
mmuLB_IO_50260	ENSMUST00000125724	Intron Overlapping	chr11	119262872	119264306	+
mmuLB_PT_19932	ENSMUST00000125726	Processed Transcript	chr4	136049990	136052996	-
mmuLB_PT_36047	ENSMUST00000125727	Processed Transcript	chr8	68557071	68735115	-
mmuLB_IO_42465	ENSMUST00000125729	Intron Overlapping	chr10	51677756	51721908	+
mmuLB_IO_42290	ENSMUST00000125730	Intron Overlapping	chr10	41479988	41481158	+
mmuLB_IO_8808	ENSMUST00000125731	Intron Overlapping	chr2	119183865	119208782	-
mmuLB_IO_22940	ENSMUST00000125732	Intron Overlapping	chr5	76993993	76994903	+
mmuLB_IO_12024.2	ENSMUST00000125734	Intron Overlapping	chr3	10339955	10344727	-
mmuLB_PT_45545	ENSMUST00000125735	Processed Transcript	chr11	29736400	29742347	+
mmuLB_IO_36215	ENSMUST00000125741	Intron Overlapping	chr8	70531124	70534171	+
mmuLB_PT_17847	ENSMUST00000125742	Processed Transcript	chr4	95636887	95821982	+
mmuLB_IO_5614	ENSMUST00000125743	Intron Overlapping	chr2	30416196	30447804	+
mmuLB_PT_67833	ENSMUST00000125744	Processed Transcript	chr18	77001693	77012031	-
mmuLB_PT_65363	ENSMUST00000125745	Processed Transcript	chr17	47815921	47833258	-
mmuLB_PT_72700	ENSMUST00000125747	Processed Transcript	chrX	137002782	137038032	-
mmuLB_PT_23716	ENSMUST00000125748	Processed Transcript	chr5	110101204	110105953	+
mmuLB_PT_72746	ENSMUST00000125750	Processed Transcript	chrX	139480371	139495133	+
mmuLB_PT_67780	ENSMUST00000125751	Processed Transcript	chr18	74633177	74644023	+
mmuLB_PT_49264	ENSMUST00000125754	Processed Transcript	chr11	102537777	102556392	-
mmuLB_PT_36146	ENSMUST00000125755	Processed Transcript	chr8	70172356	70180930	+
mmuLB_PT_3804	ENSMUST00000125756	Processed Transcript	chr1	179377535	179405419	-
mmuLB_IO_2390	ENSMUST00000125760	Intron Overlapping	chr1	127774164	127793589	+
mmuLB_IO_18569	ENSMUST00000125761	Intron Overlapping	chr4	115967145	116017675	-
mmuLB_PT_33193	ENSMUST00000125762	Processed Transcript	chr7	104411370	104416928	-
mmuLB_PT_5460	ENSMUST00000125765	Processed Transcript	chr2	29200676	29204922	-
mmuLB_PT_8787	ENSMUST00000125766	Processed Transcript	chr2	118874307	118880579	+
mmuLB_IO_56947	ENSMUST00000125767	Intron Overlapping	chr14	54645303	54648342	-
mmuLB_IO_72859	ENSMUST00000125768	Intron Overlapping	chrX	143873752	143933119	-
mmuLB_PT_5801	ENSMUST00000125769	Processed Transcript	chr2	32363010	32367407	+
mmuLB_IO_4809	ENSMUST00000125772	Intron Overlapping	chr2	20722378	20803430	+
mmuLB_PT_45445	ENSMUST00000125773	Processed Transcript	chr11	25617668	26210569	-
mmuLB_IO_71335	ENSMUST00000125775	Intron Overlapping	chrX	74270986	74272925	+
mmuLB_PT_19090	ENSMUST00000125776	Processed Transcript	chr4	124849486	124850661	-
mmuLB_IO_47030	ENSMUST00000125777	Intron Overlapping	chr11	69314776	69320072	-
mmuLB_IO_2093	ENSMUST00000125778	Intron Overlapping	chr1	93623396	93625788	-
mmuLB_IO_37361	ENSMUST00000125779	Intron Overlapping	chr8	109594046	109601511	-
mmuLB_PT_20155	ENSMUST00000125780	Processed Transcript	chr4	140961403	140974297	+
[truncated: 21,125 more rows]
